# Supplementary material for: Integrative Proteomics and N-Glycoproteomics Analyses of Rheumatoid Arthritis Synovium Reveal Immune-Associated Glycopeptides
Source: Mol Cell Proteomics. 2023 Apr 4;22(5):100540. doi: 10.1016/j.mcpro.2023.100540 (PMC10176071; doi:10.1016/j.mcpro.2023.100540)
Supplement: Supplemental Table S1 [file mmc2.xlsx]

## Sheet: 8 patients
The clinical information of RA and OA patients.
Patient ID	Group	Age	Gender	Duration of disease (months)	Diagnosis	On-going treatments	Surgical sites	RF (IU/mL)	CCP (U/mL)	CRP (mg/L)	ESR (mm/h)	WBC (X10^9/L)	HGB (g/L)	PLT (X10^9/L)	Cr (μmol/L)	ALT (U/L)	TBIL (μmol/L)	DBIL (mol/L)	Smoking (years)	Drinking (years)
OA1	OA	22	male	60	Osteoarthritis	Glucosamine hydrochloride; Celebrex	Knee joint	NA	NA	0.5	NA	6.43	152	88	66.3	23	22.7	8	0	0
OA2	OA	59	female	60	Osteoarthritis	Etoricoxib; Rivaroxaban	Knee joint	NA	NA	1.17	71	4.8	151	259	47.8	11	10.4	2.6	0	0
OA3	OA	59	female	60	Osteoarthritis	Calcium acetate; Miglitol Tablet	Knee joint	NA	NA	0.87	29	7.87	123	124	54.5	48	10.4	4.2	0	0
OA4	OA	63	female	180	Osteoarthritis	NA	Knee joint	NA	NA	0.5	23	5.06	118	75	56.2	10	9.7	3.6	0	0
RA1	RA	40	male	108	Rheumatoid arthritis	Prednisone; Enbre; Iguratimod	Knee joint	39.8	50.83	9.4	40	7.67	140	225	69	12	15.3	5.8	0	0
RA2	RA	35	female	36	Rheumatoid arthritis	Xiaoyan Zhenggu powders	Knee joint	315	>500	17	55	4.41	74	211	109	7	5.3	1.6	0	0
RA3	RA	46	male	120	Rheumatoid arthritis	Prednisone; Methotrexate; Plaquenil; Codeine tablets	Knee joint	155	138.77	5.37	72	5.02	129	191	58.8	8	9.7	3.4	0	0
RA4	RA	73	female	84	Rheumatoid arthritis	Etoricoxib; Rivaroxaban	Knee joint	78	NA	4.68	76	4.25	97	112	59.4	10	12.7	4.5	0	0
