# Supplementary material for: Integrative Proteomics and N-Glycoproteomics Analyses of Rheumatoid Arthritis Synovium Reveal Immune-Associated Glycopeptides
Source: Mol Cell Proteomics. 2023 Apr 4;22(5):100540. doi: 10.1016/j.mcpro.2023.100540 (PMC10176071; doi:10.1016/j.mcpro.2023.100540)
Supplement: Supplemental Table S2 [file mmc3.xlsx]

## Sheet: Combined quantified proteins
Combined of quantified proteins in technical replicates.
Values represent the normalization of combined protein abundance in each sample.
Majority.protein.IDs	Genes	OA group				RA group				Effect size	Power
		OA1	OA2	OA3	OA4	RA1	RA2	RA3	RA4
A0A075B6H9	IGLV4-69	5987.7	8438.1	13809.3	20157.5	16599.5	74339.5	28390.2	63842.2	1.6797	0.513128
A0A075B6I0	IGLV8-61	13504.5	17942	44930	22004.6	38675.8	22644.4	113023	115918	1.33522	0.35609
A0A075B6I1	IGLV4-60	6255.45	6110.88	4999.91	8794.32	6687.66	19157.5	4798.72	34836.3	0.996251	0.221882
A0A075B6I4	IGLV10-54	2570.21	1413.98	1343.04	1062.66	1629.47	6234.95	4500.61	13526.4	1.34798	0.36167
A0A075B6I9	IGLV7-46	4005.33	4423.81	4542.7	5989.17	5095.42	11872.4	4701.17	16079.5	1.18936	0.294693
A0A075B6J9	IGLV2-18	2387.72	1314.4	2759.48	4127.02	2045.9	9043.08	8020.93	3644.78	1.20564	0.301305
A0A075B6K2	IGLV3-12	5005.53	5349.86	5256.38	7860.66	5657.76	6298.24	10140.9	6429.01	0.734043	0.142395
A0A075B6K4	IGLV3-10	9989.22	10675.3	19488.7	16546.5	13313.8	36217.6	34528.5	61905.1	1.54574	0.451041
A0A075B6K5	IGLV3-9	83066.7	74879.8	115023	74119.4	84399.3	188406	129667	175353	1.5973	0.474898
A0A075B6P5	IGKV2-28	32060.7	24349.1	58977.8	52474.9	68126.1	135936	125053	201895	2.24239	0.752697
A0A075B6R2	IGHV4-4	6123.01	8697.86	13064.2	8357.21	8816.16	24766	31800.4	130319	1.02162	0.230809
A0A087WSX0	IGLV5-45	5998.29	6525.39	5976.73	10575.6	7979.01	18564.7	18773.6	21399.3	2.09819	0.69748
A0A087WSY6	IGKV3D-15	5322.31	5657.01	10180.8	7219.37	15224.9	18716.2	16970.6	29811.3	2.66647	0.878534
A0A087WW87	IGKV2-40	1028.99	1591.08	1449.42	3601.09	1776.01	5649.14	1845.69	19072.8	0.883422	0.184748
A0A0A0MRZ8	IGKV3D-11	34079.8	37597.6	43498.5	43411.7	47586.6	103762	68631.4	102715	2.08513	0.69221
A0A0A0MS15	IGHV3-49	4342.43	3401.42	13751.9	9081.94	11033	55026.9	19842.8	25312.7	1.44972	0.407076
A0A0A0MT36	IGKV6D-21	6148.77	5065.34	8333.84	6754.15	5773.43	16551.1	5343.66	7522.38	0.578901	0.10695
A0A0A6YYK7	TRAV19	19412.8	21620.7	26875.4	24164.1	31119	40183.8	24462.4	23544.8	1.1556	0.281198
A0A0B4J1U7	IGHV6-1	22060.5	34725.4	55750.9	82950.7	105595	77456	102965	137710	2.2218	0.745165
A0A0B4J1V0	IGHV3-15	17289.1	23017.2	49606.8	36998.8	44881.4	94719.6	107805	148701	2.10606	0.700637
A0A0B4J1V2	IGHV2-26	16572.3	14056.2	23250.8	21056.8	29174.4	23941	55468.9	32916	1.62227	0.486481
A0A0B4J1X5	IGHV3-74	15937	18772.7	27597.8	19238.6	31563	60970.2	39453.4	52740.8	2.58726	0.859371
A0A0B4J1X8	IGHV3-43	2428.7	2395.81	4234.89	5930.78	6163.57	19328.6	9471.69	30422.6	1.61192	0.481682
A0A0B4J1Y8	IGLV9-49	17195.6	20736.1	17331.3	27271.9	35354.1	129276	80111.2	57706.4	1.92223	0.623281
A0A0B4J1Y9	IGHV3-72	3071.53	1368.54	4830.94	2900.41	2932.83	6471.55	4164.24	9081.54	1.21134	0.303633
A0A0B4J2F0	PIGBOS1	11639.4	11200.1	12057.5	10483.6	12172.4	13010.2	13814	11850	1.74133	0.541619
A0A0C4DH24	IGKV6-21	3123.27	2099.34	8331.25	3492.85	1906.53	6497.55	5550.58	4649.84	0.161534	0.054345
A0A0C4DH25	IGKV3D-20	4363.4	5881.68	6944.2	6263.29	5939.61	11408.8	9851.41	11193	1.91397	0.619647
A0A0C4DH29	IGHV1-3	17447.9	16587.2	23489.6	21952.8	35810.8	122549	55583.5	150602	1.85229	0.592186
A0A0C4DH31	IGHV1-18	5465.45	5575.56	8817.98	10081.5	18228.4	33899.3	14965.7	49272	1.91453	0.619895
A0A0C4DH32	IGHV3-20	6049.59	7158.14	7175.59	6687.63	6811.4	9444.58	7090.77	9253.31	1.31319	0.346527
A0A0C4DH34	IGHV4-28	17373.3	18287.8	38126	46666.6	39234.6	104260	53173.2	73110.9	1.66195	0.504896
A0A0C4DH38	IGHV5-51	13017.6	17279.7	24687	16069.6	19870.8	88193.7	35801.4	84603.4	1.59854	0.475474
A0A0C4DH67	IGKV1-8	1623.97	3382.93	3985.97	2721.49	3122.16	7805.6	3136.06	19430.3	0.99231	0.220514
A0A0C4DH68	IGKV2-24	10757.3	7834.25	32591.5	22888.7	17363.5	23879.8	61096.4	61053.9	1.2083	0.302391
A0A0C4DH72	IGKV1-6	63556.1	47985.7	86251.4	57623.1	37161	76874.5	144485	145647	0.942844	0.203772
A0A0G2JS06	IGLV5-39	12210	13405.1	14264.9	27988.2	17015.7	44374.5	38205.5	50199.7	1.7819	0.560244
A0A0J9YX35	IGHV3-64D	7642.04	8302.65	21707.7	12984.5	16162.3	21283.2	17887.1	78428.8	0.955462	0.207966
A0AUZ9	KANSL1L	7890.34	7870.84	7753.66	4681.01	6304.11	8576.96	7342.01	5997.27	0.00441156	0.0500032
A0AV96	RBM47	30505	30903.6	36025.1	31227.8	51543.3	64942.1	40872.8	38937.9	1.95675	0.638332
A0AVF1	TTC26	2072.36	2933.66	1931.06	2124.4	1960.56	1206.76	1608.47	2520.68	0.869018	0.18032
A0AVT1	UBA6	320484	327981	356294	316910	395160	367077	304673	463160	1.08175	0.252771
A0FGR8	ESYT2	384713	352320	328117	400201	376446	322946	340762	327768	0.852739	0.175402
A0JNW5	UHRF1BP1L	60486.2	59773.8	66492	59837.9	53456.2	55559	62899.4	56813.1	1.21578	0.305455
A0M8Q6	IGLC7	24540.2	27334.7	33507.4	23968.4	16670.8	31086.9	33451.3	26206.3	0.0793975	0.051048
A0MZ66	SHTN1	195710	161176	231047	180513	70973.5	101158	231242	158242	0.956047	0.208162
A0PJW6	TMEM223	14646.3	14568.9	15420.1	14310	19633.4	15660.8	15051.2	16621.2	1.35776	0.365967
A0PJZ3	GXYLT2	6541.08	3800.43	2648.06	2631.66	3271.24	5472.12	4070.65	3528.31	0.122201	0.0524844
A0PK00	TMEM120B	3755.83	2712.61	2457.97	4017.46	2409.86	3612.77	2979.82	2704.98	0.474159	0.0879669
A1A4S6	ARHGAP10	66101.5	53611.2	51458.1	62162.4	72417.4	74993.4	60825.1	54053.4	0.849782	0.174519
A1L0T0	ILVBL	85685	89113.8	86850.9	80069.2	113625	98521.4	96975.6	104835	3.00962	0.940237
A1L157	TSPAN11	14500.1	9066.59	10157.1	9479.86	16975.6	33609.6	39233.8	32388.2	2.83478	0.912905
A1L390	PLEKHG3	12962.2	11323.9	10951	12381.6	18319.9	17259.9	15766.8	19017.9	4.75055	0.999762
A1L4H1	SSC5D	50445.5	33688	45470.5	64865.7	34939.9	34339.1	50878.2	31432.3	0.97065	0.213083
A1X283	SH3PXD2B	296953	132982	142528	121967	75457.2	88430.5	155977	95258	1.0965	0.258322
A2NJV5	IGKV2-29	53013.8	38662.6	70860.6	70923	93102.6	195264	188937	286730	2.32665	0.782201
A2RRP1	NBAS	312061	297536	279948	252686	396547	349637	318453	286356	1.38095	0.376213
A2RTX5	TARS3	7190.98	7574.55	6615.75	7319.32	8877.32	6373.75	7908.11	8878.45	0.94384	0.204101
A2RUB1	MEIOC	79358.8	21319.7	25933.2	27970.2	25059	19714.3	79691.2	15915	0.1239	0.0525541
A2RUS2	DENND3	21150.2	23314.7	18686.1	25632.5	33592.2	35067.5	30405.5	27712.7	3.02985	0.942904
A3KMH1	VWA8	137583	158218	179305	121205	221676	197143	134951	155374	0.854189	0.175836
A3KN83	SBNO1	36152.5	40045.8	37351.9	31680.9	37092.6	44271.2	43683.7	37650.2	1.19241	0.295925
A4D0S4	LAMB4	3561.72	4375.84	4163.94	3132.91	9856.52	14586.7	31319.2	5109.12	1.41235	0.390224
A4D1B5	GSAP	7294.29	10360.3	6012.08	5254.26	6046.29	7197.4	9768.27	5401.38	0.0605982	0.0506104
A4D1P6	WDR91	105853	124992	161964	129313	104222	98323.1	78019.8	132670	1.18682	0.293667
A4D1U4	DENND11	3576.39	4207.19	4262.91	3493.7	3483.15	3614.31	3963.68	3251.79	0.861818	0.178133
A5D8V6	VPS37C	19701.4	17063.7	19083.9	16277.5	18635.9	23090.8	19190.1	20213	1.24203	0.316314
A5PLL7	PEDS1	12282.9	7385.33	5726.04	7129.49	11098.2	9818.96	13289.1	6450.47	0.710554	0.136465
A5PLN9	TRAPPC13	20102.6	20219	17936.9	19678	25121.5	18267.9	18258.7	16580.1	0.0261865	0.050114
A5YKK6	CNOT1	338994	309220	271090	265857	301504	298063	279827	282566	0.227301	0.0586206
A6NC98	CCDC88B	19406.8	17828.9	27331	22935.6	19436.6	28366.9	31663.7	24515.3	0.864368	0.178906
A6NDG6	PGP	31763.1	29882.9	37494.6	32363.5	40084.1	36799.1	24540.1	46606.1	0.595414	0.110305
A6NDU8	RIMOC1	6564.07	5813.95	7112.83	4913.99	4577.53	5130.42	7740.86	7211.03	0.0496355	0.0504095
A6NFN3	RBFOX3	4303.84	3024.3	2843.06	2593.63	2251.89	2857.03	2714.68	2357.55	1.12121	0.267767
A6NFQ2	TCAF2	8879.89	7788.93	5837.85	7073.05	11574.7	10938.5	12124.5	9289.94	2.86424	0.918078
A6NHL2	TUBAL3	24079.9	28653	26297.8	18162.6	19586	29661.4	17649.9	22328.8	0.406806	0.0778406
A6NHQ2	FBLL1	79588.1	110030	95363.6	96750.2	267677	196209	113022	199709	2.16382	0.723312
A6NHR9	SMCHD1	315430	322972	295410	293933	465774	395838	360693	415057	3.13608	0.955386
A6NI28	ARHGAP42	29046.4	23645.6	19985.2	21814.8	24313.5	18077.2	24092.9	24461.5	0.250919	0.0605143
A6NI79	CCDC69	4295.64	5355.89	5199.22	6161.02	7586.46	5915.64	5966.91	6845.62	1.6985	0.521836
A6NIH7	UNC119B	25366.8	27204.3	29147.4	28237.7	22690.8	25131.2	24875.5	27217.2	1.44237	0.403746
A6NJ08	MBD3L5	4334.82	4131.59	3197.89	7318.21	2713.3	16846.9	3157.46	22654	0.918915	0.195966
A6NKT7	RGPD3	9723.15	10648.6	8396.34	7311.78	14749.1	15969.6	10189.7	14527.7	2.34218	0.787404
A6NMZ7	COL6A6	666760	126733	154326	294645	131113	142122	186010	133520	0.919285	0.196085
A6QL63	BTBD11	11032.8	13771.2	11617.1	14662.7	10388.8	8746.78	10428.5	12190.7	1.48167	0.421613
A6ZKI3	RTL8C	4403.51	3937.43	2840.99	2841.44	4658.03	3536.23	5335.26	3195.68	0.753463	0.147448
A7E2V4	ZSWIM8	29117.6	19023.7	15142.9	42756.6	32130.7	19497.1	46829.5	18447.7	0.211962	0.0574925
A8CG34	POM121C	15208.2	20608	19657.6	17191.6	12020	13234.6	13922.4	16947.9	1.81674	0.576123
A8K7I4	CLCA1	46143.6	23984.5	21687	18554	20943	28142.4	74769.1	19272.1	0.397644	0.0765875
A8MSI8	LYRM9	9511.21	13556.8	16089.9	13525.2	8364.81	5808.59	9505.68	8395.92	2.32168	0.780521
A8MWY0	ELAPOR2	41428.2	51800.6	57877.6	35140	44503.3	37374.5	36036.4	34510.3	1.07533	0.250371
A8MXV4	NUDT19	26886.8	36488.3	32591.9	27358.4	44636.7	32905.4	29135.4	31952	0.657462	0.123802
A8MYZ6	FOXO6	15945.7	23886.3	30778.9	16284.9	4704.34	4509.57	13608	17287.7	1.73098	0.536847
A9UHW6	MIF4GD	28210.6	25672.8	28104.8	28432.3	21989.4	21219.5	23877.3	24538.8	3.27809	0.96851
B0I1T2	MYO1G	177026	215156	277422	271136	338936	405064	352226	320337	2.79981	0.906449
B2RTY4	MYO9A	18964.5	21004.3	18163.6	22265.2	17029.3	18951	20405.8	18167.1	0.879031	0.183391
B2RXH2	KDM4E	5996.23	10704.5	9616.96	6266.56	7980.67	16276.7	11498.2	4871.09	0.522656	0.0962636
B7ZAP0	RABGAP1L	17167.9	13626.8	7572.66	9154.31	7007.62	17895.4	18815.6	14288.5	0.536333	0.0987566
B7ZBB8	PPP1R3G	8832.45	4909.38	4148	3834.96	6701.05	5868.89	6149.42	3531.97	0.0689124	0.0507894
C4AMC7	WASH3P	101678	70276.8	101859	64704.3	56530.2	57542.9	68355.5	59982.3	1.64696	0.49794
C9JRZ8	AKR1B15	2909.37	3788.65	6507.26	6475.75	3793.23	3309.59	3166.31	5773.2	0.582745	0.107722
H3BQL2	GOLGA8T	13405.6	13726.8	12122.6	11733.9	13504.5	13173	12715.9	14682.2	0.851475	0.175024
L0R6Q1	SLC35A4	34836.2	44893	39698.9	39925.7	41406.9	50340.5	45973.1	38962.4	0.942852	0.203775
M0R2J8	DCDC1	2125.37	13575.7	15732.6	123648	23651.2	177166	26426.6	27554.8	0.372407	0.0732888
O00115	DNASE2	27229.7	18771.8	20423.6	18260.2	25732.6	25768.7	25003.8	20296.9	0.873316	0.181634
O00116	AGPS	186390	185630	179352	150938	222849	214917	161164	151741	0.426897	0.0806924
O00139	KIF2A	127290	132448	117743	112251	117997	119217	121926	134780	0.123957	0.0525564
O00142	TK2	61376.9	63609.3	73977	66148.4	82491.3	75539.5	64098.6	70529.5	1.02247	0.231112
O00148	DDX39A	16895.1	23500.9	30374.6	32829.2	25059	37648.8	22028.3	44345.6	0.707448	0.135696
O00151	PDLIM1	310436	171591	162778	145843	117342	106174	188950	149518	0.956245	0.208228
O00154	ACOT7	101339	70834.6	67376.5	65856.2	78297.8	103261	78456.8	81966.8	0.627294	0.117064
O00159	MYO1C	1.06486e+06	1.01467e+06	855944	1.28268e+06	1.10953e+06	707622	850531	812892	1.06292	0.245775
O00160	MYO1F	143659	214639	247831	188504	223166	278080	221759	233697	1.11628	0.265869
O00161	SNAP23	117345	119113	119157	116907	119472	119900	140756	135864	1.39713	0.383415
O00165	HAX1	18172.7	23827.1	18165.8	17204.7	25331	22456.9	23399.4	19256.7	1.17116	0.28738
O00168	FXYD1	14601.2	11600.6	8474.27	9699.07	9038.37	4927.46	5963.45	8491.51	1.69891	0.522026
O00170	AIP	107778	114007	126661	113267	106333	110609	100277	154045	0.130958	0.0528537
O00178	GTPBP1	64220.7	65345.8	71412.8	62953.1	66972.4	59549.9	61649.2	73341.6	0.118615	0.0523406
O00182	LGALS9	57300.5	52668.6	57793.1	47818.1	86338.6	81912.3	61152	55982.4	1.5697	0.462112
O00186	STXBP3	252418	255556	279461	304440	285877	287943	247825	302772	0.341514	0.0695549
O00192	ARVCF	21570.3	32272.5	19337.8	22837.5	12996	13477.3	11073.5	14870.9	2.60785	0.864541
O00194	RAB27B	22912.6	28722.5	24018.9	21892.3	18898.8	25023.3	23170.1	23531.6	0.611349	0.113637
O00203	AP3B1	432297	451767	455425	403624	469853	449709	377639	430860	0.115305	0.0522116
O00206	TLR4	15116.4	16442.7	14994.2	13823.7	16007.4	19347.6	18578.3	13568.1	0.887853	0.186125
O00214	LGALS8	65217.9	82571.5	46966.3	67457.6	86580.9	90705.1	82981.7	79695.3	1.79177	0.564754
O00217	NDUFS8	87461	84319	68280.8	98033	120134	62048	72681.8	84450	0.0153457	0.0500391
O00221	NFKBIE	29364.9	25755.5	23934.4	18162.6	26533.2	28392.1	29706.3	24853.4	0.844613	0.172982
O00231	PSMD11	420336	435694	420101	391466	451481	459823	381345	425660	0.450184	0.0841772
O00232	PSMD12	239397	223244	218447	203764	248113	272984	203842	236993	0.845563	0.173264
O00233	PSMD9	44785	47613.5	53765.1	42990.8	24098.1	20438.1	33741.3	39529	2.53673	0.846107
O00241	SIRPB1	5430.5	3127.13	9128.59	1668.26	6132.56	5137.71	11323.5	2869.13	0.446763	0.0836531
O00244	ATOX1	126597	94540.5	98176.5	84689.2	104308	103665	86000.3	98374.8	0.20717	0.0571564
O00255	MEN1	7437.65	11445.1	8232.2	9199.14	12624.2	13012.8	13796.4	8798.8	1.49285	0.426725
O00264	PGRMC1	142300	191673	180891	186969	161437	135100	158208	178851	0.836606	0.170621
O00267	SUPT5H	134741	125088	125877	130821	129071	130122	138089	136501	0.955392	0.207942
O00268	TAF4	16084.8	12934.3	13075.2	12707.7	14742.7	13023.4	16112.9	17555.5	0.934828	0.201136
O00273	DFFA	61163.3	63934.4	94600.6	67966.6	34093.9	35785.6	45340.9	86358.1	1.05275	0.242039
O00291	HIP1	237587	241919	271500	207509	176678	213741	194370	179049	2.20116	0.737492
O00299	CLIC1	301654	314252	403235	383734	398330	503061	340268	518127	1.2758	0.33052
O00303	EIF3F	195188	175284	171283	171161	237117	184774	193025	196940	1.34578	0.360704
O00329	PIK3CD	46900.1	57671.9	58797.9	52068.9	62242.4	73409.2	55580.7	74309.6	1.67235	0.509719
O00330	PDHX	51578.6	53285.5	49592.2	51766.7	51806.1	46336.3	47730.7	56033.7	0.329808	0.0682269
O00339	MATN2	98676.5	36217.2	29413	48921	57695.2	133271	70963.3	39622	0.608418	0.113017
O00391	QSOX1	31746.8	32579.3	34373	29976.7	31058.9	41879.5	62494.2	31162.8	0.899324	0.189721
O00399	DCTN6	55152.8	44955.6	54982.8	51341.5	49462.9	48442.4	49516.1	51624.4	0.527128	0.0970713
O00400	SLC33A1	30506.6	31229.4	34244.5	36835.8	76254	73577.2	49036	58648	3.35089	0.973878
O00401	WASL	42393.3	23689.8	29281.5	22052.6	12691.2	14178.3	26143.4	17277.9	1.51197	0.435488
O00408	PDE2A	33449.4	23488.2	24410.3	25589.3	26655.8	16558	20123.1	21493	1.26296	0.325088
O00410	IPO5	378328	384747	363648	339944	468651	446000	358315	452711	1.71209	0.528123
O00418	EEF2K	55616.9	61262.7	71156.7	68513.1	57085.6	35446.6	54660.1	57337.2	1.45142	0.407845
O00421	CCRL2	2256.7	3896.88	3310.83	3205.7	5698.79	8040.05	4614.96	6386.78	2.68708	0.883201
O00422	SAP18	78692	70565.8	64392.4	73454.3	74549.7	74772.5	66154.7	68554	0.147459	0.0536195
O00423	EML1	501504	370071	476370	614551	224930	173668	284793	324066	2.80894	0.908168
O00429	DNM1L	344292	324839	300341	301782	315924	264421	296325	309771	0.965255	0.211257
O00442	RTCA	65977.6	69831.1	71751.1	65621.5	91439.8	81964.2	62564	96752.3	1.37243	0.37244
O00443	PIK3C2A	103807	112877	98139.5	99626.4	108540	114712	101442	89138	0.0170368	0.0500482
O00459	PIK3R2	8169.18	16892.5	14521.3	13636.5	8448.87	12076.3	9187.7	10668.1	1.12748	0.270191
O00461	GOLIM4	155278	119002	148123	132277	74786.6	79153.3	138708	103334	1.67444	0.510689
O00462	MANBA	94889.3	76355	85236.2	68497.2	67042.2	76326.4	77407.5	61223.9	1.10412	0.261217
O00463	TRAF5	7831.76	6558.94	5797.94	4388.59	5227.5	4338.72	6021.84	5854.58	0.680137	0.129084
O00468	AGRN	278688	245613	214590	289065	258752	201895	236423	219124	0.949142	0.205859
O00469	PLOD2	159484	153295	127916	102440	119330	237093	154967	87643.7	0.284468	0.0635323
O00471	EXOC5	191042	191265	187904	179769	190131	193923	170892	181309	0.419375	0.0796079
O00478	BTN3A3	119435	131157	114269	119428	209631	140443	124867	168636	1.48669	0.423903
O00479	HMGN4	18034.1	18455	40423.5	11373.9	5159.41	4942.87	26301.7	13534.4	0.839135	0.171364
O00481	BTN3A1	23791.3	28852.9	25192.2	27502.4	42926	28666.4	32125.1	33614.8	1.73973	0.540882
O00483	NDUFA4	73110.3	76325.7	73195.5	54590.2	75641.9	66509.3	53775.4	75353.4	0.147037	0.0535988
O00487	PSMD14	189906	182493	163218	156775	172863	156917	154268	160513	0.956542	0.208327
O00499	BIN1	119603	135637	158244	172153	69827.5	100083	95186.8	129982	1.98272	0.649511
O00501	CLDN5	8701.37	4582.07	3504.02	5339.81	6167.14	5176.08	5985.58	5653.55	0.132299	0.0529126
O00505	KPNA3	58020.6	41997.2	68502.8	56658.9	49673.4	51290.8	66704.1	70398.1	0.300169	0.0650776
O00506	STK25	8073.1	6402.69	6998	5966.07	4684.56	5463.39	7212.73	6308.62	0.938282	0.202269
O00507	USP9Y	4395.03	2876.67	2153.44	2552.44	2160.64	2596.9	4322.18	2820.86	0.0200655	0.0500669
O00522	KRIT1	11303.4	9617.77	7899	7645.14	10418.9	10610.1	10134.4	8650.02	0.616474	0.114729
O00534	VWA5A	256928	473659	381217	429095	338882	410828	320972	392833	0.266103	0.0618325
O00541	PES1	36832.3	39342.2	32878.5	30073.2	44658.2	37945.7	45395.4	35660.7	1.36408	0.36875
O00560	SDCBP	62361	47190.7	53646.5	49077.7	45967.8	53197.6	52748.7	44512.2	0.689551	0.131333
O00562	PITPNM1	39228.9	47291.2	43154.1	42064.5	48763.8	48217.4	47916.9	48663.7	2.29234	0.770447
O00566	MPHOSPH10	5941.77	5647.59	6496.35	4638.13	5867.51	10693.7	5212.62	12392.4	1.11469	0.265257
O00567	NOP56	228659	223434	207318	220521	285526	247716	197951	277867	1.1205	0.267492
O00571	DDX3X	358302	396351	386166	333999	329987	288549	379325	387167	0.588021	0.108791
O00584	RNASET2	57066.3	65062.6	59010.4	63354	110499	91657	62728	91701	1.97486	0.646142
O00592	PODXL	35657.9	27913.1	26512.1	32266.9	42137.6	32694.2	35084.1	41722.1	1.63803	0.493795
O00602	FCN1	18289.5	16490.4	14401.5	14579.6	30540.7	39193.9	66623.5	18277.4	1.5593	0.457305
O00625	PIR	30561	35844.4	38793.3	53067.9	12887	14367.4	18811	25028.8	2.78638	0.903877
O00629	KPNA4	105793	87631.2	83344.4	77459.3	95960.2	70258.8	78454.6	80520.1	0.631061	0.117887
O00635	TRIM38	25438	31398.2	35537.2	32691.5	39239.5	44976	31906	39077.4	1.55847	0.456921
O00712	NFIB	41677.6	38478.2	33259.6	31215.2	27590.3	24788.6	35210.7	29052.4	1.52162	0.439924
O00743	PPP6C	88720.7	83579.1	88046.2	82638.5	117082	97466.8	83940.8	121152	1.53473	0.445962
O00754	MAN2B1	154240	156621	149408	147689	176556	172445	163673	138205	0.857468	0.176821
O00757	FBP2	19169.9	36797.4	78424.1	35423.3	30343.8	42117.9	20599.9	41094.7	0.46285	0.0861537
O00763	ACACB	35754.7	28802.9	25623.7	57099.8	59739	26882.4	37346.8	32677.6	0.164076	0.0544831
O00764	PDXK	161038	171395	186404	181510	176155	196645	151897	202265	0.369506	0.0729239
O00767	SCD	14979.4	9714.62	8714.27	21062.1	11759.1	6642.92	17463.2	7044.38	0.537882	0.0990432
O14494	PLPP1	33828.2	50747.6	35622.5	32635.1	63047	42090.6	54918.4	67712	1.88584	0.607191
O14495	PLPP3	28673.6	28369.8	32080.2	29096.4	42664.7	24781.4	37233.9	51735.4	1.18494	0.292909
O14497	ARID1A	125679	109504	106444	100217	114897	104469	120103	125957	0.587933	0.108773
O14498	ISLR	104240	66430.4	113390	91113.2	71651	69898.7	79643	84515.9	1.14086	0.275402
O14521	SDHD	14774.6	9679.46	9518.6	9830.41	21008.5	24516.3	18136.2	22927.6	4.03567	0.996586
O14523	C2CD2L	25687.4	26427	22050.3	26017	32154.6	31235.4	26820.4	28263.5	2.01359	0.662626
O14524	NEMP1	7844.09	10405.3	9039.71	8844.06	10422.7	9857.58	7771.23	9499.36	0.322427	0.0674142
O14526	FCHO1	8184.67	7430.94	6215.61	9892.44	6915.69	7772.01	13306.1	8273.59	0.491804	0.0908877
O14530	TXNDC9	14189.3	13924.9	14227.4	10854.7	10934.5	11623.7	12590.8	10466.7	1.42738	0.39698
O14531	DPYSL4	19624.8	15658	19821	18253.3	13427.3	6891.34	10706	17558.8	1.79201	0.564864
O14545	TRAFD1	1799.12	2081.19	1829.86	1720.26	1109.76	1621.82	2555.37	1551.14	0.333778	0.068672
O14548	COX7A2L	61209.5	55346.6	63181.2	55659.3	67503.8	75889.8	158616	62985.5	1.00924	0.226426
O14558	HSPB6	135132	128961	83213.8	97639.5	60254.8	50129.3	93069.9	76723.2	1.86643	0.598529
O14559	ARHGAP33	12048.1	11221.7	8403.32	10131.4	13244.6	11208.7	8384.43	20901.2	0.755064	0.147871
O14561	NDUFAB1	46461	27684.5	21521	23520.6	35399.6	18897.6	38129.4	31929.3	0.128417	0.0527439
O14562	UBFD1	26203.1	26325.4	26608.2	19678	12787.9	15762.5	18806.5	23950.2	1.66895	0.508145
O14569	CYB561D2	19284.6	10232.5	10319.1	11130.8	15027.6	14478.8	23520.3	18655.3	1.21125	0.303598
O14579	COPE	126780	112389	112241	93468.8	127884	115481	105756	108392	0.264821	0.0617181
O14593	RFXANK	8506.6	6464.04	6162.47	5774.55	6510.35	6272.5	8277.34	6412.2	0.129434	0.0527876
O14595	CTDSP2	11482.9	10400.1	10413.1	9288.18	9554.54	10460.8	11667.1	8936.51	0.229526	0.0587909
O14602	EIF1AY	4182.54	2401.5	2018.39	2415.56	1860.42	11372	6765.18	1757.71	0.80851	0.162514
O14617	AP3D1	325516	322122	364226	323925	427873	424615	312584	359819	1.13245	0.272121
O14618	CCS	25325.5	35399.2	28642.7	29341.6	19262.7	16992.3	22913.6	25408.2	2.14499	0.716015
O14639	ABLIM1	13862.6	8794.65	9560.32	10313.5	9789.6	8733.68	10649	9583.67	0.562039	0.103626
O14646	CHD1	14381.6	8177.36	9026.87	10237.3	8601.52	6936.13	12074.6	6571.41	0.725003	0.140089
O14647	CHD2	65562.4	61659.7	53299.5	59802	60522	60924.5	68919.7	63522.8	0.747574	0.145902
O14653	GOSR2	62333.3	57979.2	54283.2	55193.6	50791.5	58564.6	67499.7	51936.5	0.0415433	0.0502868
O14656	TOR1A	51386.2	56699.4	50056.4	45003	67853.1	79987	69830.5	52257.3	1.90035	0.613631
O14657	TOR1B	25099.4	24280.4	25292.2	21636	27146.2	24988.9	26546.3	21198.9	0.399651	0.0768595
O14662	STX16	33209.7	49395.4	57902.6	41780.8	46128	53960.4	43475.5	45808.4	0.217866	0.0579173
O14672	ADAM10	82636.3	129714	146002	129782	148029	152977	108104	165322	0.826823	0.167766
O14678	ABCD4	3905.06	3029.7	2770.39	2428.22	4227.98	4024.75	3927.47	3645.95	1.93139	0.627292
O14681	EI24	41051	37708.4	32144	30640.8	47785.4	48260.5	38029.5	42159.4	1.78262	0.560574
O14683	TP53I11	29284.4	12815	13748.5	14588.2	19348.2	19344	26484.5	21272.9	0.664991	0.125535
O14684	PTGES	51280.2	77260.3	77530.1	61988.9	219898	130631	131841	108985	2.24994	0.755427
O14727	APAF1	56256.5	62106.6	53283.6	48710	55564	80702	73153.4	60860.9	1.38485	0.377948
O14730	RIOK3	5316.87	7767.9	7124.25	7868.73	6197.96	6825.18	5913.96	8459.79	0.146637	0.0535792
O14732	IMPA2	10210	11780.3	13878.2	10896.9	9558.55	13071.5	13332.5	8549.38	0.274017	0.0625507
O14733	MAP2K7	5138.46	24017.3	13254.5	11738.1	4419.36	4863.91	4711.44	5370.69	1.56957	0.462054
O14735	CDIPT	61513.8	70866.2	64573.4	62470.5	86005.9	78604.7	63556	63473.4	0.947486	0.205309
O14737	PDCD5	115092	98459.3	88702.3	89237	61979.1	57635.4	86667.7	87401.2	1.72431	0.533768
O14744	PRMT5	117332	147573	134972	128379	144477	104440	108605	138494	0.474865	0.0880816
O14745	SLC9A3R1	135002	253379	262112	234272	151609	122427	151221	148676	1.82263	0.578792
O14772	FPGT	46444.7	45753.5	48228.8	50770.8	42698.4	39292.6	36733.9	50600.8	1.20223	0.299914
O14773	TPP1	358612	481759	569936	337343	482265	417552	442802	434545	0.0927103	0.0514292
O14776	TCERG1	156076	149302	174059	139392	103523	110973	141818	143321	1.66728	0.507371
O14786	NRP1	124763	99223.9	78434.8	91701.9	121670	107495	120481	100569	0.900696	0.190154
O14787	TNPO2	58243.9	93238.3	58266.9	55477.4	53902.6	65410.6	56600.5	60285.2	0.549431	0.101208
O14791	APOL1	28262.2	32514.9	55563.8	49656.8	39458.3	85216.9	104003	42408.8	1.07522	0.25033
O14795	UNC13B	19303	16786.2	14983.9	15330.1	12107.4	15643.9	15043.8	12585.1	1.47848	0.420154
O14802	POLR3A	92418.2	74411.1	62855.7	69140.2	77572.9	60853.6	106235	70100.7	0.241205	0.0597124
O14807	MRAS	23089.8	21400.7	20795.6	26042.4	23438.7	16912.2	19092.7	24449.4	0.615309	0.11448
O14818	PSMA7	262798	287254	259672	233681	320691	304278	241888	272069	0.818173	0.16527
O14828	SCAMP3	147023	116403	121386	104927	143769	143730	379308	136201	0.919833	0.196262
O14841	OPLAH	73226.6	73801	64932.1	68305.8	68565.8	66634.7	63152	72066	0.618703	0.115206
O14874	BCKDK	19003	21434.9	18877.9	15923.2	31454.6	24395.6	25864.7	21783.1	2.141	0.714458
O14879	IFIT3	100738	122625	127386	120224	131674	89836.5	95761.1	104216	0.798829	0.159785
O14880	MGST3	103587	86412.8	92398	103404	138410	131813	107412	113475	2.19254	0.734253
O14907	TAX1BP3	25756.4	19934.2	18745.1	20004.5	11801.6	11904.2	18978.4	16365.2	1.89863	0.612871
O14908	GIPC1	16361.4	15533.9	17639.9	13518.9	6580.98	5728.86	10080.7	9754.93	3.90074	0.994695
O14910	LIN7A	9681.74	7990.21	6482.6	6895.24	6567.3	7929.15	8421.83	7229.56	0.194105	0.0562796
O14920	IKBKB	99204.2	103571	99899.8	99849	105895	123096	105026	104143	1.35767	0.365923
O14925	TIMM23	1897.7	2135.19	1824.51	1438.44	2430.28	2382.23	2152.6	1436.47	0.720715	0.139005
O14929	HAT1	18387.9	16916.6	18794.3	17974.3	31821.5	31251.3	20914.3	26546.9	2.65135	0.875027
O14933	UBE2L6	21968.6	27658.1	32608.3	29023.6	29814.3	20843.4	24191.1	32391.9	0.206995	0.0571443
O14936	CASK	127532	103258	104691	114418	95643.6	96404	98452.3	109073	1.38851	0.379574
O14939	PLD2	65041.3	67918.2	52515	62623.9	82180.2	59486.2	58874.6	60277.5	0.341637	0.069569
O14949	UQCRQ	75825.9	76464.1	83406	75731.9	104549	115508	87484.4	94759.9	2.52597	0.843176
O14964	HGS	260597	264948	286823	291064	207354	239209	239607	266689	1.8555	0.593628
O14966	RAB29	40344	39801.1	43620.5	39082.8	63914.5	53583.4	42236	42959.3	1.3502	0.362643
O14972	VPS26C	105305	114329	126136	121153	117201	99953	88185.8	110476	1.16075	0.283238
O14974	PPP1R12A	271460	181218	198624	149377	107037	112801	170534	157176	1.47537	0.418738
O14976	GAK	151294	141909	162084	142858	144756	140078	144542	153382	0.49932	0.0921657
O14979	HNRNPDL	136984	167931	198602	139817	56549.7	53779.6	92629	100383	3.20111	0.961864
O14980	XPO1	551376	558061	525612	537510	626401	650792	495190	630826	1.12228	0.268183
O14981	BTAF1	40120.1	37060.5	34983.7	34440.6	50917.1	48415.2	49799.9	47053.3	5.70669	0.999997
O15013	ARHGEF10	75235.2	65079.3	56062.1	60638.6	53139.6	53204.8	67989.5	49861.3	1.00633	0.225404
O15020	SPTBN2	1384.36	1234.24	1530.71	1181.09	1220.12	1228.54	913.458	1322.68	0.959968	0.209476
O15027	SEC16A	88323.4	81269.3	81744.8	69463	82030.7	73912.1	69921.3	71782.1	0.862621	0.178376
O15031	PLXNB2	394990	392227	349855	381798	496573	480885	433075	408596	2.31325	0.777653
O15040	TECPR2	26850.9	26513.8	23836.1	23609.2	30444.4	26068.7	26738.7	23857.2	0.689235	0.131257
O15042	U2SURP	52420.4	52416.9	66388.1	54749.5	60304.6	50501.8	49122.3	55254.3	0.454594	0.0848589
O15050	TRANK1	2461.79	2170.11	2231.41	2368.78	6991.01	5119.01	3607.78	4077.28	2.47879	0.829888
O15054	KDM6B	166924	59903.6	33593.6	48466.3	161608	92462.9	179195	44966.7	0.688307	0.131034
O15056	SYNJ2	12400.3	4951.03	4795.81	5107.31	4597.41	5151.32	5883.6	3738.28	0.726818	0.140549
O15061	SYNM	136491	134493	113032	149018	119453	187137	200573	89354.1	0.404981	0.0775887
O15066	KIF3B	8804.35	7928.63	9060.27	7154.6	3206.28	3476.59	7021.47	5508.11	2.4287	0.815001
O15067	PFAS	177760	235422	217133	206654	180405	135213	166703	224548	1.03988	0.237359
O15068	MCF2L	6389.68	5012.9	3544.71	4224.65	4803.31	3995.47	3955.84	3223.08	0.817176	0.164984
O15075	DCLK1	246195	198836	145636	164394	125187	76248.4	142300	184187	1.2784	0.331624
O15078	CEP290	22155	26510.3	33761.7	19720.7	21518.5	28082.3	37264.5	24988.5	0.375332	0.0736596
O15084	ANKRD28	25199.4	21278.4	21035.7	24423.6	24706.3	23466.3	26426.6	24193.8	0.977561	0.215438
O15085	ARHGEF11	91602	81322.1	74133.5	77014.7	84357.8	76180.6	79498.8	67667.7	0.557124	0.102676
O15091	PRORP	24314.1	28211.3	25862	23465.7	50114	50737.6	23254.1	26198.6	1.13947	0.274858
O15111	CHUK	35084.6	38582.7	37253.6	36095.3	41606.7	46594.7	39181	36836.3	1.37011	0.371413
O15116	LSM1	5250.3	6853.4	6062.34	6603.08	7208.09	7057.26	5572.82	7249.26	0.764616	0.150413
O15117	FYB1	16754.3	22537.5	27322	22137.6	20026.6	19928.6	39244.6	29716.8	0.699393	0.133718
O15118	NPC1	75002.6	54697.5	65249.3	48994.3	119145	145769	126983	83988.5	2.89678	0.923516
O15121	DEGS1	7178.43	6687.73	10076.9	8744.26	11949.2	17312.3	16727.1	23286.9	2.64148	0.872701
O15126	SCAMP1	145153	116876	110147	101128	99319.9	108362	120685	96636.2	0.780066	0.154593
O15127	SCAMP2	89976.6	92560.4	97156.7	91009.8	94739.9	88936.5	112916	87826.8	0.402912	0.0773044
O15143	ARPC1B	360883	410166	444266	381313	405130	434350	388967	425403	0.486509	0.0899996
O15144	ARPC2	583939	587582	633437	582819	622991	752765	638846	642245	1.47644	0.419225
O15145	ARPC3	279242	304912	293470	287504	297054	285323	242797	336335	0.032005	0.0501702
O15155	BET1	25864.6	25004.2	14827.4	14112.8	18082	16637.9	20426.8	16059	0.458205	0.0854222
O15160	POLR1C	38101.2	39981.5	35281.2	38294.8	38054.9	29277.2	35009.8	35636.5	1.15233	0.279906
O15162	PLSCR1	17624.9	18213.2	15289	19409.5	48987.6	44041.6	37065.9	23991.6	2.68824	0.883458
O15164	TRIM24	4462.96	4025.21	3241.09	3483.88	2692.89	3644.01	3607.73	3155.39	1.05567	0.243109
O15173	PGRMC2	138784	136487	132024	146265	192182	186479	146857	147899	1.69138	0.518541
O15178	TBXT	21984.4	25256.9	23028.8	23956.3	23188.1	14940.1	20419.4	22493.6	1.16919	0.286595
O15211	RGL2	46419.2	37848.6	32698.8	33632.5	26559.1	32962.9	37375.7	28735.3	1.12017	0.267367
O15212	PFDN6	136877	156667	144907	132177	106718	139662	110786	123507	1.73792	0.540046
O15213	WDR46	14378.4	13651	14221.3	13852	18022.9	16095.4	14935.4	16992.2	2.59497	0.861322
O15226	NKRF	15442.4	14615.4	13241.2	12908	18906.1	16594.7	17910.9	14972.7	2.07483	0.688026
O15228	GNPAT	57877.6	48539.5	49241.7	44128	81112.4	70216.6	54653.3	57070.6	1.64652	0.497737
O15229	KMO	1061.75	937.047	501.663	898.552	1176.45	823.638	1030.4	1039.27	0.839129	0.171362
O15230	LAMA5	481902	412430	414412	607631	566899	463835	500956	440299	0.183863	0.0556327
O15243	LEPROT	1333.59	1800.52	2842.37	2357.81	4495.27	5652.43	2633.18	5139.22	2.30001	0.773106
O15247	CLIC2	80016.4	101577	135149	122113	103812	104041	77853.6	141226	0.118609	0.0523403
O15254	ACOX3	23250.1	21869.5	22568	22694	32774.5	27101.2	24753	27320.1	2.21431	0.742395
O15258	RER1	71890.3	58543.9	60434.1	54484.7	133222	142780	82700.8	101745	2.63988	0.87232
O15260	SURF4	118469	131853	122095	113079	219005	196707	127346	157565	1.83219	0.583121
O15264	MAPK13	19957.9	18588.8	23766.3	22273.7	17582.8	21940.2	21537.4	26297.9	0.230561	0.0588707
O15269	SPTLC1	140762	128605	110808	143195	166303	173884	154944	117790	1.09374	0.257279
O15270	SPTLC2	94102.9	84190.3	81146.1	85139.2	134434	111105	119906	94239.8	2.29779	0.772338
O15294	OGT	85842.6	91704.5	86908.7	78077	98208.6	82252.9	86294.9	92042.3	0.642209	0.120354
O15305	PMM2	133040	146855	171141	149208	145708	186685	119338	173786	0.263396	0.0615916
O15321	TM9SF1	65503.2	78378.1	79112	80063.9	92517.9	75963.3	81588.4	70418.6	0.527754	0.0971849
O15327	INPP4B	13299.1	11391.9	11266.1	11460.7	14693.4	17234.8	13414.5	17037.6	2.52771	0.843652
O15344	MID1	14822.9	9968.18	7871.67	9421.15	12231	9332.23	12811.8	8116.8	0.0383773	0.0502448
O15347	HMGB3	35876.9	21357.1	13615.3	15332.5	21880.4	28280.1	30635.9	23316.2	0.580512	0.107273
O15355	PPM1G	107967	85307.6	82917.2	72977.5	66726.7	56997.9	82705.9	72799.2	1.35145	0.363192
O15357	INPPL1	64441.3	62896.4	65769.6	56965.3	48725.7	55358.2	60273.5	56891.5	1.64069	0.49503
O15371	EIF3D	104459	100739	115338	107985	138147	115609	119246	124250	2.08143	0.69071
O15372	EIF3H	180743	147694	146722	148723	202435	185175	192060	165051	1.86961	0.599954
O15374	SLC16A4	48065.2	31791.7	24982.3	39056.4	29021.5	24346.8	45332.4	28878.8	0.426469	0.0806301
O15379	HDAC3	16854.8	20420.1	20237.8	25037.6	28042.1	33048.7	16502.4	24939.1	0.91581	0.194968
O15381	NVL	6143.83	6500.23	5421.51	7210.45	7315.85	5457.74	6361.62	5685.49	0.143978	0.0534504
O15382	BCAT2	120281	147064	137545	143460	181846	149745	118620	145738	0.590618	0.10932
O15394	NCAM2	8774.19	14493.5	14787.8	15422.6	17104.6	15161.8	17634.8	16738.1	1.42464	0.395746
O15397	IPO8	26020.5	27404.2	24792.2	23312.8	28780.2	22011	23236	23434.5	0.41345	0.0787678
O15400	STX7	144876	102519	122463	107921	81116.3	95992.5	129482	118921	0.638573	0.119544
O15427	SLC16A3	54469.7	70752.5	104234	82865.8	95801.4	189140	104974	92273.1	1.18718	0.293811
O15438	ABCC3	35798.7	49931.9	61546.7	59009.2	49240.1	56323.4	40022.7	44922.4	0.412113	0.07858
O15439	ABCC4	108761	100694	88168.6	83109	129388	142235	120297	88980.5	1.38755	0.379147
O15455	TLR3	69283.9	104035	87748.4	108033	99559.8	99489.7	116431	89516.3	0.607392	0.112801
O15460	P4HA2	488685	104409	106967	91967.2	77418	163086	160228	87211.5	0.539502	0.0993439
O15484	CAPN5	38970.2	36190.8	28851.3	34070.9	42567.5	40596.3	48024.7	45821.9	2.54358	0.847951
O15498	YKT6	91560.1	90167.9	97936.9	85871.3	70560.3	76293.6	81090.1	86544.9	2.1363	0.712617
O15504	NUP42	3655.3	3299.92	3805.06	3522.28	4365.83	2469.61	4019.63	3862.26	0.178618	0.0553151
O15511	ARPC5	392474	458747	463585	372973	375567	452539	384762	392232	0.506342	0.0933782
O15514	POLR2D	19474.2	19443.6	13738.6	13955.6	15480.4	15410.1	20832.5	13968.8	0.0734212	0.0508961
O15523	DDX3Y	57201.6	7930.58	9479.24	7646.3	10464.7	43904.5	53228.3	9041.25	0.364159	0.0722592
O15530	PDPK1	69895.8	61343.1	62276.4	63584.5	54673.5	65064.8	60512.4	66913.2	0.525798	0.0968303
O15533	TAPBP	68119.9	86794.8	65102.3	71538	293698	68389.4	98338.8	134355	1.06333	0.245927
O15541	RNF113A	8508.67	7312.95	6315.1	5825.92	6572.09	5447.67	7992.05	5287.19	0.546511	0.100656
O15550	KDM6A	3483.9	3684.56	2410.9	2960.75	3752.49	4194.58	3697.62	2839.03	0.854067	0.1758
O15553	MEFV	11575.3	6709.9	6698.04	6627.56	6404.35	8427.89	12065.5	5376.11	0.061132	0.0506212
O43143	DHX15	466849	445983	427468	438584	613729	552447	458494	488512	1.66244	0.505123
O43148	RNMT	72104.9	71848.5	81849.6	69045.8	80430.5	75484	65482.2	92672.3	0.538801	0.0992136
O43149	ZZEF1	167684	168161	166843	155195	192451	206231	170432	200584	2.33967	0.786568
O43150	ASAP2	76079.1	51390.4	61231.1	61324.3	42131.8	34129	41607.2	49309	2.45753	0.823669
O43155	FLRT2	17509.1	12894.4	12121.3	12399.6	12308.2	14576.9	18665.2	12654.3	0.299795	0.0650398
O43156	TTI1	12012.8	10991.8	10186.1	9072.24	8684.27	8403.33	13554.8	8689.65	0.372844	0.073344
O43166	SIPA1L1	34112.9	50591.4	56541.8	55387.7	39552.6	36574.1	35627.8	40769.1	1.4662	0.414558
O43169	CYB5B	120544	133729	130338	130498	162751	164514	158361	126265	1.8128	0.574331
O43172	PRPF4	64889.7	86063	76915.4	70454.1	79407.1	64404.8	61708.2	90366.7	0.053111	0.0504688
O43175	PHGDH	182933	145770	122446	152790	170733	139800	103481	198046	0.0601536	0.0506014
O43181	NDUFS4	58965.6	64489.9	87737.6	47884	28151	37245	44619	33734.9	2.24572	0.7539
O43182	ARHGAP6	10163.7	8881.17	8894.54	7595.24	5403.65	3298.7	4488.8	6371.22	3.36483	0.974813
O43189	PHF1	7177.83	8671.09	8070.43	8682.76	11893.4	8595.81	8313.72	10674	1.31222	0.34611
O43236	SEPTIN4	35679.1	44859.1	31518.6	33304.5	31288	29230.4	29517.3	35711.2	1.04419	0.238922
O43237	DYNC1LI2	169619	143569	168675	130188	114182	104451	129463	126679	2.14625	0.716506
O43242	PSMD3	350895	378147	383963	357287	399380	420362	339133	397971	0.797003	0.159274
O43251	RBFOX2	8288.03	4888.7	5653.02	7894.94	7577.87	5905.98	8101.92	5772.62	0.109874	0.052008
O43252	PAPSS1	169467	173653	187822	166087	179965	181481	172242	169453	0.192894	0.0562013
O43264	ZW10	136741	147332	114342	99987.7	185304	160954	119508	138893	1.05706	0.243619
O43281	EFS	24660.8	18749.7	19747.7	19547.2	16648.8	15030.5	19547.1	14137.3	1.70767	0.526078
O43286	B4GALT5	14082.2	13908.9	9283.38	9819.17	16503.3	16972.8	17487.6	7830.36	0.785086	0.15597
O43290	SART1	66400.4	61444.8	48775.8	43768.8	32520	49087.1	62844.4	41739.3	0.727683	0.140769
O43292	GPAA1	140963	117963	110799	106889	124547	117009	119569	102268	0.259609	0.061259
O43293	DAPK3	71821.3	54290.2	52056.4	46153.4	39912.1	43960.5	46552.6	46674.9	1.45351	0.408792
O43294	TGFB1I1	171923	156684	139179	126797	78640.7	65677.7	116127	86142.1	3.00938	0.940206
O43299	AP5Z1	71230.5	67220.8	65057.5	56515.9	79788.6	85749.5	62563.4	60977	0.741509	0.144322
O43301	HSPA12A	80736.4	129052	160149	125393	91354.3	63573.6	83134.9	101620	1.50989	0.434533
O43310	CTIF	32065.2	23955.8	21019.7	20095.8	22879.4	25723	25855.7	23789.8	0.069706	0.0508077
O43312	MTSS1	28705.1	28719.1	23678	30637.1	40883.2	39394.8	42340.4	34269.7	3.4649	0.980725
O43314	PPIP5K2	125486	101026	98717.1	112142	115843	119890	99468.7	115438	0.308286	0.0659098
O43318	MAP3K7	20941.5	19679.7	17655.9	18081.9	18145.5	19357.8	23262.7	18123.9	0.312754	0.0663777
O43324	EEF1E1	28284	32307	30296.2	31565.9	39686.9	39841.7	37975.6	34435.2	3.3974	0.976886
O43325	LYRM1	6735.25	5246.46	4641.06	5152.67	8056.23	5633.78	6040.97	7622	1.32747	0.352718
O43353	RIPK2	49551.6	50696.5	47740.8	50529.2	53494.3	48954.5	53017.7	50160.9	0.972517	0.213718
O43374	RASA4	93153	107697	88432.4	110906	116072	125951	110420	124488	2.06233	0.682908
O43390	HNRNPR	547034	547543	557798	524017	534615	533697	433438	569764	0.613353	0.114063
O43395	PRPF3	115337	71922	84832.8	63644.1	41779.6	45786.1	83845.4	69284.3	1.11356	0.264825
O43396	TXNL1	134192	158189	144390	128838	146294	124282	116877	124719	1.04341	0.238637
O43399	TPD52L2	197117	213973	202516	152073	111522	123431	194398	162300	1.32143	0.350096
O43402	EMC8	27423.2	25699.2	28285.4	26910.6	28452.9	26864.9	27611.6	29780.9	0.939456	0.202655
O43414	ERI3	103431	91067.5	107976	98535.1	118632	120460	73178.9	119654	0.449531	0.0840768
O43422	THAP12	4310.47	5041.73	3426.43	4153.76	4623.06	3247.95	4178.77	5542.39	0.200815	0.0567227
O43426	SYNJ1	97184.2	128536	129558	123331	130531	96636.7	100133	128144	0.347918	0.0703014
O43427	FIBP	32597.3	33577.1	27438.4	27714.4	34415.8	33641	30209.7	28104.2	0.408599	0.0780893
O43432	EIF4G3	125142	104094	93447.6	85863.4	97751.4	85734.1	132704	76659.1	0.185569	0.055738
O43447	PPIH	74212.4	74796.5	84540.1	80876.2	76067.4	62332	78236.6	84126.2	0.460986	0.0858593
O43464	HTRA2	72264.2	60582	55256.5	58492.3	70922.2	70768.3	83669.5	61448	1.20955	0.3029
O43488	AKR7A2	220762	217500	217611	205161	192172	177700	166181	211762	1.92099	0.622734
O43491	EPB41L2	763617	667498	845992	627933	384071	421374	659527	527463	2.04525	0.675862
O43493	TGOLN2	124361	117524	129230	116500	111559	97044.5	194035	103363	0.141897	0.0533512
O43504	LAMTOR5	19349.8	11767.8	8502.59	8022.69	5826.28	6034.04	16868.1	6964.03	0.566309	0.104458
O43505	B4GAT1	7053.93	8223.78	6302.3	6899.46	10877.6	10162.6	8059.3	11112	2.58433	0.858622
O43508	TNFSF12	2656.13	1976.53	2457.02	2312.29	2800.55	4338.2	3218.41	1833.23	0.915788	0.194961
O43516	WIPF1	5595.87	5406.85	6767.65	3405.13	2902.64	3616.88	3669.13	4350.39	1.54792	0.452047
O43521	BCL2L11	3426.4	4043.01	2875.22	3821.99	3662.22	4844.19	4391.24	4373.25	1.55074	0.45335
O43524	FOXO3	16918.4	23658.8	26214.2	17609.8	8002.16	9031.78	17842.8	21141.4	1.26497	0.325938
O43556	SGCE	53836.6	37827.9	41844.2	61979.9	36267.6	21430.1	42658.8	42171.9	1.26042	0.324017
O43566	RGS14	6396.53	7416.23	7785.64	8156.56	8560.44	8240.13	9434.12	11401.4	1.7304	0.536579
O43567	RNF13	36387.8	33279.5	34388.5	31630.8	36548.9	48770.6	44483.4	31075.6	1.0899	0.255831
O43572	AKAP10	6429.95	8183.8	7802.84	6625.87	9173.73	9573.05	7781.04	7914.3	1.53248	0.444925
O43583	DENR	15978	21500.7	17266.2	17030.6	4164.64	5576.56	7608.06	6808.37	5.88044	0.999999
O43586	PSTPIP1	60436.7	57783.4	72853.7	61037.9	55475.5	60162.7	92285	58858.6	0.281354	0.0632359
O43592	XPOT	95209.4	68381.2	71508	72290.7	75745.5	87795.1	74830.4	90049.9	0.506342	0.0933781
O43598	DNPH1	52290.5	57049.8	51237.4	53114.9	49165.9	48268.8	41431.2	58531.9	0.770949	0.152116
O43615	TIMM44	188846	224571	192438	161910	133618	182873	171147	161699	1.26225	0.324791
O43617	TRAPPC3	52516	48830.7	48544.7	43529.3	56845.7	60814.1	48586.5	50072.3	1.18465	0.292791
O43633	CHMP2A	59601.4	91861.3	94648	57917.4	52879.8	49798.5	66796	48145.4	1.40842	0.388465
O43639	NCK2	16976.6	16521.4	12523.5	13944.5	6485.92	8625.19	11016.4	9981.05	2.92455	0.927933
O43657	TSPAN6	26634.1	15040.5	16792.1	15475.2	18295	42018.2	28310.7	24999.1	1.23151	0.311943
O43660	PLRG1	63231.6	68734.4	62401	68044.7	85575.6	70984.6	65814.8	81932.4	1.51336	0.436127
O43665	RGS10	47156.1	49571.2	55075.9	59381.1	44971.8	46353.7	40234.3	63712.9	0.482877	0.0893961
O43670	ZNF207	82380.3	68832.7	65759.2	60797.3	34310.3	38035.6	59597	42364.9	2.5227	0.842278
O43674	NDUFB5	42146.1	36378.6	33895.8	36404.9	48188.4	39537.6	42708.2	39607.8	1.39914	0.384313
O43676	NDUFB3	11333.4	17432.5	14459.3	14957.8	20743.7	22001.3	11209.5	18915.7	0.952688	0.207039
O43677	NDUFC1	36290.5	30541.2	27062.5	26571.9	40895.9	47537.3	46126.3	33445.6	2.15627	0.720398
O43678	NDUFA2	38677.3	38836.6	31635	36358.5	36805.9	38622.2	25795.5	34047.4	0.549258	0.101175
O43681	GET3	77370.9	83729.6	79512.5	71756.9	83019.4	86176.4	72365.1	85749.8	0.647428	0.121524
O43684	BUB3	301436	190593	188055	202361	227641	202892	217553	246970	0.0777937	0.0510061
O43707	ACTN4	2.50184e+06	2.42419e+06	2.28741e+06	2.45813e+06	2.18834e+06	1.86901e+06	1.87117e+06	2.09854e+06	3.11546	0.953155
O43708	GSTZ1	23251.2	49981.3	33843.2	46362.3	31653.4	38478.4	33619.9	31797.1	0.500917	0.0924399
O43719	HTATSF1	58391.2	87008.5	136175	92559	70386.4	61572.3	61274.6	80498.9	1.06314	0.245854
O43731	KDELR3	25926	20387.4	19829.2	18472.2	15664	22001.3	16035.5	20679.2	0.787168	0.156543
O43734	TRAF3IP2	3698.77	4136.19	3654.02	6189.13	6480.06	3728.04	5000.53	3955.14	0.302544	0.0653187
O43736	ITM2A	11876.4	14624.6	9667.39	14101.7	15126.2	13563.4	15510.9	12625.7	0.877497	0.182918
O43739	CYTH3	26237.6	23562.4	30084.3	30840.1	22471.1	14067.8	27007.9	18657.9	1.55713	0.4563
O43741	PRKAB2	5614.19	6829.16	9022.12	5858.2	2780.57	3459.08	3697	5556.42	2.1403	0.714186
O43747	AP1G1	236305	230769	231508	228992	308655	297811	244136	246549	1.76992	0.554759
O43752	STX6	47706.6	40679.4	42651.1	34310.9	32772	48386.4	51644.9	40606.5	0.282367	0.0633319
O43759	SYNGR1	6612.92	4297.95	2162.32	2912.96	4604.79	3981.5	2849.07	2873.64	0.277283	0.0628534
O43760	SYNGR2	125027	139942	145123	118861	255865	276971	203677	166219	2.55623	0.85132
O43765	SGTA	47494.6	54929	57298.3	53116.4	51275.1	61814.7	48438.4	74281.4	0.652342	0.122635
O43772	SLC25A20	171173	171637	166882	175650	303243	261144	175358	192783	1.46303	0.41312
O43776	NARS1	265928	288311	350057	305205	251772	261632	243131	339763	0.702686	0.134523
O43795	MYO1B	725049	637742	499861	515167	489573	502711	465650	488457	1.41473	0.391291
O43805	SSNA1	6381.26	5675.45	5199.35	5032.25	4270.08	4850.35	6498.79	5796.68	0.266094	0.0618316
O43808	SLC25A17	3052.02	2842.61	2756.29	1775.81	3657.92	3771.66	2447.6	2628.47	0.826199	0.167585
O43809	NUDT21	69358.9	68447.2	77555.1	65768.7	61727.6	52577.6	52236.3	64701.4	2.16685	0.724476
O43813	LANCL1	138089	130037	136920	145975	124709	124760	124755	145372	0.910041	0.193121
O43815	STRN	87288.2	71286.7	76970.6	70078	81371.3	77506.9	72281.1	81310.1	0.270491	0.062228
O43818	RRP9	37868.1	36852.5	32904.4	34047.7	45069.5	43235.1	44404.5	38984.8	2.9565	0.932766
O43819	SCO2	44334.5	35967.9	32359.6	34596.2	38665.5	32990.1	43668.4	31272.3	0.0304068	0.0501536
O43822	CFAP410	3357.17	4247.57	3645.79	3672.82	2412.69	1488.31	3617.43	3558.3	1.25423	0.321419
O43823	AKAP8	35233.5	34919	34816.1	37019.4	32586.9	32360.9	33836.7	34701.8	1.99529	0.654874
O43824	GTPBP6	11082.5	9194.12	7614.47	8640.03	8291.44	8789.27	11825.4	9664.98	0.337849	0.069134
O43826	SLC37A4	24951.6	26606.3	22303.8	21899.7	33538	33270.1	27625.2	24055.7	1.56998	0.462243
O43837	IDH3B	121975	111126	116510	116406	152483	132203	115712	132835	1.51553	0.437127
O43847	NRDC	49729.3	56337.5	61912.6	50341.5	69273.6	62446.6	54625.5	72330	1.46626	0.414587
O43852	CALU	457170	84810.1	73777.9	60339.5	56095.4	66953.7	249090	62667.2	0.398707	0.0767314
O43854	EDIL3	30068.6	14456.3	12143.3	24017.4	11639.5	15879.1	38124.9	13034.8	0.0473724	0.050373
O43861	ATP9B	52991	56941.2	57250.5	52560.5	59744.4	57274.2	59686.7	56862.9	1.66365	0.505685
O43865	AHCYL1	227170	211503	314561	247691	274901	283608	222650	312338	0.556557	0.102567
O43866	CD5L	22894.1	14098.8	27320.7	19087.3	24125	25631.5	32398	77614.3	1.03903	0.237052
O43895	XPNPEP2	14663.7	20652.2	14498.5	33908.4	30047.3	9184.75	21090.2	17483.3	0.166544	0.0546193
O43896	KIF1C	12554.4	13924.5	13371.6	10778.4	6607.89	6260.22	10166.7	10535.7	2.27251	0.763489
O43909	EXTL3	1358.01	1254.5	1151.27	926.006	1705.82	2742.07	1613.12	1165.99	1.29683	0.339489
O43913	ORC5	35309.6	38958.4	34983.3	31115	36656.4	40839.3	35984.2	35771.7	0.786728	0.156422
O43914	TYROBP	13560	24029.3	43174.4	22116.5	20930.3	24873.8	22242.3	17815.5	0.468792	0.0871008
O43920	NDUFS5	50257.5	46754.1	39838.1	35910.6	57410.4	53284.9	48666.6	43015.7	1.16654	0.285537
O43924	PDE6D	21905	18346.4	18938.2	19784	17212.5	15746.1	17260	17216.7	2.36495	0.794895
O43929	ORC4	19738.9	25746.3	20400.3	20150.6	22041.6	18605.8	19546	23524.3	0.226061	0.0585265
O43930	PRKY	2609.39	2222.39	2272.02	2112.17	2092.74	2488.72	3268.12	1589.09	0.10634	0.0518808
O43933	PEX1	9202.7	10245.5	8986.22	8316.01	10386.8	10133.3	10069.7	8511.33	0.710387	0.136423
O43934	MFSD11	11835.2	13291.3	14573.1	11451.8	16408.5	13001.5	11163.8	11709.8	0.145303	0.0535143
O60216	RAD21	105589	90076	86224.2	91030.9	89835.1	88945.7	100615	97261.4	0.129192	0.0527772
O60220	TIMM8A	19240.6	27777	18051.6	19905.3	17423.5	9649.69	15813.4	13472.1	1.81849	0.576916
O60231	DHX16	33072.2	32999.2	34016.5	32902	35997.9	28886.3	33763.5	33484.4	0.100121	0.0516671
O60234	GMFG	56304.4	77140.8	92019.5	78661.9	59109.3	111970	82860.2	103943	0.681366	0.129376
O60237	PPP1R12B	20374.7	19942	29619.9	25345.1	7523.5	9121.11	19950	16218.3	2.01605	0.66366
O60238	BNIP3L	4954.4	9104.68	7628.87	6225.37	10993.2	7609.17	6523.82	7992.31	0.702528	0.134485
O60239	SH3BP5	17205.4	13480.9	17125.3	15776.4	12653.6	10361.1	16980.2	15043.4	0.899676	0.189832
O60240	PLIN1	147231	185090	141584	528016	420688	94631.7	185494	140721	0.240398	0.0596472
O60244	MED14	20419.6	12331.5	16807.2	15581.7	18238.8	18921.2	21322.3	18646.5	1.17145	0.287494
O60256	PRPSAP2	98506.4	108534	102030	97867.9	115753	108338	98842.7	130587	1.15484	0.280897
O60262	GNG7	13690.4	19885.9	15447.7	17574	32751.5	24110	18701.5	42211.8	1.70127	0.523116
O60264	SMARCA5	228713	228184	217029	209703	248714	242363	240055	237634	2.90379	0.924651
O60266	ADCY3	5109	11062	6780.58	9000.34	8615.54	11031.2	9661.29	6590.53	0.435939	0.0820226
O60268	KIAA0513	23394.1	14665.4	18485.6	12141.1	5068.55	6449.47	11916.8	10641	2.0756	0.688339
O60271	SPAG9	241332	201329	234603	192634	120219	149288	198439	181884	1.83905	0.586221
O60281	ZNF292	12454.6	9151.73	8174.44	6516.05	11067	9960.01	10785.9	8365.15	0.493355	0.0911497
O60284	ST18	13614.3	10981.2	9751.88	11893.2	19965.1	22843.7	16810	13750.5	2.25521	0.75732
O60287	URB1	30007.8	35334.3	25916.4	31393.5	41735.1	42606.4	58526.7	34711.7	1.80037	0.568674
O60306	AQR	143159	154093	143304	139382	146299	145204	143532	149320	0.230024	0.0588293
O60307	MAST3	8298.9	9344.16	8897.55	9891.7	9543.7	11554.9	9866.45	12267.2	1.62817	0.489221
O60313	OPA1	372774	408621	371096	370642	416023	360784	357640	380072	0.0933226	0.0514482
O60315	ZEB2	30643	38720.6	36091.9	21339.5	14616.7	15156.9	24897.1	23051.4	1.85845	0.594951
O60318	MCM3AP	60607.3	58495.7	54793.1	55590.2	52883.7	43540.8	51763.5	57396.9	1.32721	0.352603
O60331	PIP5K1C	54655.6	52133.7	57938.8	45734.1	37286.1	42814.9	44100.3	42209.2	2.61038	0.865168
O60333	KIF1B	65727.1	62567.3	60379	53277.8	38635.7	38688.5	50248.2	54206.1	2.21954	0.744331
O60337	MARCHF6	10265.4	9291.08	7760.25	7346.91	11917.1	14197.8	12815.3	10268.6	2.40919	0.808986
O60341	KDM1A	107942	103841	102937	100116	140853	123095	115498	117017	2.39044	0.803091
O60343	TBC1D4	53731.2	52392.2	81653.4	66448	50813	43516.6	44228.6	60435.3	1.24191	0.316267
O60361	NME2P1	29803.2	43377.9	45666.2	31187	31855.9	47039.1	27522.6	40820.4	0.0823996	0.0511288
O60437	PPL	1.17911e+06	685839	636618	1.56788e+06	647688	498823	1.17638e+06	745956	0.669227	0.126519
O60443	GSDME	82937.4	78966.4	129765	84783.1	56921.4	68801.9	62952.2	84475.2	1.3699	0.371317
O60447	EVI5	35298.2	30220.6	35206.6	32928.4	24592.5	24080.2	30148.4	31344.1	1.87056	0.600377
O60449	LY75	86648	77730.2	95268.7	106720	174758	138038	126236	97646	1.7583	0.549424
O60462	NRP2	67518.8	54761.8	53436.2	60292	61692.9	64120.2	75609	55337.8	0.691034	0.13169
O60476	MAN1A2	72275.6	74937.8	68715.3	60965.1	102239	79423.5	73672.1	80062.3	1.47981	0.420762
O60478	GPR137B	8158.69	8879.67	10831.2	6850.67	7673.9	7463.18	8794.98	7828.23	0.593499	0.109911
O60486	PLXNC1	58464	56924.6	50561.1	45105.4	69882.7	97826.9	59903.5	55801.9	1.28545	0.334625
O60488	ACSL4	169744	170419	196641	192629	242310	218929	275934	221395	2.70169	0.886428
O60493	SNX3	121677	146625	163434	125198	77164.5	88582	112920	110055	2.28428	0.767631
O60496	DOK2	63096.8	70739.2	95540.3	80119.3	67032	58636.5	70349.8	98415.1	0.239856	0.0596036
O60499	STX10	13538.3	11633.6	15329.1	12150.7	12482.8	17481.3	14092	13498.2	0.636104	0.118997
O60502	OGA	56316.3	69328.4	68021.8	69722.5	64866.1	69044.9	61531.7	90478.5	0.548731	0.101075
O60503	ADCY9	8068.04	10673.7	8503.62	8208.2	8030.98	7689.1	6987.31	8443.35	1.11268	0.264487
O60504	SORBS3	139219	147619	192464	179263	117850	88148	129996	127125	2.17696	0.728348
O60506	SYNCRIP	206584	185699	193516	194560	194136	180125	166130	201320	0.767025	0.151059
O60507	TPST1	10484.6	8547.59	8916.78	7996.85	6476.35	5770.83	10366.8	6938.68	0.98049	0.21644
O60508	CDC40	21002.7	17489	16640.3	17884.1	27873.1	22742.5	24605.4	24368.1	3.27127	0.967963
O60512	B4GALT3	5122.16	6548.71	5060.51	5412.28	17324.4	17804.5	7356.31	11844.5	2.27512	0.764412
O60518	RANBP6	46348.5	37943.4	36898.9	40901	39338.2	39526.8	38996	32505.4	0.763229	0.150042
O60524	NEMF	103316	105243	116903	99034.1	91493.5	83732.8	103954	110948	0.843036	0.172515
O60547	GMDS	170347	220291	218154	193958	241826	268202	195034	277995	1.4515	0.407881
O60551	NMT2	22440.3	19988.7	17260.2	19867.4	17711.3	10609.5	13003.3	18793.8	1.55723	0.456348
O60568	PLOD3	205839	201318	183774	161430	210715	225124	178377	158868	0.202082	0.0568081
O60573	EIF4E2	70464.3	62120.9	66675.6	68935.5	74596.1	62251.9	65361.3	73586.6	0.379006	0.0741296
O60602	TLR5	50596.6	48671	35638.5	46599.7	62416.8	65874.4	88976.4	40758.9	1.29795	0.339969
O60603	TLR2	83929.7	105625	85746.2	80589.8	166620	175147	180891	123811	3.63807	0.988171
O60610	DIAPH1	435813	388993	490275	433642	418983	473539	435532	441782	0.157706	0.0541411
O60613	SELENOF	15788.7	22478.9	26634.5	24250.1	45273.7	50398.5	20721.3	36954.3	1.64537	0.497203
O60641	SNAP91	1657.82	1698.16	572.906	520.689	1041.14	995.858	1953.63	697.604	0.0993071	0.05164
O60645	EXOC3	184569	202984	191395	183151	175789	179370	177044	183502	1.69677	0.521033
O60664	PLIN3	384534	464256	495258	380305	259841	305968	345983	328618	2.49242	0.833802
O60669	SLC16A7	35080.3	42206.3	35366.1	52316.8	70109.9	48840	55008.6	47594.6	1.52456	0.441275
O60674	JAK2	52774.2	57013	72527	60274.6	60037.9	65284.2	79107.8	80350.2	1.13051	0.271368
O60675	MAFK	2520.16	3529.7	4635.76	3857.64	2304.64	2150.2	3716.69	3209.45	0.971596	0.213405
O60678	PRMT3	15456.2	12743.1	14344.4	14124.5	14204.4	14725.8	16166.4	13121.6	0.325077	0.0677038
O60684	KPNA6	110770	85046.2	84749.2	84147.5	138166	79627.4	94529	85734.4	0.399197	0.0767978
O60701	UGDH	471180	462670	569837	732054	444491	332588	508470	518336	1.00708	0.225667
O60704	TPST2	14874	15940.7	18450.7	16790.2	26760.3	29986.1	20483.5	22108.7	2.55864	0.851957
O60706	ABCC9	27512.8	28125.1	22553.8	21210.3	31440.9	31910.3	25163.8	27613.1	1.24762	0.318647
O60711	LPXN	48725	61429.3	77049.1	49905.8	56494.5	67848.5	50648.9	78058.2	0.314326	0.066544
O60716	CTNND1	216377	192334	183382	162242	151140	143242	193865	178280	0.954755	0.207729
O60725	ICMT	15009.9	19551	12620.5	14239.4	18498.2	14912.9	17070.4	11334.3	0.0324577	0.0501751
O60749	SNX2	494820	583790	686606	574643	252162	282919	406282	478872	2.46225	0.825062
O60760	HPGDS	52270.9	48718.7	76802.9	69818	14573.3	29938.3	21352.4	26539.6	3.62985	0.987885
O60762	DPM1	111538	123219	103084	89326.7	185876	156649	97918.2	120734	1.14525	0.277122
O60763	USO1	585238	478243	498771	429744	422002	462479	458051	482333	0.848315	0.174082
O60784	TOM1	37988.2	28266.2	35615.6	24063.3	21102.6	22491.3	26844.8	19742.4	1.76872	0.554207
O60825	PFKFB2	126426	118713	138360	127445	159029	106100	180568	90907	0.209482	0.0573175
O60826	CCDC22	196438	250685	291091	275193	210344	198161	171005	233122	1.45343	0.40876
O60830	TIMM17B	1505.33	1204.23	1374.81	1658.71	2720.34	2801.2	2714.62	2448.79	7.08326	1
O60831	PRAF2	221746	175525	120812	110952	99322.9	92818.9	139570	101334	1.24376	0.317038
O60832	DKC1	192487	160165	179912	179611	236038	202707	180676	191410	1.27132	0.328621
O60841	EIF5B	205627	176157	189236	173498	230323	196943	194784	209363	1.39944	0.384448
O60844	ZG16	20311.7	18802.5	14173.8	16836.3	17276.5	16648.9	28713.1	17290.7	0.541375	0.0996928
O60858	TRIM13	12079.9	13854.8	14503.9	12927.5	14197.5	15395.3	12715.2	17136.5	0.998906	0.222806
O60861	GAS7	92432.4	55116.2	64060.9	63151.4	31718.4	44628.3	57185	42536.7	1.80006	0.568534
O60869	EDF1	85880.6	86126.7	92139.4	78286.4	33435.9	36720.5	67687	82699.3	1.74777	0.544584
O60870	KIN	20819.8	20965.3	21610.3	19551.9	16399.7	16677.9	18518.2	16396.7	3.95603	0.995561
O60879	DIAPH2	150186	163474	173748	183578	142856	156172	153418	170164	0.940164	0.202888
O60880	SH2D1A	1673.75	2354.62	3007.2	2174.41	5612.72	5235.77	4083.31	7873.21	2.86046	0.917428
O60884	DNAJA2	81090.7	99962.1	105140	101455	81094.3	77088.2	83476.6	100495	1.07864	0.251607
O60885	BRD4	47297.4	43413.8	43715.8	42540.3	37383.3	30561.9	43541.9	44466.8	1.0973	0.258625
O60888	CUTA	25976.5	23843.2	19224.9	20231.3	25401.9	29391.2	23219.5	25375.6	1.2281	0.310529
O60890	OPHN1	14919.6	16046.4	14151.1	15961	12601.8	13779.7	12426.1	11704.3	2.99222	0.937867
O60925	PFDN1	83035.2	96726.8	109131	80182.6	46199.8	53759.1	74147.7	78319.3	2.01073	0.661419
O60934	NBN	19443.8	16547.9	18069.2	16436.8	19194.8	17990.9	17094.3	21883.8	0.794451	0.158562
O60936	NOL3	10564.2	12248.2	13507.1	15263.7	10092.9	15440.5	14480.8	14825.1	0.365567	0.0724333
O60941	DTNB	34829.7	44478.8	38669.1	53358.6	51163.7	35999.3	30897.5	39525.7	0.412261	0.0786008
O60942	RNGTT	6735.96	5653.51	5089.13	5335.91	5166.05	4919.8	6124.45	5113.81	0.582604	0.107694
O75019	LILRA1	2316.96	1960.85	1573	2181.85	2929.85	7691.67	3457.28	1469.54	0.98714	0.218726
O75022	LILRB3	6970.24	7026.71	4827.23	8093.74	12455.7	20346.2	16136.3	6847.6	1.73351	0.538013
O75023	LILRB5	154642	100793	161046	177654	129115	101350	117054	141047	0.999289	0.22294
O75027	ABCB7	54592	61361.5	60252.7	53206.1	75223.3	72658.7	59585.1	55037.5	1.09987	0.2596
O75030	MITF	26529.7	37227.1	32241	32457.9	19203.1	16787.3	20182.2	24572.5	3.09315	0.950638
O75044	SRGAP2	83720.5	68456.4	69184.3	67428.1	65731.2	78801.9	80115.7	75718.6	0.405567	0.0776694
O75051	PLXNA2	69231.2	38688.4	38415.3	35766.1	41526.1	38002.2	39782	30688.1	0.685438	0.130346
O75056	SDC3	6822.48	3916.52	4577.23	3914.19	6109.21	7804.06	4766.83	4779.2	0.750402	0.146643
O75063	FAM20B	15151.7	14641.9	13313.1	13400.2	14206.4	15341.8	14346.9	11446.8	0.216272	0.0578014
O75064	DENND4B	28459.5	29372.8	32387.1	33029.7	32868.3	33295.8	34268	34395.3	1.73679	0.539523
O75083	WDR1	627778	602190	658795	592761	675703	593655	544093	695527	0.126446	0.0526602
O75094	SLIT3	19780.2	10420.7	10398.2	10225.5	11811.9	5940.19	12630.8	7312.59	0.806715	0.162005
O75110	ATP9A	21158.4	23998.9	21527.5	25900	22891.6	15581.7	18883.1	18153.6	1.60614	0.479
O75112	LDB3	3020.34	5218.09	4826.63	9167.28	4109.77	2635.22	5149	4890.76	0.681639	0.129441
O75113	N4BP1	28949.1	31036.9	33296.6	32863.5	31241.1	34727.9	29289.2	43583.8	0.676776	0.128289
O75116	ROCK2	554316	476233	437757	482121	325175	342867	434221	378424	2.42807	0.81481
O75122	CLASP2	92544.9	95981.2	99165.3	86820.2	90997.2	93496.5	71235.1	99180.6	0.522964	0.096319
O75131	CPNE3	249831	279298	273022	271970	284373	279996	260594	260202	0.215855	0.0577712
O75140	DEPDC5	25393.9	25934.8	28504.8	23334.9	33514.5	25039.2	23116.2	31240.4	0.639982	0.119857
O75143	ATG13	20369.3	18872.6	15144.6	16350.3	20839.5	18462	20237.8	17899.4	0.860435	0.177716
O75144	ICOSLG	2493.09	5837.22	3888.68	3813.76	4156.86	5040.01	5376.23	4035.34	0.596436	0.110516
O75146	HIP1R	33929.2	28649.6	26056.4	24583.4	37370.6	33793.5	34640.9	38634.3	2.35081	0.790261
O75147	OBSL1	15635.4	8380.31	9261.44	10161.9	7640.78	7599.72	9950.67	6843.53	1.14154	0.275669
O75150	RNF40	137985	114861	107946	104096	70504.1	79399.3	123548	98872.9	1.16935	0.286657
O75152	ZC3H11A	13313.2	9235.59	17918.4	10585.1	7581.97	8975.07	13214.1	10272.6	0.860544	0.177748
O75153	CLUH	65164.1	64792.1	65926	62138.7	71087.8	68279	71768	63369	1.4021	0.385636
O75165	DNAJC13	609997	601839	559901	530199	740035	744772	559547	641352	1.41235	0.390225
O75167	PHACTR2	6739.33	4519.17	5535	5416.24	4459.47	3366.1	6274.11	4933.1	0.743279	0.144781
O75170	PPP6R2	86165.9	75040.1	52125.8	42574.6	41254.5	65937.6	50584.8	43795.5	0.836546	0.170603
O75175	CNOT3	51192.2	42088	42239.5	40525.9	39131.5	40274.2	47905.5	44859.8	0.216175	0.0577944
O75179	ANKRD17	8304.71	8714.75	7019.94	6146.04	10099.2	10076.7	8346.46	7036.47	1.00221	0.223962
O75190	DNAJB6	5564.52	4608.38	5153.1	3455.09	3498.97	3651.51	5812.88	4092.26	0.435013	0.081885
O75191	XYLB	31498.4	21092.8	30496.6	25723.3	18091.8	18353.1	22298.4	17769.4	2.17896	0.729106
O75208	COQ9	40703.2	51167.5	54283.2	51597.9	51612.2	40917.4	41165.1	47056.9	0.762081	0.149735
O75223	GGCT	75759	86449.6	83247	69981.5	68416.8	73702.5	60200.3	83043.2	0.877506	0.182921
O75251	NDUFS7	134100	101243	93764.4	96013.9	144057	126804	101494	110578	0.769732	0.151788
O75298	RTN2	30268.6	37153.5	42105.8	44409.1	41198.8	31724.4	32540.5	37846.1	0.487716	0.090201
O75306	NDUFS2	218697	213536	183710	185772	311957	290974	206214	218318	1.43739	0.401494
O75312	ZPR1	34623.2	40769.1	39839.4	38823.3	32294.3	25617.1	39029.5	40597	0.791064	0.157621
O75323	NIPSNAP2	146577	146648	155429	123684	194248	169394	129438	161861	0.97409	0.214253
O75339	CILP	49838	38024.4	30637.5	80180	51610.2	32919.2	54104	28210.4	0.442636	0.0830265
O75340	PDCD6	77038.3	101502	93479	88711.7	89951.4	112946	74469.4	94210.5	0.20345	0.0569009
O75347	TBCA	196786	195229	168119	163814	35754.7	51480.3	117664	183323	1.70062	0.522816
O75348	ATP6V1G1	48539.7	58415.8	112411	41436.9	24271	29167.2	49818.6	25803.4	1.35584	0.36512
O75351	VPS4B	166701	170005	187490	146170	105072	103132	138919	180082	1.26809	0.327255
O75352	MPDU1	19984	19884.2	16927	15519.5	42522.1	24311.9	21665.7	22474.2	1.34533	0.36051
O75354	ENTPD6	55781	28308.3	16589.1	38015.2	24309.6	24303.6	49089.4	21764.8	0.323906	0.0675756
O75356	ENTPD5	7568.08	12505.3	8740.91	7874.37	8640.45	9373.69	5861.46	5254.37	0.876268	0.18254
O75367	MACROH2A1	354938	416813	480495	485059	633576	547043	455463	592857	1.7718	0.555617
O75368	SH3BGRL	307990	358766	424502	319990	112530	172127	223189	252467	2.84827	0.915305
O75369	FLNB	1.81488e+06	2.48048e+06	2.48241e+06	2.92003e+06	1.90902e+06	1.64581e+06	1.54621e+06	2.15959e+06	1.61676	0.483927
O75380	NDUFS6	20120.4	28165.9	27234.5	23254.2	12725.8	17646.2	24128.7	25220	0.971588	0.213402
O75381	PEX14	35451.4	35243.5	31005.7	33578.7	40607.7	40703.2	45729.1	33920.6	1.72537	0.534255
O75382	TRIM3	50448.2	44007.2	42745.5	40563.9	39669.8	38816.9	44971.4	40689.7	0.95288	0.207103
O75390	CS	478517	480903	415696	411130	782626	642892	479481	464438	1.32847	0.353151
O75391	SPAG7	5482.57	6394.77	6996.83	7318.21	1767.41	1909.89	3661.75	4153.42	3.5681	0.985536
O75396	SEC22B	302463	299461	284009	233228	275595	207479	249488	267557	0.952411	0.206947
O75400	PRPF40A	196720	161860	164748	168703	135528	142081	153770	143863	2.32762	0.782528
O75410	TACC1	147724	150089	125282	123996	163254	138973	141704	138142	0.671135	0.126964
O75414	NME6	5607.01	5330.45	3913.68	4651.16	5752.81	4363.99	4610.88	4028.02	0.248029	0.0602724
O75427	LRCH4	54193.6	59310.2	56308.6	57317.7	85818.9	78708.4	71248.2	75415.3	4.56164	0.999492
O75431	MTX2	40656	48416.6	44939.9	48286.5	54392.6	58749	46485	46356.7	1.17429	0.288633
O75436	VPS26A	196335	219614	245581	231408	186999	190070	165829	195325	2.22943	0.74797
O75438	NDUFB1	44025.3	41970.8	34278.6	27779.3	60345.2	70519.7	52684	39263.1	1.74666	0.544072
O75439	PMPCB	131714	178266	136481	134545	180131	146293	130183	139999	0.178154	0.0552875
O75444	MAF	4933.31	3947.2	5347.02	4336.32	4078.7	4223.6	4777.16	4818.39	0.323685	0.0675514
O75448	MED24	25379.3	24809.4	17300.7	19171.6	30064.4	23911.2	22603.2	20176	0.611531	0.113676
O75449	KATNA1	8675.99	8610.32	8881.48	9392.46	7681.86	9711.23	8350.49	12296.1	0.423303	0.0801717
O75462	CRLF1	18985.1	20549.4	20592.6	24885.6	27599.5	20682.1	22406.3	17651.1	0.241039	0.059699
O75475	PSIP1	200829	209595	232478	164162	103162	110664	218524	174855	1.14322	0.276327
O75477	ERLIN1	143409	205638	147481	152806	228618	203898	187123	162329	1.16239	0.283889
O75487	GPC4	72563.6	49470.1	32401.4	32870.9	31442.4	41615	45430.6	32558.5	0.637566	0.119321
O75489	NDUFS3	234022	306113	273879	280678	315650	259808	211617	271117	0.247555	0.060233
O75494	SRSF10	38834.9	38498.9	37595.8	39218.9	29695.1	23589.1	26867	31412.5	4.30746	0.998676
O75503	CLN5	59115.6	44701.7	69943.8	43450.2	57897.4	63889.5	51877.6	48483.8	0.121792	0.0524678
O75506	HSBP1	20338.8	5286.33	5497.67	6551.76	7988.24	8480.49	18250.9	8513.49	0.222541	0.058262
O75521	ECI2	178450	148050	137782	133516	146412	150547	178241	144995	0.309242	0.0660094
O75525	KHDRBS3	75730.2	76261.9	69367	77277.4	40749.9	34620.1	49326	49527.7	5.45228	0.99999
O75530	EED	8566.27	8513.98	7336.45	6836.38	14324.6	11642.2	11756.7	10027.2	2.95266	0.9322
O75531	BANF1	55488.7	45059.5	38808.8	36369	57085.6	55522	56475.6	44560.9	1.29011	0.336611
O75533	SF3B1	356829	338666	327915	297953	445087	735232	356408	356999	1.11724	0.266239
O75534	CSDE1	255445	257090	284539	239879	225960	215919	256599	257492	1.01475	0.22837
O75558	STX11	52154.6	44498.3	56165.5	48635.1	57827.6	51696.6	77123.7	74238.9	1.57376	0.46399
O75563	SKAP2	35309.6	50118	62437.2	78954.2	79329.9	141592	72432.6	67651.5	1.20993	0.303057
O75569	PRKRA	123912	142097	151585	132348	84324.6	81777.2	115502	126966	1.95668	0.638303
O75582	RPS6KA5	31089.2	45715.5	36055.7	34748.6	20995.8	27130.5	27973.1	34838.8	1.53823	0.447577
O75586	MED6	7061.1	5673.73	5485	4966	6874.6	4813.83	5819.52	5098.5	0.159747	0.0542492
O75592	MYCBP2	240207	262260	233077	230954	317604	260620	258398	281841	1.7359	0.539116
O75594	PGLYRP1	3515.47	3911.35	3553.81	2824.82	4293.78	17167	7703.86	4222.24	1.13171	0.271833
O75608	LYPLA1	33504.3	28951.7	28994	25026.5	35005.8	26072.3	33448.5	36882.9	0.900037	0.189946
O75616	ERAL1	18717.2	23887.5	19117.5	19497.1	17795.3	15552.4	20515.9	16502.5	1.18692	0.293707
O75628	REM1	21314.9	22325.6	21429.2	24046.5	14167.8	12805.7	13698.2	19284.2	3.24224	0.965546
O75635	SERPINB7	96502.2	8366.7	8429.96	5757.56	18293.5	18613	53740.8	6023.94	0.161412	0.0543384
O75636	FCN3	6066.6	11381.8	6073.16	9108.84	6945.53	17880.7	20652.3	11258.8	1.26367	0.325388
O75643	SNRNP200	717707	711258	624919	625353	854212	737780	687000	664162	0.940283	0.202927
O75663	TIPRL	68807.9	66735.4	64017.4	74472.3	57193.5	50168.4	56346.8	67491.5	1.79463	0.566058
O75674	TOM1L1	4925.76	5297.59	7168.13	7209.03	4987.56	4638.2	7131.8	5033.6	0.598657	0.110976
O75676	RPS6KA4	88682.6	78448.2	71508	91208.1	71436.1	60121.1	89669.3	61710.6	1.01286	0.227701
O75688	PPM1B	54351.2	59087.3	62402.3	58505	50515	52179.5	56063.1	61092.4	0.89186	0.187376
O75689	ADAP1	9623.32	10044.1	11293.7	9618.53	9857.55	11124.5	9523.78	11132.9	0.324189	0.0676066
O75691	UTP20	84053.6	94523.3	75653.8	81974.9	113698	105109	101891	87079.7	1.86276	0.596883
O75694	NUP155	188498	179725	159071	166799	224422	217871	162946	185264	1.07787	0.251319
O75695	RP2	199644	168219	168524	174912	203788	242245	183008	169358	0.878137	0.183115
O75716	STK16	1504.03	2549.59	1694.51	1363.17	2640.52	6777.1	2157.6	1373.44	0.833896	0.169827
O75718	CRTAP	322663	196912	140709	128094	167905	250855	195794	133011	0.141625	0.0533383
O75746	SLC25A12	251885	253310	258655	273489	360531	332444	283800	285419	2.0487	0.677292
O75764	TCEA3	7115.17	12559.5	11808.8	8137.36	5945.96	4899.46	7556.31	8501.4	1.43718	0.401403
O75781	PALM	86312.1	58248.1	61629.4	49011.7	35632.1	30047.2	86714.8	40878.3	0.718559	0.138463
O75787	ATP6AP2	19696.5	22274.4	21599	19581	23370.8	31427.5	25522.5	20347.8	1.27053	0.328286
O75791	GRAP2	35357.9	41414.2	34824.7	29506.2	38650.9	41006.2	41706.5	45252	1.61516	0.483182
O75792	RNASEH2A	29281.7	22576	27875.4	22361.7	19423.4	17870.2	19468.2	24813.5	1.54625	0.451276
O75818	RPP40	13681.7	9175.28	9827.74	9974.72	13573.8	13319.9	14075.6	12126.5	1.67557	0.511216
O75821	EIF3G	147637	134189	146731	124250	127063	121092	128748	140560	0.905005	0.191518
O75822	EIF3J	91415.6	96404.6	129183	69451.4	51805.6	61004.1	74996.1	89474.9	1.30117	0.341353
O75828	CBR3	112379	151324	205887	187650	139671	136528	123130	175514	0.619131	0.115298
O75832	PSMD10	68507.4	72104.7	74236.5	63234.7	58629.6	62583.2	68872.6	67844.9	1.05093	0.241377
O75843	AP1G2	44584.5	54112.1	60222.5	56180.5	65608.5	65885.7	54693.6	58936.3	1.23747	0.314416
O75844	ZMPSTE24	178727	178449	164740	157642	245412	237787	181652	169559	1.37081	0.371723
O75864	PPP1R37	6783.35	5517.08	5168.92	4735.76	6275.97	5102.06	6425.75	5231.74	0.262535	0.0615156
O75874	IDH1	655787	751940	907997	903932	850485	765946	527873	970343	0.165795	0.0545777
O75879	GATB	31481	34471.5	25907.3	26589.3	41360.5	37931.8	31502.5	29608.8	1.13512	0.273162
O75881	CYP7B1	86907.2	67312.7	47028.3	54660.9	86527.6	84269.1	95710	60208.2	1.08431	0.253729
O75882	ATRN	29696.4	29386.6	39814.8	36526.2	38404.2	52081.4	47812.4	49807.5	2.35183	0.790599
O75884	RBBP9	44192.1	44370.2	47399.4	57028.6	37777.5	35786.6	31886.7	54368	1.01031	0.226803
O75886	STAM2	98173.3	98945.3	108404	87901.5	58941.8	45954.6	74782.7	85741.4	2.33326	0.784424
O75888	TNFSF13	6014.05	7158.54	6326.74	15863.9	9357.49	8754.8	13760.1	9072.75	0.374735	0.0735837
O75891	ALDH1L1	37116	37881.9	31340.6	46216.2	52622.3	35003.8	37723.1	41227	0.501846	0.0925999
O75907	DGAT1	18851.4	23555.4	21674.9	21765.7	35525.3	39796.5	23099.8	31202.3	2.09498	0.696189
O75909	CCNK	16872.2	15662.5	14206.7	12958.9	21300.5	19763.3	16479.4	17502.5	1.96113	0.640225
O75911	DHRS3	8180.32	7294.57	7569.26	7523.71	9292.13	8019.81	11799.9	6957.51	0.917396	0.195477
O75915	ARL6IP5	165435	177932	211232	184052	144551	144465	179109	179060	1.16366	0.284394
O75923	DYSF	417537	329722	232698	289550	365783	476904	391549	330284	1.04597	0.239569
O75928	PIAS2	5907.54	6389.25	6785.19	4043.94	5794.92	6747.4	5662.72	6862.43	0.503093	0.092815
O75934	BCAS2	112404	79578.7	79676.7	75793.6	78293.8	80070.7	95013.7	85984.6	0.152889	0.0538915
O75935	DCTN3	152321	143745	149476	139946	108182	111049	122517	122844	4.52174	0.999407
O75937	DNAJC8	156038	164594	152274	151329	115950	144167	142873	168252	0.843504	0.172654
O75947	ATP5PD	341607	297077	326186	292282	286068	384013	329377	317334	0.447047	0.0836965
O75954	TSPAN9	9695.05	7141.08	6228.46	8713.88	8808.3	8611.89	10416.9	7854.2	0.73146	0.141733
O75955	FLOT1	170282	144937	135890	136792	151419	191041	198195	139699	0.989301	0.219472
O75962	TRIO	126839	96602.8	104420	102064	94306.2	98680.6	136341	106780	0.0944457	0.0514833
O75964	ATP5MG	77647.5	91520.1	97333.4	86331.8	130131	106236	82029.4	104462	1.15928	0.282654
O75970	MPDZ	12980.3	10020.7	9666.23	10452.5	8840.54	7596.43	10269.6	9421.16	1.31847	0.348811
O75976	CPD	63625.1	77299.3	53986.2	68999.4	74037.7	68946.3	74691.9	56815.7	0.292044	0.0642673
O75995	SASH3	3785.56	3463.86	3335.1	2824.98	3427.56	3925.56	4655.48	2900.7	0.626009	0.116785
O76003	GLRX3	51587.8	71398.1	60759.1	56764.4	49732	53088.7	42154.8	57902	1.24395	0.317117
O76021	RSL1D1	81564.6	65572.7	84293.6	64664.7	85601	91203.9	92270.3	87705.9	1.98648	0.651118
O76024	WFS1	71094.7	81252	58410.4	61140.7	86916.5	83380.4	70053	85207.4	1.46688	0.414869
O76031	CLPX	84063.9	77539.4	71220.1	64365.6	65283.2	58525.6	71521.2	56940.9	1.47336	0.417821
O76054	SEC14L2	39890.3	28695.5	33116.5	28620.6	21633.3	24790.1	21999.9	19380.1	2.61337	0.865904
O76062	TM7SF2	14080.6	29804.7	32411.7	32865.1	47169.9	22813.9	18862.1	30021.5	0.223315	0.0583198
O76070	SNCG	52382.3	54637.7	55688.4	46691.4	15075.9	13687.2	38967.6	28672.6	3.15764	0.957627
O76071	CIAO1	29377.9	34357.7	37813.1	37168.6	39122.7	36975.8	28517.9	44371.6	0.475745	0.088225
O76074	PDE5A	80741.9	53199.3	42387.7	51620.6	59102.5	40503.8	53600	49435	0.488834	0.0903883
O76076	CCN5	35705.2	17768.5	17764.9	22218.3	20669.5	12774.4	48074.6	16381.3	0.0864642	0.051243
O76094	SRP72	228284	232177	207033	188953	324672	302784	261008	341349	3.28829	0.969314
O76095	JTB	1368.93	2780.05	4143	1746.32	5966.67	5258.32	4036.54	6008.85	2.56897	0.854663
O76096	CST7	2337.99	4856.42	4070.67	3135.76	5711.98	9435.74	6441.13	4531.83	1.7551	0.547953
O94760	DDAH1	89879.3	138941	153847	109375	79777.4	89125.5	77976.1	98627.5	1.70805	0.526257
O94763	URI1	32197.3	32474.7	33129	31909.8	27451.5	29132.8	29548.5	32108.8	2.03259	0.670593
O94766	B3GAT3	23833.2	36415.4	29475	27092.5	27740.2	25654.6	26192.2	23292	0.872954	0.181523
O94768	STK17B	7844.04	7006.83	5851.13	6299.21	7725.78	7833.5	11258.4	10521.3	1.81059	0.573328
O94769	ECM2	20068.8	8406.56	6915.02	12179.1	8302.82	11483.5	21819.5	7286.29	0.0526965	0.0504615
O94776	MTA2	212616	202352	199818	198088	195045	164945	211197	196819	0.774065	0.152959
O94788	ALDH1A2	75963.4	42198.8	37298	51717.6	33083.2	30427.8	74067.1	31976.2	0.488114	0.0902677
O94804	STK10	94868.6	95829.6	123472	85900.3	72977.7	76926.9	112269	108831	0.390803	0.0756711
O94806	PRKD3	6945.95	5602.04	6172.08	5872.44	4610.36	3953.25	5588.03	5786.9	1.58752	0.470364
O94808	GFPT2	146896	369691	462593	342534	369832	190671	250912	303486	0.477724	0.0885481
O94811	TPPP	6016.06	2248.12	3295.87	3512.68	1897.89	2035.08	2106.46	2247.24	1.49607	0.428198
O94817	ATG12	23560.9	20915.3	23883.6	19831.5	23275	27937	21860.3	23824.9	0.93825	0.202259
O94819	KBTBD11	38567.5	43428.1	32198.8	45514.1	31291	31816.3	36824.1	29447.6	1.59913	0.475745
O94822	LTN1	53889.9	55281.1	55772.9	51821.5	82077.6	80376.4	57300.3	73616.7	2.36755	0.795742
O94826	TOMM70	276324	296738	269146	275425	267042	267411	286864	282884	0.300246	0.0650854
O94829	IPO13	8356.5	8757.03	8562.85	9259.91	7975.29	8811.87	10021.1	9251.19	0.423373	0.0801819
O94830	DDHD2	26877	27019.9	22253.8	26186.9	25322.7	24447.5	24241.1	23835.6	0.679693	0.128979
O94832	MYO1D	603557	317492	304720	363669	363306	679872	506824	318000	0.458423	0.0854565
O94855	SEC24D	424798	332071	353212	317147	434204	393054	349933	346271	0.538693	0.0991936
O94868	FCHSD2	23567.4	20666	23583.1	20296.7	18677	24354	24959.5	32827	0.737969	0.143405
O94874	UFL1	343118	357209	365036	325465	427961	323562	305349	456209	0.561755	0.10357
O94875	SORBS2	131850	177651	285772	214593	104593	97672.3	142113	123185	1.77886	0.558854
O94880	PHF14	13154.6	10621.6	8247.46	9700.97	9539.89	6322.89	9645.91	9491.74	0.906738	0.192069
O94885	SASH1	18440.1	18349.9	27452.2	18521.3	13939.2	17025.7	13509.3	22747.8	0.885904	0.185518
O94886	TMEM63A	25167.9	23723.7	25921.5	32971.6	28471.5	25790.3	31648.3	22484.5	0.038013	0.0502401
O94887	FARP2	25174.9	21195.1	20355.1	23600.2	27888.7	25216.5	26143.4	25165.1	1.95375	0.637032
O94888	UBXN7	22604.5	16869	11889.8	8575	5261.65	5219.64	15206.1	5588.65	1.29004	0.336585
O94901	SUN1	221876	210072	194038	238814	205391	167452	203433	193069	1.31179	0.345924
O94903	PLPBP	76999.7	88295.8	91925.6	83058.3	72938.2	85362.7	87097.9	86697.7	0.308485	0.0659305
O94905	ERLIN2	216882	344031	248862	250323	331907	271515	235822	256360	0.182688	0.0555607
O94906	PRPF6	293926	247302	215900	214529	283874	266255	251701	226376	0.449666	0.0840976
O94911	ABCA8	36225.3	71442.4	79632.7	54712.5	72891.8	29309.5	37590.8	78666.9	0.265505	0.061779
O94913	PCF11	23453.9	27305.9	57775.5	21560	47396.1	37708.4	31680.1	37669.9	0.473075	0.0877912
O94915	FRYL	114971	114920	101002	106869	125661	131032	119435	118152	2.21148	0.741344
O94916	NFAT5	13161.6	9791.02	12024.3	13072.1	10611.2	6914.87	10898.7	9430.94	1.50285	0.431303
O94919	ENDOD1	63474.5	82372.8	71043.8	100313	69188.1	67628.2	66415.8	86548.6	0.521075	0.0959798
O94921	CDK14	22963.7	30556.7	26714.2	22734.7	16986.4	16051.7	22114	23314	1.67319	0.510108
O94923	GLCE	21788.2	22234.2	20796	20591.6	26771.1	28557.5	26106.5	22267.6	2.3403	0.786778
O94925	GLS	184319	140037	133864	123110	167138	153187	139309	139146	0.205314	0.0570283
O94952	FBXO21	4243.24	5797.29	4641.71	5648.96	4954.2	5480.39	4370.25	5242.4	0.111827	0.0520801
O94956	SLCO2B1	53344.8	60814.1	66587.2	51521.4	64753.2	109005	88122.3	71084.8	1.69568	0.520531
O94966	USP19	15700.5	19150.1	18233.5	17091.8	20547.4	16245.4	16740.5	18663	0.289672	0.0640351
O94967	WDR47	14963.3	12697.9	17562.3	13133.5	14370.3	11400.9	11768.4	13197.5	1.03651	0.236143
O94973	AP2A2	343124	358990	406450	371259	410776	413463	292029	358460	0.0285615	0.0501356
O94979	SEC31A	606704	497579	537323	467136	598728	554209	477687	569376	0.406445	0.0777906
O94992	HEXIM1	3511.67	2902.47	2717.5	2751.82	1949.03	2349.87	3125.16	2859.94	0.881129	0.184038
O95070	YIF1A	22234.9	15365.1	16732.2	14857.5	20877.1	21069.5	16937.1	16035.9	0.473378	0.0878402
O95071	UBR5	59571.5	52980.5	44934.8	52022	55266.5	55356.1	62905.6	50710.6	0.664551	0.125433
O95081	AGFG2	10512	12381.7	13638.6	10106.1	8211.96	7349.19	8828.4	11349.7	1.61647	0.483789
O95104	SCAF4	54774.6	48192	48017.1	42833.1	49853.2	51066.8	49963.9	49936.4	0.50265	0.0927386
O95136	S1PR2	3936.69	4558.11	3600.19	6227.27	8388.64	6975.23	6474.78	6058.95	2.18898	0.732909
O95139	NDUFB6	111284	124303	106071	115408	141473	148220	121303	123130	1.76521	0.552595
O95140	MFN2	89851	88809.4	77537.9	80725.4	94910.4	79678.8	83727.4	76176.4	0.084804	0.0511957
O95149	SNUPN	22000.7	24274.6	21098.6	19804.6	25549.9	22156.9	23655.9	21446.5	0.761004	0.149448
O95155	UBE4B	97059.2	88808.8	82138.8	74245	93285.7	85738.8	95195.3	83530.7	0.487484	0.0901623
O95159	ZFPL1	16292	14728.1	12946.1	14195	14553.5	20918.4	15002.2	18779.5	1.16718	0.285793
O95163	ELP1	164478	166754	163645	213121	136813	142605	127919	159213	1.81956	0.577402
O95164	UBL3	19736.7	18798.5	20025.3	19592	21693.3	22318.2	19909.2	19030	1.04933	0.240791
O95166	GABARAP	40683.7	42762.9	62234.6	52877.5	33131.6	24670.4	34129	53070	1.21568	0.305415
O95167	NDUFA3	54700.1	45346.8	48904.6	48881.5	66980.2	54470	47027	59222.7	1.14444	0.276803
O95168	NDUFB4	94536	89948.5	99168.8	96112.5	127418	111832	94493.3	100887	1.30054	0.341081
O95169	NDUFB8	36467.1	37432.1	34613.5	36401.2	50382.2	36727.7	37310.5	40349.8	1.09059	0.256091
O95182	NDUFA7	43221.6	45400.8	49282.2	40384	42666.2	45797.4	41432.4	44378.9	0.336863	0.0690216
O95183	VAMP5	14575.1	20657.4	14694.6	13386.6	30931	26251.5	25382.9	25885.5	3.83468	0.993464
O95197	RTN3	80879.3	71967.4	74980.1	67348.4	86602.4	88315.9	69921.9	68352.2	0.529069	0.0974241
O95202	LETM1	186933	165099	162481	161741	228750	206657	214716	160894	1.50209	0.430957
O95208	EPN2	19768.8	24795.6	25312.5	27781.9	15670.9	10133.8	12463.3	16613.5	3.36807	0.975025
O95210	STBD1	4808.05	6679.69	7103.09	7561.48	9169.04	6251.18	5053.82	7281.13	0.267178	0.0619287
O95218	ZRANB2	19845.4	16227.9	24374.5	13742.5	8775.71	9352.42	16772.5	12571.9	1.60014	0.476218
O95219	SNX4	88783.7	74114.6	88218.6	75917	48350.1	53729.3	72610.2	67648.6	2.16325	0.723092
O95232	LUC7L3	59533.5	59655.4	59804.4	54748.4	41329.7	50061	55118.7	66953.5	0.653003	0.122785
O95236	APOL3	107818	134614	131101	132340	248245	169528	202627	185202	2.92252	0.927617
O95248	SBF1	88288.6	109401	99311.9	89049.2	84181.5	71409.9	90808.9	88874.3	1.356	0.36519
O95249	GOSR1	63821.3	66603.3	65281.2	55926.2	65459.6	64721.7	66395.9	69314	0.969988	0.212859
O95259	KCNH1	18354.2	10088.6	4389.81	7496.6	25942.1	5782.8	21307	4575.56	0.493748	0.0912163
O95260	ATE1	13548.5	16939.6	18863.2	19521.4	12991.6	8715.24	8793.73	18196.4	1.36538	0.369322
O95273	CCNDBP1	656.608	850.433	1404.33	1373.4	957.203	1010.67	1191.45	984.7	0.127558	0.0527073
O95292	VAPB	148229	138819	150640	121844	62990.3	55412.6	104866	112798	2.48385	0.831347
O95295	SNAPIN	27064.5	31039.2	34122.9	28008.7	23453.8	27869.7	26084.9	31903.3	0.808657	0.162555
O95297	MPZL1	95040.3	41615.8	39511.8	44528.3	54694	39090.2	52227.8	43247.6	0.401887	0.0771642
O95298	NDUFC2	102064	97605.2	92516.1	89565.6	124389	126168	96941	108644	1.76352	0.551822
O95299	NDUFA10	136100	120536	120054	113760	181128	162767	98762.7	142563	0.91431	0.194487
O95302	FKBP9	334564	222693	162218	163888	170293	200616	228336	151470	0.535024	0.0985151
O95319	CELF2	99463.4	81924.7	91768.7	87172.5	99250.1	86282.8	90854.3	113655	0.742881	0.144678
O95336	PGLS	127467	150532	176994	148011	111520	79579.1	90907.7	160901	1.3702	0.371453
O95340	PAPSS2	180841	174130	200680	163983	171847	174279	160790	177855	0.718891	0.138547
O95347	SMC2	57076.1	67073.7	48182.7	49798.7	55790.6	52000.2	67138.2	51657	0.139988	0.0532615
O95352	ATG7	264379	272353	312651	245407	344407	298869	162526	374396	0.308644	0.0659471
O95359	TACC2	27531.3	21516.7	22950.4	23500.5	16819.3	13956.2	17124.4	14751.5	3.86101	0.993982
O95361	TRIM16	16208.7	11648.5	9510.49	9152.62	11183.2	7435.03	8898.6	11184.5	0.74086	0.144153
O95363	FARS2	49485.8	41952.4	49062	41267.5	55327	49717.4	38291.7	45248	0.284942	0.0635777
O95372	LYPLA2	167940	80897	55465.1	57771.3	44960.6	42199.5	98474.4	66169.7	0.661689	0.124772
O95373	IPO7	180635	165794	172261	150701	161315	181502	166720	158367	0.0322593	0.0501729
O95376	ARIH2	18847.1	17359.5	18843	16913.6	16636.1	16790.9	16866.7	21102.2	0.0838528	0.051169
O95379	TNFAIP8	56006.6	63936.7	66819.1	55412	80390.4	115991	90480.3	114526	3.02442	0.942198
O95382	MAP3K6	38630.6	37873.3	32554	31169.8	31990	33933.3	36701.5	27736.9	0.656474	0.123576
O95394	PGM3	226920	214145	243043	218274	197726	216628	191890	261741	0.356307	0.0713011
O95396	MOCS3	21306.7	27033.1	28384.1	23546.4	21004.1	19268	24142.3	26267.1	0.753206	0.147381
O95399	UTS2	61710	87461.1	61290.2	40901	130653	131725	95351.3	67620	1.69596	0.52066
O95400	CD2BP2	14280.6	14321.9	10557.9	10384.1	10071.5	9032.7	16832.7	14201.7	0.0493769	0.0504052
O95415	BRI3	4452.31	4896.17	5968.54	3855.9	4767.16	4582.46	5379.18	4495.46	0.0185832	0.0500574
O95425	SVIL	182999	156109	152701	155960	141029	130051	132034	140966	2.40053	0.806276
O95427	PIGN	36753.5	49185.2	40994.2	44261.9	39885.3	46778.6	37168.6	36266.5	0.553608	0.102002
O95428	PAPLN	7669.81	9644.59	10526	10190.6	13831.8	6871.72	8742.65	11228.5	0.284653	0.06355
O95433	AHSA1	143284	141657	150623	135748	144101	134201	129556	168563	0.0979743	0.0515963
O95445	APOM	28894.8	37700.4	52431.4	51579.4	53725.3	113520	118169	79996	2.12738	0.709106
O95453	PARN	90649.9	79631	70683	70841.3	75404	58541.5	71083.6	69494.9	1.11149	0.264032
O95456	PSMG1	15541.9	14387.4	17912.3	14726.2	12780.1	15067.5	13794.7	13810.9	1.36361	0.368543
O95466	FMNL1	224268	303229	337583	291655	284451	329896	343906	334650	0.885578	0.185417
O95470	SGPL1	160924	151232	118028	117534	247102	275979	193598	155477	1.96461	0.641728
O95476	CTDNEP1	19329.1	17295.2	13667.9	16304.9	23143.6	22913.1	19324.6	16286.4	1.32483	0.351569
O95477	ABCA1	82420	92542.6	87091.9	79784.4	116932	118405	94128.9	80040.3	1.2327	0.312438
O95479	H6PD	266786	370409	374243	361638	436378	326090	293510	342308	0.111508	0.0520682
O95486	SEC24A	81763.5	86952.8	85612.1	83261.9	168486	140011	89310.7	122097	1.93887	0.63056
O95487	SEC24B	133301	137291	121873	118885	154374	141393	131563	125210	0.940354	0.202951
O95490	ADGRL2	12847.5	16238.2	11084.2	16188.9	18397.6	14871.8	14770.8	15300.5	0.800719	0.160315
O95497	VNN1	729.331	2706.87	1587.87	2977.63	4302.52	8772.47	1976.33	2286.94	0.99999	0.223185
O95498	VNN2	5273.5	13299.5	7343.74	7970.42	7036	18230.8	15238.7	17136.9	1.37361	0.37296
O95528	SLC2A10	9474.58	9054.19	8322.29	6650.55	5298.14	7161.95	4850.6	5408.86	2.37169	0.797083
O95544	NADK	16407	19857.8	21818.9	19947	28598.5	29948.1	16821.3	22502.4	1.08797	0.255103
O95551	TDP2	15121.3	19256.9	12708	12312.4	15897.5	17930.3	16677.2	13545	0.446252	0.0835753
O95562	SFT2D2	11141.6	11273.4	11643.3	10039.2	12470.9	14332.9	15101.1	11738.7	1.96877	0.643521
O95563	MPC2	35665.5	71524.5	80378	81825.1	65350.1	74073.4	35708.4	85398.6	0.103361	0.0517768
O95571	ETHE1	115824	111209	113502	105037	167221	128325	116335	161483	1.78656	0.562375
O95573	ACSL3	118199	115635	116148	106064	138718	119114	124332	122727	1.69785	0.521535
O95602	POLR1A	21552.9	23187.2	22871.5	24742.7	22406.5	23355.4	28151.3	22743	0.508765	0.0938006
O95613	PCNT	110226	120960	118196	109509	103008	137006	158270	104916	0.574104	0.105993
O95619	YEATS4	14301.5	15687.7	14484.7	13271.6	9396.23	10760.9	12973.8	12821.3	2.09949	0.698003
O95622	ADCY5	2394.24	2150.41	1592.56	1710.54	2077.82	1852.78	3206.49	1348.5	0.259202	0.0612236
O95625	ZBTB11	3359.23	2949.97	2670.82	2707.46	2234.3	2675.6	3681.62	3224.76	0.0644138	0.0506897
O95630	STAMBP	34341.7	37114.5	40279.1	32684.7	41080.1	43046.1	35844	42360.9	1.35854	0.366308
O95639	CPSF4	24007.1	20568.3	19757.2	18323	30697	47395	26637.1	35245	2.17835	0.728874
O95644	NFATC1	24548.3	21427.7	28576.3	39727.9	30973.9	25816.5	22978.9	29949.4	0.182998	0.0555797
O95671	ASMTL	153604	123105	154787	132673	112418	128977	122644	146284	0.89926	0.1897
O95674	CDS2	96129.9	102057	96317	91057.8	118576	88530.1	88065.5	96565.2	0.145614	0.0535294
O95684	CEP43	5660.27	5942.68	4771.97	4563.18	5119.06	6621.35	6241.13	11697.3	1.03078	0.234083
O95685	PPP1R3D	10926.4	12495.2	11850.2	11796.2	8118.03	6429.53	10103.9	9706.36	2.50255	0.836669
O95696	BRD1	40602.7	34275	29559.1	29603.8	40287.8	31614.5	33602.9	30560.7	0.105198	0.0518406
O95716	RAB3D	16137	12299.8	13020.4	13270.7	23525.1	29739.5	25285.9	17797.6	2.81793	0.909838
O95721	SNAP29	44539.4	44946.4	44316.6	30319.6	32962.1	35488.2	36555.7	33447.1	1.23578	0.313716
O95747	OXSR1	93845.9	95335.6	125480	97620.5	81920.8	84778.2	94292.4	134667	0.205047	0.05701
O95749	GGPS1	71907.1	81556.5	78280.1	64907.9	61344.6	73125.6	57955.7	74385.8	0.952726	0.207052
O95757	HSPA4L	16212	20699.7	23549.5	18694	15535.6	16959.6	18485.6	18478.1	1.00409	0.224619
O95758	PTBP3	61917.6	57614.5	64032	55413	45323	40768.4	48530.4	62247.2	1.48087	0.421245
O95760	IL33	23898.9	17523.2	17324.4	13981.4	12472.8	11053.2	15442.8	14787.7	1.45269	0.40842
O95772	STARD3NL	19509.6	22420.3	22671.9	20112.6	26712	26853.1	24602	20356.6	1.42464	0.395745
O95777	LSM8	49483.1	48746.9	39589.8	38854.4	57526.2	46025	47252.3	51939.4	1.18893	0.294517
O95782	AP2A1	880115	925788	975015	931719	1.07851e+06	1.09688e+06	874350	888413	0.634618	0.118669
O95786	DDX58	218306	212209	226417	219598	299901	269080	220902	276706	1.99382	0.654247
O95793	STAU1	73330.9	72005.3	74912.4	53734.1	36599.3	38935.6	60112.3	50920.1	2.09198	0.694982
O95801	TTC4	17415.7	21034.2	24211.6	21048.9	16774.8	20905.6	21695.2	26888.6	0.180727	0.0554417
O95807	TMEM50A	15535.9	13393.6	15413.6	12647.7	27111.1	42982.4	23622.5	34783.9	2.89567	0.923335
O95810	CAVIN2	251695	217724	213719	278574	77864.5	80190.4	129979	149529	3.92354	0.995069
O95816	BAG2	121804	120319	113493	104139	106696	93432.8	98981.8	103048	2.06424	0.683693
O95817	BAG3	51233	19639.5	17307.2	12895.4	7920.05	7299.88	26494.7	10052.1	0.882234	0.18438
O95819	MAP4K4	111125	83830.1	83135.8	70947.3	99862.1	94331.7	75212.9	76283.3	0.0560942	0.050523
O95822	MLYCD	73585.3	65798.5	53173.7	58288.2	80066	68189.1	68395.8	60630.5	0.779396	0.15441
O95825	CRYZL1	41553.7	45899.9	47471.4	44126.4	47162.1	38792.2	35536.4	47502.3	0.544265	0.100234
O95831	AIFM1	247581	256079	249478	239584	408607	356639	251201	278533	1.47587	0.418967
O95833	CLIC3	5919.49	4804.43	4633.82	4933.09	4810.54	4056.09	5672.08	4856.48	0.360958	0.0718661
O95834	EML2	79142.5	112537	118092	116850	152200	104812	97760.5	183557	0.884803	0.185177
O95837	GNA14	5906.07	8359.58	7886.33	7550.35	7020.42	6752.85	6884.53	6510.46	0.823531	0.166813
O95841	ANGPTL1	35119.4	13581	11596.6	11911.5	7777.65	9589.8	13967.2	10109.1	0.929282	0.199324
O95848	NUDT14	10027.6	13736	13041.6	14879.2	11474.9	18868.8	16669.2	12361.7	0.666477	0.125879
O95858	TSPAN15	17159.7	33426.6	40123	35888.5	31712.5	39710.7	24031.6	45711.7	0.373489	0.0734256
O95861	BPNT1	148017	150267	171503	164948	150490	149545	127953	187927	0.242974	0.059856
O95864	FADS2	5618.54	5869.27	3465.23	3598.66	6085.37	7511.98	7906.92	3838.74	1.07085	0.248705
O95865	DDAH2	387349	374172	355734	376186	225321	193419	258335	283591	4.55223	0.999473
O95870	ABHD16A	191835	216012	183693	164821	312753	248497	202117	207697	1.37347	0.372898
O95873	C6orf47	19932.9	20631	17774.8	18690.6	30612.5	24809.6	25822.2	22191.1	2.49473	0.834458
O95881	TXNDC12	53882.2	60392.5	56467.7	53860.2	70618.9	85846.1	75390.5	63780.6	2.56953	0.854808
O95965	ITGBL1	9780.54	18382	13345	10471.4	7432.2	9879.36	11214.5	8841.65	1.22287	0.308372
O95967	EFEMP2	54075.2	45725.3	35654	37774.2	31932.3	32064.5	41646.3	37659.3	1.10005	0.25967
O95976	IGSF6	19731.3	17896.6	20188.7	18814.6	23969.6	20548.6	24101.5	23588.7	2.80094	0.906664
O95980	RECK	26937.3	24205.1	25483.6	25991.7	35906.1	24703.8	34355.4	43133.3	1.63599	0.492849
O95983	MBD3	25085.8	24317.7	27960.4	18723.8	14938.2	9000.49	12170.4	15016.6	3.31184	0.971104
O95985	TOP3B	47742.4	41774.9	38228.6	39021.1	42322.3	50686.7	41507.9	42011.5	0.561411	0.103504
O95989	NUDT3	17084.6	21431.7	22673.6	19089.6	14378.6	14402.7	14956.5	21666.6	1.213	0.304315
O95999	BCL10	6907.91	8958.71	11168.3	7982.29	8638.55	13755.6	13001.9	13020.9	1.60132	0.476765
O96000	NDUFB10	109995	118331	100790	105955	122999	100159	103571	111787	0.0968236	0.051559
O96005	CLPTM1	50221.1	62306.5	58887.1	63887.2	91190.7	84656.4	73023.4	64265.9	2.04517	0.675827
O96006	ZBED1	8688.17	5981.4	5642.55	5687.3	6932.78	3771.3	7181.34	6400.19	0.282254	0.0633212
O96007	MOCS2	4847.17	5441.66	6029.92	6119.08	4627.94	4389.47	3504.78	5294.37	1.72628	0.534678
O96008	TOMM40	129062	117903	129407	132541	184997	155925	164360	173452	4.2827	0.998552
O96011	PEX11B	58267.8	65491.7	57985.8	48930	70351.7	94251.6	71894.6	69696	1.95695	0.638419
O96013	PAK4	15819.6	14959.2	15135.6	13955.2	16631.2	18226.7	20345.6	22292.6	2.40878	0.808858
O96015	DNAL4	6508.31	7190.71	7396.32	6745.39	4286.5	5311.59	4701.05	6796.54	2.03577	0.671921
O96019	ACTL6A	91992.2	108820	92672.6	100711	106475	70038.9	83770.5	99206.2	0.678526	0.128703
O96033	MOCS2	16398.9	11695.8	14796.4	11799.7	8627.85	6755.32	9639.22	9904.61	2.56709	0.854174
P00167	CYB5A	46115.9	37207	32754.4	31859.2	39337.7	40403.7	41311.5	34850.2	0.395384	0.076283
P00325	ADH1B	43422.1	85724	69932.1	324800	241152	34797.8	71424.7	78015.3	0.218312	0.0579498
P00326	ADH1C	3434.44	5541.67	5744.87	10780.6	7275.99	4133.86	5766.52	4954.85	0.351224	0.0706925
P00338	LDHA	1.07448e+06	1.55615e+06	1.89994e+06	1.58671e+06	1.49054e+06	1.33431e+06	1.22708e+06	1.63575e+06	0.394671	0.0761872
P00352	ALDH1A1	404000	633077	1.13398e+06	659675	505453	479410	328804	595633	0.999552	0.223032
P00367	GLUD1	1.08701e+06	1.01923e+06	911006	1.03043e+06	1.27195e+06	935602	1.04404e+06	986861	0.407433	0.0779275
P00387	CYB5R3	600117	898520	722783	814047	821084	535788	577679	586418	1.00095	0.223521
P00390	GSR	270085	297709	309962	311392	317736	371089	238239	368711	0.579172	0.107004
P00395	MT-CO1	17238.5	18930.6	20102.5	19161.1	24319.4	25547.3	20361.5	19140.6	1.49413	0.427308
P00403	MT-CO2	119122	131047	125955	113346	158614	121724	105413	117156	0.195922	0.0563981
P00441	SOD1	157451	358025	320488	344633	143437	150197	169575	271029	1.42927	0.397831
P00450	CP	196487	366032	507646	560428	440158	628637	793626	819595	1.55312	0.454446
P00488	F13A1	905423	754169	568026	676570	1.06889e+06	1.12107e+06	970369	1.09491e+06	3.05403	0.945965
P00491	PNP	184542	296014	296039	287994	298524	324554	272966	306863	0.834463	0.169992
P00492	HPRT1	153223	219464	216865	174041	191366	232860	148361	229756	0.266993	0.0619122
P00505	GOT2	358063	405755	397898	363558	608044	529700	342606	400689	1.02268	0.231186
P00519	ABL1	5637.12	5676.95	4844.39	4628.48	8130.34	33118.5	10315.6	5291.58	0.997749	0.222403
P00533	EGFR	202465	165599	198585	197239	217197	156942	200335	175170	0.159103	0.0542149
P00558	PGK1	1.22345e+06	1.35774e+06	1.55222e+06	1.34877e+06	1.47657e+06	1.41244e+06	1.28356e+06	1.72822e+06	0.640922	0.120067
P00568	AK1	250972	525967	796336	707231	231939	220891	292687	383171	1.6166	0.483851
P00734	F2	81443.4	102717	232047	159810	85961	176545	220141	170339	0.310404	0.0661307
P00736	C1R	191188	225507	275418	315074	234416	371700	390794	258155	0.913604	0.19426
P00738	HP	320228	443737	569112	500408	670764	1.66728e+06	2.64413e+06	443983	1.2514	0.32023
P00739	HPR	7353.42	3951.1	10606.2	7917.73	9093.27	24224.5	41435.2	8535.09	1.19744	0.297963
P00740	F9	37344.8	25788.3	31944.5	28389.6	50241.5	54288.2	43607.1	39889	2.79021	0.904616
P00742	F10	16259.7	16621	21635.5	16261.1	14279.9	14678.9	25433.9	18983.6	0.158038	0.0541586
P00746	CFD	50312.4	54326.4	98255.8	141824	85522.8	60774.5	128010	97305.4	0.185507	0.0557341
P00747	PLG	92209.6	100919	224680	175244	157036	257666	292341	262938	1.54269	0.449631
P00748	F12	11375.2	12571.5	29214.3	21814.8	15303.5	23914.3	30413.4	20298	0.50202	0.0926299
P00749	PLAU	1899.38	14331.2	1824.3	1997.66	2882.61	3395.07	6185.97	1995.62	0.305622	0.0656342
P00750	PLAT	23021.3	34742.6	42419.6	28855.3	22395.3	21478.4	22576	25013.8	1.576	0.465028
P00751	CFB	159256	177433	435119	312869	275981	310638	716619	374725	0.874341	0.181948
P00813	ADA	338624	195229	159468	187201	221882	183428	289027	229053	0.165554	0.0545644
P00915	CA1	265536	1.60625e+06	778034	741105	340870	748075	287790	322275	1.00098	0.223531
P00918	CA2	97075.5	372150	190132	163740	109458	152956	131347	109542	0.946515	0.204987
P00966	ASS1	356384	468018	465542	424232	390983	210833	319752	386603	1.45134	0.40781
P00973	OAS1	16691.8	12971.4	15886.5	16182	47032.7	15413.2	18677.7	18207	0.88835	0.18628
P01008	SERPINC1	124100	167322	427485	241003	110279	171736	770341	212378	0.322912	0.0674671
P01009	SERPINA1	513172	581780	1.13622e+06	1.19296e+06	707757	1.17537e+06	2.55503e+06	1.75573e+06	1.12158	0.267912
P01011	SERPINA3	192492	194327	407877	255597	326880	660773	800981	311525	1.40243	0.385782
P01019	AGT	38077.9	46007.4	125071	102828	61251.8	79686.5	163769	124939	0.662403	0.124937
P01023	A2M	714343	1.01794e+06	1.07049e+06	1.22434e+06	937679	1.39092e+06	2.03297e+06	1.9675e+06	1.45341	0.408749
P01024	C3	763704	921704	2.10982e+06	1.82692e+06	1.117e+06	2.14552e+06	2.23319e+06	1.65333e+06	0.643094	0.120551
P01031	C5	176081	167437	329540	613986	301914	591122	538951	354468	0.702848	0.134563
P01033	TIMP1	30424	31764.2	39336	25480.1	37997.8	78236.9	73299.2	39298.3	1.61568	0.483424
P01034	CST3	70542	69730	86084.1	95461.6	113127	103259	137425	105553	2.42789	0.814753
P01042	KNG1	98445	111033	359200	268937	191581	312425	380188	482333	1.06424	0.246261
P01111	NRAS	27716.2	26071.6	27860.6	23827	22689	24347.2	22629.2	30450.4	0.456547	0.085163
P01112	HRAS	21197.5	33917.2	33660.9	40127.2	38207.3	27161.8	31020.7	39132.4	0.238612	0.0595038
P01116	KRAS	44846.4	51154.3	56883.6	51522.5	34192	32273.5	31997.4	46910.1	2.41287	0.81013
P01137	TGFB1	21883.3	16968.3	19457.6	18270.2	23101.6	20728.4	25760.3	17771.6	0.954551	0.207661
P01591	JCHAIN	12024.7	11013.3	11595.4	15029.5	21735.3	18960.3	32496.2	13387.2	1.58751	0.470363
P01594	IGKV1-33	3413.19	3472.08	7136.28	10687.7	6353.98	30854.7	20574.1	45364.1	1.64754	0.498209
P01599	IGKV1-17	6332.67	4577.01	4723.52	4820.58	3881.3	7574.6	14015.5	12173.1	1.30782	0.344211
P01601	IGKV1D-16	5533.11	4061.45	4477.31	6777.78	5308.93	12085	6910.3	13715.3	1.44234	0.403735
P01619	IGKV3-20	95798.5	82986.3	153494	163012	262816	590829	366255	484051	2.88967	0.922352
P01624	IGKV3-15	59960.1	52831.7	68236.4	69477.8	119902	187604	132378	305566	2.05638	0.680461
P01700	IGLV1-47	22100.1	23056.8	26577.1	25057.1	40944.3	45914	43190	74796.4	2.39052	0.803113
P01701	IGLV1-51	22725.6	22622.5	20483.1	23160.8	33022.1	74878.4	62415.9	51015.7	2.6253	0.86882
P01703	IGLV1-40	8007.61	7190.48	8097.71	8584.28	9609.06	28332	15799.2	18563.4	1.8284	0.581406
P01704	IGLV2-14	12662.7	14319	17556.7	13941.9	10527.9	9937.57	11361.2	88973.2	0.561475	0.103516
P01706	IGLV2-11	8170.48	7992.62	9291.96	18426.9	19786.8	95796.8	69570	111399	2.20872	0.740315
P01709	IGLV2-8	20452.4	11896.5	19058.9	31232.6	20689.5	62470.7	93614.7	72067.8	1.85862	0.595029
P01714	IGLV3-19	23024	20294.9	27074.6	30379.2	42046.8	119802	49916.8	100873	1.95349	0.636921
P01717	IGLV3-25	29537.1	23499.1	45514.5	28981.4	36439	104240	55699.8	148632	1.49841	0.429267
P01721	IGLV6-57	5733.91	5422.24	8219.78	9434.81	17363	24674.5	21430.7	40298.9	2.5944	0.861178
P01730	CD4	23876.1	31779.1	36187.6	36082.1	47076.6	48742.4	38298	45036.3	2.45488	0.822884
P01732	CD8A	5085.2	5780.69	5598.54	4802.96	9921.98	11957.6	10803.5	10722.3	8.22183	1
P01742	IGHV1-69	23509.3	18025.3	28959.5	23139.2	48763.4	61779.8	43187.2	177899	1.31555	0.347549
P01743	IGHV1-46	1745.32	1843.37	2517.88	2786.26	2419.24	12444.6	3468.12	7242.89	1.29253	0.337647
P01766	IGHV3-13	2455.6	2763.68	4524.42	4904.02	3520.47	13102.7	6169.51	12354.4	1.4952	0.427797
P01780	IGHV3-7	27450.3	21593.1	30009.1	35537.2	42137.6	101448	72631.8	69588.3	2.42819	0.814844
P01814	IGHV2-70	9164.06	6551.24	10699.3	8949.13	7453.4	32332.6	30684.7	20217	1.68559	0.515857
P01833	PIGR	12850.2	7373.21	12419.2	8613.77	7555.05	13167.4	17523.9	12259.1	0.665033	0.125545
P01834	IGKC	30365.3	32872.2	85213	94650.4	146040	221158	216503	287990	3.30843	0.97085
P01859	IGHG2	75268.3	86266.9	203671	150079	151345	240417	364280	300556	1.7625	0.551353
P01860	IGHG3	254119	247951	365428	327042	622122	939747	603331	974226	3.31465	0.971311
P01861	IGHG4	146621	140634	235461	274602	301030	1.00643e+06	793507	565743	2.13093	0.710508
P01871	IGHM	393050	401406	536073	507265	1.15042e+06	715610	1.52873e+06	1.36945e+06	2.87148	0.919314
P01876	IGHA1	276030	284491	464891	356912	553764	737518	1.00837e+06	866072	2.97279	0.935131
P01892	HLA-A	376099	416954	245414	275317	633207	587321	560236	602917	4.3574	0.998897
P01903	HLA-DRA	367589	505730	701688	416737	935388	780119	409029	816434	1.23862	0.314895
P01906	HLA-DQA2	3885.45	4328.91	2664.01	3081.33	10063.9	1509.29	10443.5	21709.1	1.26499	0.325946
P01909	HLA-DQA1	28336.7	110965	108881	28530.9	94217.8	77609.1	31431.5	38857.3	0.218694	0.0579778
P01920	HLA-DQB1	68153.6	114664	113418	70488.9	174700	107810	98568.1	86269.9	0.752739	0.147258
P02008	HBZ	4835.76	20461.5	2632.63	4227.39	4960.79	6099.64	5115.29	3616.13	0.520722	0.0959164
P02042	HBD	156109	1.04531e+06	479051	462410	173346	531755	215936	224995	0.868444	0.180145
P02144	MB	28439.4	57836.2	29929.8	34276	23058.6	28818.5	34176.1	48929.6	0.310799	0.0661722
P02452	COL1A1	1.99253e+06	320962	300561	593948	217715	375111	1.48651e+06	265865	0.303184	0.0653841
P02458	COL2A1	3940.06	33822.4	36376.4	17760.7	4983.8	29417.4	12873.6	10716.8	0.651167	0.122368
P02461	COL3A1	824140	231367	199857	519333	197204	320449	964728	188366	0.0780655	0.0510132
P02462	COL4A1	187623	129958	137463	186711	198005	212621	214727	155807	1.1918	0.295679
P02511	CRYAB	329690	329228	402843	562707	261292	161160	241684	201859	2.26095	0.759378
P02545	LMNA	6.87562e+06	5.9139e+06	5.01948e+06	7.29211e+06	4.78309e+06	4.28966e+06	4.83578e+06	4.27696e+06	2.30341	0.774278
P02549	SPTA1	283682	1.00879e+06	595522	497602	324335	559648	368264	304596	0.899295	0.189712
P02647	APOA1	451606	492524	1.14079e+06	1.05646e+06	584167	1.30631e+06	1.54468e+06	1.8107e+06	1.1622	0.283812
P02649	APOE	296295	385529	574281	2.84481e+06	377159	435459	488652	423997	0.688775	0.131146
P02652	APOA2	12247.4	11338.4	16737.1	22503.1	10612.4	20165.6	82473.2	97793.9	1.18894	0.29452
P02654	APOC1	30986.5	51987.3	71781.3	82287.2	65157.2	103016	128747	104151	1.67277	0.509914
P02655	APOC2	15922.3	23159.1	25755.6	20919.1	20224	27409.9	41496.5	34341.8	1.32777	0.352846
P02656	APOC3	20741	20514.9	22912	25817.7	18006.3	27109.9	53510.9	22120	0.672286	0.127234
P02671	FGA	422472	585244	834897	2.80636e+06	810367	3.50284e+06	1.05823e+06	1.17998e+06	0.401991	0.0771784
P02675	FGB	585635	757822	919368	3.77462e+06	1.07983e+06	3.5255e+06	922913	1.17889e+06	0.120994	0.0524355
P02679	FGG	519742	606119	650545	3.1586e+06	963138	3.96681e+06	978757	1.01693e+06	0.35771	0.0714708
P02730	SLC4A1	258776	1.10751e+06	582169	511886	331555	596115	360756	315151	0.79727	0.159349
P02743	APCS	75138.4	91373.1	164714	798366	150725	141660	138106	106172	0.60461	0.112217
P02745	C1QA	20645.4	20914.7	26097.4	29772.6	25258.7	41041.7	23157.1	25363.2	0.655435	0.123339
P02746	C1QB	111878	108688	120459	151176	110675	144460	115882	105828	0.208759	0.057267
P02747	C1QC	57302.7	52751.8	50498.6	61052.6	54868.4	78453.1	79248.5	48575	0.844148	0.172845
P02748	C9	97508.7	98783.9	146683	411663	120596	167730	321676	186861	0.0860929	0.0512324
P02749	APOH	64534.8	104077	145580	86334.4	114226	94019.9	110913	163183	0.636652	0.119119
P02750	LRG1	28460	32108.2	53688.3	58389.5	41822.1	59567.3	176783	86446.4	1.09783	0.258825
P02751	FN1	2.84144e+06	3.82042e+06	4.16769e+06	6.41763e+06	5.28456e+06	5.50263e+06	5.37998e+06	4.16166e+06	0.666679	0.125926
P02753	RBP4	23371.8	30802	71528.7	64477.4	38075.9	39840.7	34123.9	62596.6	0.201923	0.0567973
P02760	AMBP	23195.7	24286.1	47957.6	83033.5	65457.1	50518.2	76189	86380.1	1.10682	0.262247
P02763	ORM1	68612.2	100486	165584	193473	84018.3	162696	590471	185176	0.744845	0.145189
P02765	AHSG	99923.2	116114	320014	225405	114491	130857	294395	303164	0.198854	0.0565916
P02766	TTR	128938	139684	227004	212351	131967	198813	158026	211729	0.0424709	0.0502998
P02774	GC	117490	166185	455223	347497	195816	237468	386300	562516	0.456753	0.0851951
P02775	PPBP	19541.1	33014.1	23086.6	22261	15649.9	16763.2	26256.3	18069.7	0.983348	0.217421
P02776	PF4	3336.46	8254.85	3242.68	3412.1	3072.87	3941.84	4992.59	2553.57	0.485294	0.0897971
P02786	TFRC	118563	148636	135562	121453	408114	269738	241451	203225	2.34198	0.787338
P02787	TF	757960	910583	2.07658e+06	1.64705e+06	1.27004e+06	1.34946e+06	2.50095e+06	3.93214e+06	0.928915	0.199205
P02788	LTF	184765	133184	142735	134788	328824	2.14162e+06	823273	161623	1.12683	0.269941
P02790	HPX	215882	372035	735693	625606	429246	561190	998455	874532	0.909503	0.192949
P02792	FTL	6.60015e+06	582889	362325	644015	156406	606384	1.1236e+06	255767	0.696675	0.133055
P02794	FTH1	3.12365e+06	268837	268427	434966	183433	360728	992525	207195	0.57255	0.105686
P02795	MT2A	4273.41	33725.3	90435.8	134818	80247.4	23801	2904.61	141251	0.0624861	0.050649
P03886	MT-ND1	11566.6	10977.2	8110.51	3848.47	4008.36	15701.9	10678.9	9851.4	0.341041	0.0695002
P03897	MT-ND3	8589.21	3577.72	3038.41	4605.9	6241.58	4896.79	8082.06	5041.43	0.540656	0.0995587
P03905	MT-ND4	17160.9	15439.9	14849.8	15897.2	21678.2	23647.1	21165.7	14411.6	1.49956	0.429796
P03915	MT-ND5	13904.5	13301.6	13030.4	12347.9	18024.9	18192.8	15465.5	14033.6	2.18277	0.730558
P03923	MT-ND6	35953.6	39168.7	39554.1	50629.5	73269.8	72086.5	63015.7	73971.9	5.04977	0.999934
P03928	MT-ATP8	64252.7	29337.6	43089.9	31223.1	82408.3	74716	78864.9	67569.5	2.77709	0.902067
P03950	ANG	44341	32647.1	38367	30661.9	22117.3	23759.6	46641.1	38673.1	0.392218	0.0758593
P03951	F11	29453.5	30965.1	23466.3	18504.4	25691	27113.5	45550.9	25659.9	0.677519	0.128465
P03952	KLKB1	58993.9	51987.3	84997.9	70804.9	91520.9	119304	156267	118456	2.55507	0.851014
P03956	MMP1	61976.8	120181	72475.7	72240.6	149939	203477	348049	103616	1.54848	0.452303
P04003	C4BPA	170434	239650	208814	189728	258234	374926	451020	215894	1.55729	0.456373
P04004	VTN	111824	169850	215542	640771	165545	293265	241854	161300	0.391063	0.0757057
P04040	CAT	425194	873399	647247	625728	639707	831282	525365	529579	0.0693314	0.050799
P04049	RAF1	7686.82	9001.11	8925.44	8391.28	8082.47	8352.63	8171.78	9072.09	0.152494	0.0538714
P04062	GBA	99561.2	108996	113868	95325	115628	127811	138038	90255	0.856471	0.176521
P04066	FUCA1	218980	186658	220215	166324	160529	131602	226821	149928	0.887956	0.186157
P04075	ALDOA	1.07103e+06	1.25301e+06	1.23502e+06	1.32446e+06	1.2061e+06	1.13803e+06	1.06678e+06	1.15369e+06	0.927515	0.198749
P04080	CSTB	102671	129111	204408	123189	120376	230795	97272.4	245183	0.542109	0.0998297
P04083	ANXA1	1.69749e+06	2.10382e+06	2.32857e+06	2.61199e+06	1.46158e+06	1.5798e+06	1.65682e+06	1.80199e+06	1.92551	0.624717
P04114	APOB	1.42713e+06	1.25032e+06	1.84934e+06	6.57935e+06	1.96979e+06	3.49606e+06	3.01722e+06	2.06411e+06	0.0744681	0.0509219
P04150	NR3C1	35630.2	37942.8	33482.4	30322.2	36421	38186.6	33774.8	30692.9	0.130421	0.0528304
P04156	PRNP	40430.4	53976.5	56241.4	64959.5	58645.3	57090.9	58035.2	58616.5	0.582845	0.107742
P04179	SOD2	482141	1.43843e+06	1.05844e+06	1.09756e+06	3.98867e+06	2.56156e+06	2.02525e+06	2.08924e+06	2.33885	0.786295
P04181	OAT	164652	138428	151847	141275	155908	132259	144973	162842	0.00435409	0.0500032
P04196	HRG	91328.1	98462.8	281121	192228	146456	166594	133424	212403	0.0156928	0.0500409
P04211	IGLV7-43	2325.93	3016.72	4760.68	5414.92	4186.75	40616.3	7469.82	14159.2	1.08451	0.253805
P04216	THY1	97251.1	74689.7	59413.4	76869.6	115056	112619	100234	89412.7	1.97196	0.644895
P04217	A1BG	113404	111735	186654	156345	137893	146710	197122	206228	0.845021	0.173103
P04222	HLA-C	1799.3	1758.41	1491.11	13288.3	1649.79	34003.6	10968.2	22918.5	1.18797	0.294131
P04233	CD74	163494	199382	209012	189496	317560	343072	366357	386486	6.47318	1
P04275	VWF	730978	1.28444e+06	867772	915568	1.08897e+06	1.07376e+06	925489	1.11461e+06	0.568367	0.104861
P04350	TUBB4A	17897.7	13029.4	14527	13850.1	10835.4	6293.51	12972.4	8124.89	2.04842	0.677175
P04406	GAPDH	1.56941e+06	1.68822e+06	1.89059e+06	1.80038e+06	1.55229e+06	1.46545e+06	1.44803e+06	2.08612e+06	0.421552	0.0799197
P04424	ASL	125372	152083	175283	160048	126790	137150	136432	191124	0.20954	0.0573217
P04432	IGKV1D-39	1862.1	1773.29	2245.21	2522.48	3444.56	10210.8	1894.89	22562.8	1.1155	0.265571
P04440	HLA-DPB1	82716.2	70326.8	82536.6	55206.8	88528.4	97565.4	65061.7	75655.2	0.659048	0.124165
P04626	ERBB2	18650.4	19482.1	15407.6	18417.4	16709.9	17618	17026.7	15781.4	0.87913	0.183421
P04632	CAPNS1	277650	284646	314276	339195	253222	270868	270327	283818	1.5678	0.461236
P04746	AMY2A	17766.2	12923.7	11027.8	15578.1	14030.1	14983.3	14576.2	11756.6	0.209502	0.057319
P04792	HSPB1	591765	889731	890505	630275	317892	268639	425203	473631	2.86115	0.917548
P04839	CYBB	209692	231091	229120	228997	306789	393891	266490	356548	2.64689	0.873981
P04843	RPN1	927188	1.02074e+06	919764	839033	1.84914e+06	1.47069e+06	1.07112e+06	1.22393e+06	1.94102	0.631498
P04844	RPN2	375621	427756	395511	350287	648582	651681	442768	497990	2.20103	0.737445
P04899	GNAI2	517324	516725	491965	511337	747949	709928	529247	646600	2.1857	0.731669
P04920	SLC4A2	20576.3	47813.4	31486.3	31203.1	32892.7	34995	28832.9	25501.6	0.260713	0.0613555
P04921	GYPC	34773.7	25819.9	16605.4	22003.6	25484.4	27488	29190.4	27676.8	0.482263	0.0892945
P05023	ATP1A1	769981	662718	616919	689266	946657	825595	714468	755245	1.47858	0.4202
P05026	ATP1B1	98520	62096.8	58648.8	55389.3	80622.9	67481.8	49221	65762.4	0.171367	0.0548913
P05067	APP	27453	43180.5	46517.1	35432.2	23624.8	23263.4	30358.4	27597	1.84296	0.587986
P05089	ARG1	12079.6	15930.3	10779.5	12199.1	13582.6	21243.1	16916.6	9177.5	0.630303	0.117721
P05090	APOD	53196.4	52662.8	92763.5	136191	123375	125248	101263	149038	1.31115	0.34565
P05091	ALDH2	378034	447580	1.63679e+06	357245	439943	366029	305110	688067	0.559587	0.103151
P05106	ITGB3	61771.9	126692	120347	149024	103343	69712.7	76427.4	100649	0.931075	0.199909
P05107	ITGB2	329244	420248	464378	403023	704337	895550	655826	571197	2.8817	0.921031
P05109	S100A8	215149	174405	321052	186990	305397	1.80017e+06	603172	252892	1.00486	0.224889
P05114	HMGN1	39809.3	14899.8	21168.4	9379.96	4621.3	5188.67	28798.2	14946.7	0.643685	0.120684
P05141	SLC25A5	308034	325735	316527	279702	515018	528293	365233	384804	2.27627	0.764818
P05154	SERPINA5	22682.7	18886.4	29461.2	22385.5	27697.2	33640.4	29910	25955.4	1.52188	0.440047
P05155	SERPING1	112547	149228	214706	205900	192607	251533	348452	216996	1.38028	0.375918
P05156	CFI	20757.8	30763.5	47615.4	32053.8	38613.3	43357.9	66477.6	61847.2	1.58988	0.47146
P05160	F13B	3552.15	2495.19	3886.48	3508.25	2874.94	5726.09	5550.8	5212.77	1.43645	0.40107
P05161	ISG15	62696.9	58084.9	60912.6	52010.4	71018.4	46980.4	49542.2	49861.7	0.475317	0.0881552
P05162	LGALS2	2009.97	2122.44	2171.76	2523.9	1601.82	1767.71	3886.83	2842.03	0.414126	0.078863
P05164	MPO	142768	148153	147153	145084	328648	1.51405e+06	1.00735e+06	165758	1.3779	0.374863
P05165	PCCA	221012	209429	200201	200267	264301	192500	201453	203774	0.320416	0.0671961
P05166	PCCB	156435	149739	161550	160364	219517	150054	134247	183444	0.547482	0.100839
P05186	ALPL	101582	136573	67896.3	82330.4	147311	68061.2	145160	103147	0.553375	0.101958
P05198	EIF2S1	319131	331997	335691	313302	469125	371001	338208	393148	1.69464	0.520048
P05204	HMGN2	73757.5	41609.5	76105.5	31043.2	12030.3	12155.4	67579.7	26318	1.06362	0.246032
P05362	ICAM1	97230.4	122768	104968	101197	210666	183577	201112	167849	5.3998	0.999987
P05386	RPLP1	100205	81692.1	56778.9	73900	101648	43859.8	103630	33521.1	0.256076	0.0609532
P05387	RPLP2	140680	84046.1	55544.4	49622	117720	137812	166641	89218.6	1.21314	0.304372
P05388	RPLP0	312104	311903	292966	286132	579370	460116	326750	410885	1.90757	0.616823
P05413	FABP3	215513	301936	542047	268167	230484	210797	207275	263795	1.00001	0.22319
P05455	SSB	572907	631567	717615	603311	497301	455483	464771	603152	1.93896	0.630601
P05496	ATP5MC1	48639.1	72128.8	71844.2	70472	118651	98562.5	76128.3	89548.2	1.99768	0.655893
P05534	HLA-A	17168.5	15379.3	36793.2	14564.3	15186.8	16226.2	102898	14058.1	0.504885	0.0931252
P05543	SERPINA7	17367.3	20450	44813.2	51640.6	25122	31944.2	80058.9	54864.6	0.674781	0.12782
P05546	SERPIND1	89826.6	103422	125674	98042.5	126369	181348	263903	102730	1.24319	0.316799
P05556	ITGB1	297116	442938	383696	435541	458437	394688	343435	406399	0.188032	0.0558918
P05771	PRKCB	59481.9	63234.8	53838.3	52269.9	123085	85354.5	107227	136542	3.49635	0.982319
P05783	KRT18	71753.3	51288.7	37528.6	49465.9	49945	66759.5	85285.2	44586.6	0.556208	0.1025
P05976	MYL1	21258.4	12598.6	6063.72	9273.83	6341.23	7986.73	13921.3	7604.09	0.640597	0.119994
P05997	COL5A2	136062	28284.8	26015.5	34586.7	20035	38621.2	171011	23731.2	0.11203	0.0520876
P06127	CD5	17020.6	17187.2	16446.4	17464.3	47436.6	33511	48874.3	49998.6	5.12019	0.999952
P06132	UROD	69184.5	72695.2	71212.8	74285.1	44151.1	48525.1	54718	54215.3	5.53875	0.999993
P06213	INSR	21576.8	20371.9	15749.8	16810.7	27661.6	25156.4	28422.5	19734.7	1.94223	0.632024
P06239	LCK	8393.67	11054.9	8680.78	7703.1	22321	16298.8	14912.7	21787.5	3.45258	0.980068
P06241	FYN	49473.8	54872.7	47347.3	60635.9	76812.3	55235.9	63504.4	53983.8	1.08959	0.255715
P06276	BCHE	2182.46	1580.05	4365.76	3223.95	2117.16	7176.75	8085.69	3803.73	1.13476	0.273022
P06280	GLA	105401	127428	134739	99980.4	160983	132999	112263	139303	1.05382	0.242431
P06307	CCK	4477.54	6144.25	9800.07	7519.28	8954.2	5335.79	15595.5	6751.38	0.606495	0.112612
P06312	IGKV4-1	36495.4	39192.8	69287.3	68514.6	70111.8	118249	86370.9	177038	1.6688	0.508072
P06331	IGHV4-34	36859.5	36024.2	52980.1	52101.6	79659.1	146011	96739.5	183843	2.40135	0.806534
P06340	HLA-DOA	5202.37	4796.91	5099.78	4309.15	12476.2	8816.95	8456.34	9973.73	3.86175	0.993997
P06400	RB1	43787.3	43745.2	39826.1	38748.4	49114.1	49755.9	48655.2	47803	3.75856	0.991736
P06454	PTMA	316881	20825.9	23006.8	18555.9	19022.4	26130.8	259533	25611.9	0.0914469	0.0513905
P06576	ATP5F1B	1.1697e+06	1.39267e+06	1.37192e+06	1.24702e+06	1.5791e+06	1.3867e+06	1.16706e+06	1.37846e+06	0.58713	0.10861
P06681	C2	85736.1	69667.9	87501.4	74696.5	88724.8	98218.3	133628	74008.2	1.01615	0.228867
P06702	S100A9	73694	60498.1	134412	71091.3	114690	1.04148e+06	367679	108930	1.03817	0.236744
P06703	S100A6	923721	757483	713253	875312	519570	355930	983200	381325	1.18453	0.292744
P06727	APOA4	167385	195102	440757	430757	227748	264334	444136	402736	0.205087	0.0570128
P06729	CD2	7376.46	11362.6	9442.39	7928.28	19475.6	16213	17833.8	22842.3	4.25002	0.998372
P06730	EIF4E	67289	81497.9	88779.8	84990.4	57185.2	43798.1	53282.2	86739	1.38807	0.379378
P06731	CEACAM5	17611.9	14624.1	18247.7	15683.5	19977.8	36726.7	27874.3	57218.5	1.65751	0.502835
P06732	CKM	9668.48	23460.4	10131	10759.3	8517.85	9109.14	10861.3	9267.01	0.854781	0.176014
P06733	ENO1	1.29823e+06	1.83062e+06	1.81654e+06	1.89902e+06	1.60143e+06	1.5011e+06	1.45569e+06	1.86436e+06	0.448619	0.0839369
P06737	PYGL	621219	612087	576699	660725	659676	783427	559660	551166	0.258416	0.0611553
P06744	GPI	619078	705658	786642	693707	658039	718712	572776	696344	0.599017	0.111051
P06746	POLB	16409.8	18224.1	14827	13107.4	17635.5	11922.6	15855.4	15156.2	0.21828	0.0579475
P06748	NPM1	794838	655613	724623	568503	481743	386792	695632	643758	1.09739	0.258661
P06753	TPM3	259966	227627	197779	238666	218247	302650	268602	241509	0.847736	0.17391
P06756	ITGAV	835743	823015	830388	790723	753835	810426	742248	682581	1.83041	0.582316
P06865	HEXA	382431	493104	514590	332116	458344	476231	359609	303105	0.368084	0.0727462
P07093	SERPINE2	33455.4	31762.4	31572.9	29259.4	29352.7	78729.5	79980.6	25679.3	1.03275	0.234788
P07099	EPHX1	412309	539444	404627	499021	701421	479251	451916	480110	0.680256	0.129112
P07108	DBI	32037.5	18801.4	13796.8	16282.2	9324.03	15730.7	25879.5	17043.8	0.431131	0.0813116
P07195	LDHB	553930	579654	577660	566267	605977	428606	508118	684562	0.157917	0.0541522
P07199	CENPB	26949.8	25725.1	24712	25656.3	31394.5	26986.1	30902.6	27490	1.97815	0.647554
P07203	GPX1	255841	291482	351458	227141	278731	268248	200573	272347	0.578196	0.106809
P07204	THBD	5754.29	6131.73	5660.22	5301.1	4993.47	3045.87	6088.24	5420.91	0.86306	0.178509
P07205	PGK2	30321.9	33324.9	37011.4	34140	34266.3	38050.5	31892.4	40982.7	0.753955	0.147578
P07225	PROS1	32199.5	41306.7	49293	41500.2	38993.3	47208.5	59002.2	42356.8	0.73436	0.142476
P07237	P4HB	1.79423e+06	2.3683e+06	1.95361e+06	1.66504e+06	2.92164e+06	2.66887e+06	1.85982e+06	2.19252e+06	1.16407	0.284555
P07305	H1-0	422901	403675	556418	446565	192080	159706	384858	302904	2.25317	0.75659
P07311	ACYP1	57658.6	52723.7	64276.4	68183.9	55430.1	44184.9	76898.4	65952.9	0.0085168	0.0500121
P07332	FES	84145.4	86798.8	93668.3	98388	78177.1	86511.9	94370.1	77960.4	0.903545	0.191055
P07333	CSF1R	31629.4	38921.7	35849.7	35670.7	61451.1	68353	49736.3	44445.2	2.56686	0.854112
P07339	CTSD	771964	809752	781202	773660	814421	927948	724298	686448	0.0536898	0.0504791
P07355	ANXA2	5.21644e+06	6.49564e+06	6.15445e+06	7.89183e+06	6.66158e+06	5.92021e+06	5.20819e+06	5.13779e+06	0.758928	0.148895
P07357	C8A	62311.6	60689.4	119200	157769	85365.1	174356	219942	121954	0.943738	0.204067
P07358	C8B	72938.6	66688.3	119597	132894	74284.9	154297	205187	125580	0.92441	0.197742
P07360	C8G	36434	37724.5	55197.8	82168	38096	88478.3	99523.8	60339	0.756499	0.148251
P07384	CAPN1	549762	591637	617855	572196	568125	603076	537856	571801	0.454588	0.084858
P07437	TUBB	375937	563811	604665	470702	241851	245795	177100	353893	2.80503	0.907435
P07451	CA3	13695.3	43383.3	19024	21459.3	30942.2	21734.7	16187.4	20392.1	0.202873	0.0568616
P07585	DCN	2.11355e+06	1.47412e+06	1.10691e+06	2.1704e+06	1.26071e+06	1.41444e+06	3.66919e+06	898009	0.0981749	0.0516028
P07602	PSAP	440063	303987	380941	336267	551766	354574	355523	281998	0.224764	0.0584286
P07686	HEXB	252831	223543	225077	184037	239506	239790	229630	186037	0.0878339	0.0512827
P07711	CTSL	102099	87055	70855.9	66921.7	89508.8	69638.7	128719	80945	0.488408	0.0903169
P07737	PFN1	622333	706370	781366	667661	815315	867363	675729	908520	1.42031	0.393798
P07738	BPGM	63666.9	136155	93885.1	81711.2	69080.6	80849.5	60627.6	65340.1	1.09956	0.259482
P07741	APRT	339923	273628	319143	311788	218291	203755	239777	307017	1.82476	0.579758
P07766	CD3E	3574.22	3463.52	3716.35	9101.46	12801.1	11480.9	6452.48	9952.48	1.89394	0.610793
P07814	EPRS1	757243	753032	751960	686270	730227	602706	677171	820474	0.42668	0.0806608
P07858	CTSB	320641	485912	531780	438674	726832	805772	539542	521632	1.73043	0.536594
P07900	HSP90AA1	1.41692e+06	1.69861e+06	1.66209e+06	1.51666e+06	1.59088e+06	1.40525e+06	1.38134e+06	1.88857e+06	0.0372362	0.0502304
P07902	GALT	57182	64631.8	70774.4	63276.4	56430	53150.9	53282.8	65741.9	1.18456	0.292753
P07910	HNRNPC	362932	270704	293186	226861	287963	244038	406282	275395	0.233249	0.0590797
P07919	UQCRH	50434.7	61328.2	26832.3	31862.9	17624.8	21580.6	63698.5	17754.3	0.637901	0.119395
P07942	LAMB1	657358	337448	326402	357730	432460	428000	397905	330292	0.192524	0.0561774
P07947	YES1	35647.6	42369.4	31653.9	36932.9	51836.4	46242.3	45964.6	32662.9	1.14885	0.278535
P07948	LYN	147294	160854	157778	162189	245485	224580	179660	192626	2.46639	0.826277
P07954	FH	322995	275058	255711	249178	362798	294200	254794	257067	0.385543	0.0749778
P07998	RNASE1	2038.02	1566.67	9193.03	1640.35	1414.93	1160.47	1437.07	1422.63	0.853256	0.175557
P08069	IGF1R	3270.21	2631.96	2215.38	2386.34	2695.52	2425.33	3646.09	2573.42	0.410813	0.078398
P08123	COL1A2	1.49202e+06	294049	321130	451665	245661	360409	1.16514e+06	267029	0.254993	0.0608603
P08133	ANXA6	1.90971e+06	1.75887e+06	1.53662e+06	1.60164e+06	2.03842e+06	2.17922e+06	1.85335e+06	1.97793e+06	2.04168	0.674379
P08134	RHOC	5355.56	4684.2	9292.04	8201.03	6172.32	7397.07	3160.92	13714.6	0.207468	0.0571771
P08138	NGFR	7655.79	23749	17331.3	18570.3	19820.5	11249.8	12452	11741.2	0.543493	0.100089
P08174	CD55	46335.5	82540.5	91563.1	106087	99709.7	53213.5	69549.6	105288	0.0122889	0.0500251
P08183	ABCB1	10104.5	13887.9	9713.69	15856.2	17133.4	11316.5	14251.5	13085.4	0.571047	0.105388
P08185	SERPINA6	7260	10295.9	34101.4	32359.8	13253.7	22742.5	47716	39230.9	0.652632	0.122701
P08195	SLC3A2	176597	189076	211943	215663	299271	318759	277449	233140	2.8752	0.919942
P08236	GUSB	292980	360903	422808	279476	341447	395381	299384	295626	0.10627	0.0518783
P08237	PFKM	274938	276500	281220	274892	227025	184183	251610	237209	2.51461	0.840042
P08238	HSP90AB1	586673	604453	620109	595066	574085	535176	585267	670084	0.251478	0.0605615
P08240	SRPRA	206144	241006	266944	224213	222272	235305	302199	241751	0.509151	0.0938681
P08243	ASNS	15526.1	21053.7	25471.1	19605.2	34656.6	39109.2	17576.1	43643.8	1.55768	0.456552
P08246	ELANE	49951.5	22779.9	25795.7	26787.1	58507	284794	178985	26164.2	1.25657	0.322398
P08247	SYP	13300.1	21848.2	19833.9	20844.8	20740.8	14648.3	15783.3	17388.8	0.548633	0.101056
P08253	MMP2	135105	51623.6	61985.5	66346.2	47270.1	88234.8	142317	75182.4	0.24331	0.0598835
P08254	MMP3	112409	252035	123769	131410	306540	229239	869106	215707	1.11068	0.263722
P08294	SOD3	164940	124492	135287	184169	118090	117080	166221	102382	0.953676	0.207369
P08311	CTSG	458317	195079	160977	297219	792732	597533	411350	396847	1.67808	0.512378
P08397	HMBS	54290.9	98391.6	68467.9	69082.7	57705.4	69755.3	56643.1	61684.6	0.807496	0.162226
P08473	MME	71749.5	225410	93626.5	81773.4	87439.1	130636	98339.9	122815	0.157385	0.0541242
P08493	MGP	7639.43	5126.06	17162.3	4057.39	2065.73	5491.02	7209.66	3796.7	0.856564	0.176549
P08514	ITGA2B	21399.9	37617.7	17964.5	17292.3	31487.3	26790.9	32053.5	19070.3	0.474608	0.0880399
P08519	LPA	16748.9	22617.8	11110.3	63262.2	14835.6	10241.7	19918.8	9569.83	0.865603	0.179281
P08559	PDHA1	245136	255970	230129	235997	380212	231335	203694	254837	0.461483	0.0859377
P08567	PLEK	30623.5	60416	82288.8	63998.5	54767.2	58327.3	48570.7	80648.3	0.0689772	0.0507909
P08571	CD14	195780	168144	145942	169906	299232	383499	299038	245552	3.19723	0.9615
P08572	COL4A2	267433	165708	170576	249389	264453	234653	226940	196698	0.413256	0.0787406
P08574	CYC1	114462	101213	118860	86204.1	156489	193126	131040	181074	2.72937	0.892368
P08575	PTPRC	498961	570814	502482	485449	921447	1.00573e+06	787860	834464	5.08519	0.999943
P08579	SNRPB2	85736.6	82476.2	119649	103281	59811.3	59557.6	66689.9	85332.3	2.01224	0.662054
P08582	MELTF	89628.2	145023	142877	131354	146431	85995.6	90864.5	143299	0.359351	0.07167
P08603	CFH	465615	392629	728477	630216	631481	726680	1.0077e+06	858491	1.59132	0.472127
P08621	SNRNP70	155511	147418	170507	129233	96597.6	111856	127244	117347	2.4675	0.826604
P08631	HCK	49684.7	57536.9	68671.8	61743.6	58005.4	70153.4	72206.2	69458.6	1.11501	0.265382
P08637	FCGR3A	16578.2	39266.3	50235.3	33743.3	59952	77157.6	52079.6	40316.5	1.51836	0.438424
P08648	ITGA5	213295	230591	254560	280673	315797	369779	310184	285309	2.31644	0.778741
P08651	NFIC	26193.1	27017.2	31097.9	27517.3	22994.5	22915.1	34256.7	27986.6	0.224442	0.0584043
P08670	VIM	1.14742e+07	1.39347e+07	1.13222e+07	8.05893e+06	6.94133e+06	9.37852e+06	8.98532e+06	8.65706e+06	1.45052	0.407436
P08697	SERPINF2	52100.8	73769.4	136588	195667	88794.7	200493	142924	137498	0.497016	0.0917719
P08708	RPS17	177657	191185	234857	174463	202367	173355	200845	268029	0.480388	0.0889853
P08754	GNAI3	83790	144431	66401.5	72628.3	120910	104963	92861.6	84051.9	0.320427	0.0671972
P08758	ANXA5	2.09567e+06	2.22095e+06	2.51017e+06	2.67397e+06	1.75037e+06	1.6097e+06	1.58174e+06	1.83971e+06	3.30721	0.970759
P08842	STS	44630.7	62183.6	46642.1	51029.3	57049.9	50236.2	54656.7	53093.5	0.446846	0.0836658
P08865	RPSA	320951	325712	299069	291881	407333	241840	275559	318319	0.0261662	0.0501138
P08910	ABHD2	7426.95	4503.89	5271.16	4115.47	10848.9	11523.8	8702.36	6851.33	2.26726	0.761627
P08962	CD63	81879.3	106521	90927.7	104435	114389	153655	101209	70070.3	0.537731	0.0990153
P09001	MRPL3	40036.4	42546.4	37254.9	36976.6	47627.2	50937.9	45717.2	40190.8	1.87701	0.60326
P09012	SNRPA	83058.5	92680.5	86589.7	85979.4	85593.7	75574.4	76417.2	88678.7	1.01121	0.227122
P09038	FGF2	2236.91	3637.86	4137.18	5120.07	4718.12	5027.37	3769.87	3626.94	0.512852	0.0945181
P09104	ENO2	100025	89336.7	116038	125711	92326.9	78230.7	74897.9	152126	0.300508	0.0651119
P09110	ACAA1	64355.5	61454	71917.5	60411.8	70876.3	88271.8	61823.4	61964	0.650488	0.122215
P09132	SRP19	12300	10152.1	13287.3	10883.9	16850.6	9264.02	12808.3	24348.3	0.888078	0.186195
P09211	GSTP1	408521	389883	446093	432239	394994	403698	301739	508560	0.271631	0.0623319
P09234	SNRPC	36598.1	48472.3	48807.7	33601.9	28240.9	26778.6	29028.1	35340.6	1.93885	0.630553
P09326	CD48	16302.2	15995.2	15574.4	16649.3	50203.4	46973.2	48914	54724.7	14.4928	1
P09382	LGALS1	1.77711e+06	1.08013e+06	1.11545e+06	995842	1.3588e+06	1.30343e+06	1.18654e+06	959612	0.141111	0.0533141
P09417	QDPR	135958	140306	156235	154488	136242	111903	108323	149840	1.27952	0.3321
P09429	HMGB1	427352	455823	588496	492338	195093	210330	352680	348011	2.74162	0.894921
P09455	RBP1	17192.9	16203.2	14646.4	11805.1	19529.9	18923.8	14018.8	18465.2	1.13886	0.274619
P09467	FBP1	158881	307595	567888	293559	272713	313828	212888	326106	0.401037	0.077048
P09471	GNAO1	19058	59220.6	32509.1	41050.8	38982.1	24700.7	29765.3	56453.4	0.0313261	0.0501631
P09486	SPARC	113628	54055.8	41236	37526.3	46782.6	73863.8	92884.9	39076.7	0.0504022	0.0504222
P09488	GSTM1	39962	49825.7	269470	268921	37821.4	93360.4	94426.9	248442	0.344719	0.0699267
P09493	TPM1	559979	565052	284440	408946	387662	510596	665225	406908	0.290229	0.0640894
P09496	CLTA	299311	173699	135834	116886	64152.4	100443	106238	63686.2	1.6236	0.487101
P09497	CLTB	76764.9	129801	80509.5	86331.8	30788.8	18913.5	48451.5	22467.6	3.20111	0.961864
P09525	ANXA4	978201	996708	978507	1.11057e+06	1.00119e+06	1.02692e+06	1.01344e+06	857025	0.575984	0.106367
P09543	CNP	289894	270561	261599	267471	316016	275712	277523	280570	0.937866	0.202132
P09601	HMOX1	89973.3	195728	117325	200209	91951.2	121138	100258	99480.9	1.18079	0.291239
P09603	CSF1	4795.44	6155.68	5811.9	7459.26	7478.31	6455.73	7816.23	6544.6	1.11482	0.265308
P09619	PDGFRB	454382	249714	181326	248703	226742	198489	243069	197251	0.788578	0.156933
P09622	DLD	267911	303011	264069	247960	399756	331874	256633	266458	0.863548	0.178657
P09651	HNRNPA1	211165	233078	228219	223565	180635	206421	194376	236162	1.08956	0.255702
P09661	SNRPA1	147153	108465	128049	111272	117235	96863.7	115335	110670	0.965624	0.211381
P09668	CTSH	84811.1	104639	86014.3	103667	230093	185883	139417	167596	3.07313	0.94829
P09669	COX6C	211344	235663	258741	203801	165751	276472	174172	194900	0.615777	0.11458
P09693	CD3G	10807.8	12476.8	12007.9	13163.3	24050.7	21984.9	16605.6	21052.1	3.78414	0.992357
P09769	FGR	24131	28119.9	38600.2	33230.6	57822.2	63998.9	60803.6	40902.5	2.91489	0.926419
P09871	C1S	158440	190737	232086	253361	157300	226948	307392	214286	0.336151	0.0689406
P09874	PARP1	548626	548876	518512	504844	739938	567703	562980	808900	1.56855	0.46158
P09913	IFIT2	66877	88381.4	75708.5	73615.7	111192	70615.8	72726	82277.7	0.54936	0.101194
P09914	IFIT1	153463	178903	176783	170180	169214	106232	150698	134623	1.44186	0.403516
P09917	ALOX5	248266	325437	352230	355024	506020	530820	371896	394906	1.97583	0.646558
P09936	UCHL1	71188.1	66568.8	79539.2	129044	34937.5	35657.2	57032.4	77190.5	1.42366	0.395307
P09960	LTA4H	528459	556373	900704	640966	823482	695237	501665	898485	0.425837	0.0805383
P09972	ALDOC	117496	221584	225318	211470	198420	174459	155274	311961	0.26119	0.0613973
P0C0L4	C4A	927.421	2179.99	7500.25	13019.3	7257.57	6622.53	1478.7	19861.4	0.428195	0.0808816
P0C0L5	C4B	453817	554069	981610	965719	639980	903008	732322	1.70958e+06	0.650389	0.122192
P0C2W1	FBXO45	11801.9	10055.1	8615.05	8322.13	11515.4	11263.1	10803.8	8663.28	0.593438	0.109898
P0C7P0	CISD3	32066.3	22300.3	21912.4	22494.7	28282.9	26640.4	28310.7	31860.5	1.07035	0.248522
P0C870	JMJD7	7701.44	7393.66	6405.23	7641.34	10397.8	6115.67	9559.71	6970.47	0.647775	0.121602
P0CG08	GPR89B	22565.9	27177.3	23463.3	23767.4	47574.4	33643	20637.3	26754.2	0.952041	0.206823
P0CG30	GSTT2B	14563.2	10942.2	10602.3	14274.2	13070.7	11045.8	12648.3	9436.44	0.550373	0.101386
P0DI82	TRAPPC2B	8466.5	13052	12892.4	14187.7	12766.4	12694.8	9530.25	11936.8	0.20071	0.0567157
P0DJ07	PET100	7687.96	6568.13	7103.13	6486.78	8555.26	11778.4	12878.2	8471.37	2.11244	0.703183
P0DJI8	SAA1	9348.12	14493.7	10337.7	11881.6	14145.9	29777.5	194041	8488.62	0.798109	0.159584
P0DMN0	SULT1A4	11631.8	33050.3	45437.8	48126.1	14483.9	10283.2	11511.5	33491	1.21913	0.30683
P0DMV9	HSPA1B	736304	1.0447e+06	1.07747e+06	1.42378e+06	797378	700076	776646	945768	1.25461	0.321575
P0DOX2	IGA2	35401.4	28164.7	46793.8	43258.7	78497.5	144855	110058	147610	3.4339	0.979036
P0DOX3	IGD	27621	21041.7	24818.5	27663.8	31570.9	36915.7	131376	34549.5	0.968189	0.212249
P0DOX4	IGE	19238.9	4834.02	12802.8	4401.77	5217.64	13230.6	5311.2	23033.5	0.176915	0.055214
P0DOX5	IGG1	788197	850744	1.68645e+06	1.74627e+06	2.66148e+06	3.71156e+06	2.80179e+06	5.78115e+06	2.28472	0.767788
P0DOX6	IGM	4728.38	2997.42	13965.7	1626.16	12350.7	1794.73	27591.7	2767.83	0.567524	0.104696
P0DOX7	IGK	316120	313396	708559	717390	965107	1.38285e+06	1.08216e+06	2.08481e+06	2.21322	0.74199
P0DOX8	IGL1	242625	250042	504767	434069	484160	992570	861195	1.18152e+06	2.28568	0.768122
P0DOY3	IGLC3	108302	128381	327915	282450	397724	741931	691728	1.06451e+06	2.46101	0.824697
P0DP01	IGHV1-8	2038.12	2076.25	1117.35	3194.62	3246.92	20892.7	4796.91	3885.62	1.01182	0.227335
P0DP02	IGHV3-30-3	13164.3	11975.2	18186.5	21389.1	44491.6	39068.6	59305.9	91782.3	2.4947	0.83445
P0DP03	IGHV3-30-5	12755.1	12166	25015.9	25858.3	28861.3	84644.1	24280.2	93544	1.48239	0.421941
P0DP04	IGHV3-43D	11796	12359.6	28971.1	21377.5	21957.6	52824.2	26692.2	57696.5	1.50896	0.434105
P0DP08	IGHV4-38-2	22945.2	22969.5	27326.3	29353.2	35012.2	67916.8	50389	81593.2	2.27345	0.763821
P0DP09	IGKV1-13	1006.74	920.814	532.801	1423.2	584.846	3104.84	1311.54	4129.69	1.11446	0.265172
P0DP25	CALM3	57654.8	65366.5	40065.3	40985.4	24386.8	29083.5	62326.8	31158.4	0.945795	0.204748
P0DP91	ERCC6	7488.08	6097.44	5901.99	4962.57	2798.1	3613.39	5239.91	4307.98	2.04176	0.674414
P0DPI2	GATD3	183466	223072	215292	191674	232032	201227	190170	227295	0.476384	0.0883291
P10109	FDX1	28014.4	24382.6	14965.8	12687	9964.67	11241.1	12704.5	11863.9	1.62785	0.48907
P10114	RAP2A	56938.6	53142.5	42218.8	47699.4	49775	44394	40000	45560.8	0.945552	0.204667
P10124	SRGN	9081.89	4753.82	4258.69	4933.88	10966.3	8958.73	5966.68	7706.64	1.2171	0.305997
P10153	RNASE2	22703.4	24555.5	26365.1	27268.2	22228.2	28226.2	25227.4	24788.5	0.046837	0.0503646
P10155	RO60	221251	243803	234633	227130	263065	233780	202571	246043	0.241167	0.0597093
P10176	COX8A	50773.8	25972.7	26542.7	23886.6	31968	23611.2	49950.9	23458.3	0.0360226	0.0502156
P10253	GAA	240408	346783	594048	305221	278912	353685	272830	297366	0.630999	0.117874
P10301	RRAS	138947	157517	142757	179812	194014	128176	142521	168717	0.147545	0.0536238
P10316	HLA-A	436541	478769	318664	426347	854637	654588	666101	651175	3.43302	0.978986
P10321	HLA-C	1851.4	3928.93	3340.57	604.766	9386.61	216.088	6994.23	6231.45	1.10882	0.263011
P10398	ARAF	67000.4	64100.5	68913.1	58890.6	65355	64385.2	72991.1	74332.3	0.954209	0.207547
P10412	H1-4	1.31741e+06	1.40272e+06	1.40567e+06	659638	651831	313900	1.90812e+06	1.264e+06	0.289944	0.0640616
P10515	DLAT	224229	276885	287405	304488	434722	319576	221866	353897	0.884981	0.185232
P10586	PTPRF	72046.8	91247.8	60875.5	74347.3	49552.3	44297.4	52391.8	65915.1	1.96156	0.640413
P10588	NR2F6	2127.14	1595.45	2204.34	1857.51	1777.77	1282.48	1456.48	1478.85	1.8332	0.583578
P10599	TXN	119688	145919	130769	156218	137135	138542	101364	147727	0.377763	0.0739701
P10606	COX5B	284780	135987	91764.4	98099.4	108266	127076	269810	87383.6	0.0522622	0.050454
P10619	CTSA	131608	104122	128285	104117	145299	137000	121290	133156	1.34818	0.361759
P10620	MGST1	23990.8	40384.8	31749.2	94547	102683	32124	60335.3	65466.5	0.572952	0.105765
P10643	C7	62963.2	102834	92709.6	194771	66666.1	173118	175517	189018	0.664882	0.12551
P10644	PRKAR1A	238614	240523	252332	250254	219835	193856	223211	288616	0.485513	0.0898336
P10721	KIT	37175.8	40736.3	31811.3	34831.5	47575.4	58645.8	46411.8	34062	1.38748	0.379115
P10746	UROS	7090.66	7887.39	7072.91	5947.18	5879.43	4997.93	6250.78	6606.49	1.42834	0.397412
P10768	ESD	195704	225209	221521	253350	180073	132963	135808	312375	0.544145	0.100211
P10809	HSPD1	659439	740635	669657	602456	744656	649765	629596	690074	0.194666	0.0563161
P10909	CLU	106121	209624	285500	407912	174162	298140	240078	169164	0.319832	0.067133
P11021	HSPA5	1.65435e+06	2.18051e+06	1.94891e+06	1.61134e+06	2.65737e+06	2.72681e+06	2.14971e+06	2.52255e+06	2.53632	0.845994
P11047	LAMC1	1.02193e+06	499808	443714	733256	710263	672131	815459	446928	0.0623853	0.0506469
P11049	CD37	17678.2	11824.7	13878.2	11425.9	17832.9	22190.3	23288.8	38198.8	1.77243	0.555908
P11117	ACP2	73610.8	109272	141028	92747.8	157725	157112	112546	93056.9	0.847588	0.173866
P11142	HSPA8	1.57549e+06	1.82051e+06	1.84412e+06	1.72116e+06	1.47789e+06	1.53233e+06	1.46199e+06	1.77437e+06	1.333	0.355125
P11166	SLC2A1	54166.5	175278	108144	100167	85458.4	111844	72880.4	66082.9	0.666324	0.125844
P11169	SLC2A3	10285.3	14685.2	9442.43	10285.1	26938.6	47530.1	28648.4	15370.6	1.92877	0.626147
P11171	EPB41	55325.1	131405	96997.2	81412.7	88958.8	106048	79318.3	87054.4	0.0394146	0.0502582
P11172	UMPS	104060	105060	96200.2	95048.6	102338	90079.4	95058.5	106502	0.251343	0.0605501
P11177	PDHB	216725	228029	218943	232273	281417	168156	151148	239022	0.323613	0.0675435
P11182	DBT	78836.5	95700.9	83117.7	77890.3	67171.2	57596.3	66432.8	73586.3	2.38094	0.800058
P11215	ITGAM	287334	389946	447546	501300	588216	701930	507607	470002	1.64953	0.499134
P11216	PYGB	354514	350930	458835	425793	415607	369317	301506	441049	0.272158	0.06238
P11217	PYGM	47151.2	71668.7	59756.1	57584	56715.3	39918.8	53327.6	50065.3	1.03026	0.233894
P11233	RALA	53889.3	48021.3	47177.9	50877.4	41672.1	54864.5	49255.7	51301.4	0.159945	0.0542597
P11234	RALB	99487.3	82970.2	83522.4	92939.8	91713.3	82532.3	99168.5	91602.8	0.205919	0.05707
P11274	BCR	72744	93869.6	108967	103476	65393.6	65123.9	83241	83754.1	1.50827	0.433789
P11277	SPTB	301398	937518	548647	564041	366256	576307	422241	343557	0.80507	0.16154
P11279	LAMP1	126247	129714	156390	143322	215810	236312	207185	150272	2.2826	0.767044
P11310	ACADM	191297	201140	200620	184733	284837	185817	184433	223772	0.748436	0.146127
P11362	FGFR1	3395.53	7664.62	8248.66	8587.29	5589.37	3821.74	3005.13	5222.65	1.3428	0.359403
P11387	TOP1	189650	214507	191740	185635	328429	310335	258534	265172	3.68742	0.989768
P11413	G6PD	332880	473424	453382	488693	426471	472162	385619	481641	0.0739968	0.0509102
P11441	UBL4A	57896.7	60558.5	57274.2	46296.9	38827.2	45802.5	60498.8	49637.9	0.873596	0.181719
P11498	PC	164641	265236	256198	279112	263993	183849	219954	216022	0.467589	0.0869079
P11532	DMD	34331.4	49461.5	40791.2	50247.1	61706.6	37463.8	48880	43081.3	0.448228	0.0838771
P11586	MTHFD1	512737	553569	556707	542700	435811	374109	436616	607540	1.0764	0.250769
P11678	EPX	29125.8	47754.8	60622.1	21072.6	36795.1	109665	34010.4	30719.2	0.442916	0.0830688
P11717	IGF2R	327054	359116	373532	307426	532398	566347	415022	435362	2.59177	0.860514
P11766	ADH5	286932	322352	374618	364386	289472	281840	218081	374436	0.860005	0.177586
P11802	CDK4	49784.7	56995.2	52640.9	51235.5	71424.4	63822.2	89509.3	57950.7	1.81147	0.573728
P11836	MS4A1	9810.32	11199.6	14120.9	11915.4	24786.4	12186.2	21070.3	57577.1	1.21748	0.306153
P11908	PRPS2	95417	97790.1	95183	91899.6	111653	131551	97481.8	132645	1.92446	0.624259
P11912	CD79A	3073.71	3101.16	2465.9	2190.34	2912.41	1917.19	3489.57	2516.94	0.00220483	0.0500008
P11940	PABPC1	464192	404928	415705	388497	514632	401155	473539	447279	1.00144	0.223691
P12004	PCNA	162581	173285	166895	152980	136119	114925	142243	175485	1.16028	0.283052
P12074	COX6A1	3656.98	4337.7	4698.44	3071.2	3950.77	3261.67	3783.83	6224.53	0.343585	0.0697948
P12081	HARS1	234174	248519	244336	232800	268649	269219	239340	284862	1.76374	0.55192
P12109	COL6A1	4.55611e+06	1.9416e+06	1.81951e+06	3.53763e+06	2.9763e+06	2.47372e+06	4.26934e+06	1.86004e+06	0.0583286	0.0505655
P12110	COL6A2	3.93566e+06	1.50715e+06	1.42317e+06	2.62402e+06	1.95455e+06	1.5592e+06	3.42061e+06	1.23207e+06	0.307356	0.0658134
P12111	COL6A3	1.67891e+07	6.30153e+06	5.74811e+06	13064171	8.12018e+06	7.32582e+06	1.4188e+07	5.13545e+06	0.381108	0.0744008
P12235	SLC25A4	44241.6	53892.1	60928.5	47955.2	81698.1	66510.9	64526.5	62850.7	2.14046	0.714247
P12236	SLC25A6	276481	290189	270375	237469	448648	426721	298164	309932	1.78565	0.561958
P12259	F5	5012.05	7753.89	6675.28	6265.3	7270.03	11535.4	7716.46	6159.3	0.949486	0.205973
P12268	IMPDH2	183238	225881	203822	158444	169600	158894	170767	181037	1.06687	0.247234
P12270	TPR	970130	847762	812500	861007	692575	790572	888005	826370	0.976804	0.215179
P12277	CKB	63018	128778	101739	139102	89236.3	70306	83310.3	79340.8	1.1193	0.267034
P12314	FCGR1A	52112.8	74151.4	52418.1	48525.4	55025.2	64777.7	71860	58707.3	0.59217	0.109638
P12318	FCGR2A	30156.7	36586.6	31271.6	28050.9	36599.3	53494.5	50681.3	28454	1.2332	0.312645
P12429	ANXA3	64321.8	78561.4	60334.1	79870.4	91888.2	385092	163622	64999.2	1.02626	0.232464
P12544	GZMA	17609.1	23299.8	17449.4	19380	71971.5	36138	34163	43217.9	2.1507	0.718237
P12694	BCKDHA	82227.1	98329.5	97047.2	92170.2	125291	111514	89793.1	110999	1.46451	0.413789
P12814	ACTN1	1.50033e+06	1.05893e+06	847000	973858	1.14172e+06	1.08589e+06	1.11876e+06	909766	0.144756	0.0534878
P12821	ACE	124786	92250.8	73146.8	139619	177606	91744.3	127229	101213	0.491154	0.0907782
P12931	SRC	25550.5	31253.5	33530.3	33528.1	37175.7	25900.8	32303.8	36934.5	0.460526	0.0857868
P12955	PEPD	170652	176450	223758	212667	169404	165947	129610	198969	1.09228	0.256726
P12956	XRCC6	723006	848566	720166	666701	843901	623834	587679	718370	0.473088	0.0877933
P13010	XRCC5	645929	727785	636484	651610	818441	719853	576266	698710	0.49586	0.0915749
P13051	UNG	5486.75	5829.98	4332.74	4916.36	6221.17	4151.92	5031.52	5381.97	0.072248	0.0508677
P13073	COX4I1	315876	313753	327031	305084	391384	453371	364393	336496	1.97748	0.647267
P13284	IFI30	121924	241258	601415	201343	438024	428627	229482	338023	0.405877	0.0777122
P13473	LAMP2	226447	177364	180184	130115	221984	283890	215862	134813	0.692482	0.132039
P13489	RNH1	556028	543568	823440	663072	704318	710735	481609	903613	0.350952	0.0706602
P13498	CYBA	63136	74389.2	74778.3	97621.6	104266	112359	82647.4	75308.4	1.00617	0.225347
P13533	MYH6	9108.3	11187.1	8251.42	8502.26	21055.4	18150.7	13692	15627.9	3.2191	0.963513
P13591	NCAM1	13765.9	13210	11567	10331.8	11674.8	9261.76	13573.1	11490.7	0.430721	0.0812514
P13598	ICAM2	8773.98	10054.3	8384.66	8333.21	10612.6	6686.69	13744.3	10334.1	0.687959	0.13095
P13611	VCAN	863121	649581	590548	660735	402892	309338	668550	766371	0.885225	0.185308
P13612	ITGA4	50401	52381.9	40995.9	43485	122071	127462	92419.5	87804.8	4.09517	0.997206
P13639	EEF2	1.38192e+06	1.36923e+06	1.39304e+06	1.27498e+06	1.63694e+06	1.7507e+06	1.3095e+06	1.94746e+06	1.58904	0.471071
P13667	PDIA4	863741	1.31765e+06	1.12592e+06	906237	1.78163e+06	1.30544e+06	1.10509e+06	1.79001e+06	1.54744	0.451824
P13671	C6	46555	42490.6	83346.6	185645	77894.3	167118	157163	112054	0.703593	0.134746
P13674	P4HA1	364617	312598	276073	217145	240077	316920	294674	252757	0.325643	0.067766
P13686	ACP5	30564.1	14091.3	27869.1	24407.6	19880.3	30325.8	12283.7	26541.9	0.260557	0.0613419
P13693	TPT1	115136	153013	164809	128669	128016	139929	136840	186788	0.30461	0.0655301
P13716	ALAD	52204.6	83993.8	80349.5	77773.2	65909.9	79234.9	60487.4	79514.8	0.18673	0.0558102
P13727	PRG2	15506.6	11312.2	3977.56	3612.8	5225.06	10407.3	16412.7	5317.44	0.132765	0.0529331
P13746	HLA-A	72247.3	66651.5	181141	231165	489172	70045.6	136613	78179.8	0.365761	0.0724573
P13747	HLA-E	59097.1	50726.9	54475.4	48354.5	89994.4	58846.1	63697.9	53721.9	1.1275	0.270201
P13760	HLA-DRB1	29652.4	27848.8	23417.6	26614.7	23468	27985.8	31105.8	28580.7	0.30922	0.066007
P13762	HLA-DRB4	14467.5	13873.8	43801.1	30733.1	67965.5	83819.6	17821.3	16923.3	0.793323	0.158249
P13765	HLA-DOB	4810.44	5013.41	5816.3	5876.5	9005.64	5617.44	8997.75	11114.2	1.99837	0.656184
P13796	LCP1	887587	888254	917342	846101	1.54682e+06	1.61031e+06	1.35768e+06	1.7821e+06	5.48652	0.999991
P13797	PLS3	677384	634508	676019	568989	400357	430471	732720	513307	1.07065	0.248634
P13798	APEH	199057	285841	277470	259965	251557	274854	204052	335958	0.231287	0.0589269
P13804	ETFA	209491	220906	201322	162864	164700	199126	163957	204353	0.664272	0.125368
P13807	GYS1	42751.5	55935.4	49673.6	48931.6	69733.3	68701.2	48095.6	40382.4	0.666175	0.125809
P13861	PRKAR2A	170575	169408	204361	195783	195499	153208	144156	210938	0.348407	0.0703591
P13984	GTF2F2	80773.9	67566.6	67437.7	65771.3	66923.5	70596.2	83072.5	75180.2	0.510399	0.0940868
P13987	CD59	112316	55995.1	67188.1	69505.7	101569	237134	118226	251874	1.73961	0.540826
P13995	MTHFD2	27647.6	30554.4	26261.2	25751.7	53606.6	53795.5	46045.8	32494.8	2.61697	0.86679
P14151	SELL	8685.88	9412	10858.4	9749.5	17990.7	18241.6	22522	30998	2.93906	0.930161
P14174	MIF	139746	140163	113174	127656	124390	102107	97145.3	153539	0.536548	0.0987963
P14207	FOLR2	159663	113132	134675	117930	228906	293568	162203	308137	2.35734	0.792411
P14209	CD99	131469	46511.1	24370.6	38686.1	42702.3	49081.4	110963	18669.2	0.11132	0.0520612
P14222	PRF1	5713.31	9142.31	11929.5	8672.84	6850.62	8804.83	9392.46	15665.3	0.405056	0.0775989
P14314	PRKCSH	431172	544281	439546	379899	310428	249478	500434	341107	1.09247	0.2568
P14317	HCLS1	54294.7	37870.4	76946.9	25516	20265	21396.7	45249.5	36803	0.988959	0.219354
P14324	FDPS	170222	169454	165705	163867	180512	193178	150382	212454	0.906922	0.192127
P14373	TRIM27	16187.5	13972.1	11403.2	11322.5	21426.6	17895.4	16182.8	16867.7	2.09085	0.694522
P14384	CPM	167516	136398	151058	183087	189730	175332	141308	177727	0.561376	0.103497
P14406	COX7A2	80847.3	84366.6	82573.7	70271.1	124967	143365	89115.4	88951.2	1.62945	0.489814
P14415	ATP1B2	12202	17558.3	12204.8	12470.4	12889.8	13448.9	11342.7	14770.4	0.234266	0.0591593
P14543	NID1	240169	230620	188787	302309	278999	206308	254260	243095	0.131702	0.0528863
P14550	AKR1A1	735842	749510	985015	732486	751583	649123	514599	909985	0.643718	0.120691
P14555	PLA2G2A	27561.2	49358.1	37320	89720.7	66599.7	48600.6	63713.2	55568.9	0.37856	0.0740724
P14598	NCF1	147604	242246	469089	257865	205523	237730	230010	269681	0.444784	0.083352
P14618	PKM	1.90623e+06	2.25984e+06	2.96599e+06	2.68146e+06	2.03925e+06	1.89906e+06	1.86533e+06	2.70351e+06	0.758592	0.148806
P14621	ACYP2	65232.6	58982.8	78098.6	62614.4	59200.7	66183.7	56748.1	87881.4	0.109482	0.0519937
P14625	HSP90B1	1.93297e+06	2.73565e+06	2.36499e+06	2.02619e+06	4.99445e+06	3.88796e+06	2.85463e+06	4.49568e+06	2.55988	0.852283
P14649	MYL6B	28046.5	23359.5	28324.2	19118.4	12336.6	18596.6	20778.6	21286.8	1.5233	0.440699
P14672	SLC2A4	1339.53	1036.5	836.392	1582.6	2443.17	1195.61	1408.45	1314.29	0.835837	0.170395
P14678	SNRPB	194422	169913	157869	166277	219029	199465	189790	187886	1.79538	0.566403
P14735	IDE	213730	242068	222663	229815	284402	257851	202429	254108	0.881417	0.184127
P14778	IL1R1	2917.96	4853.55	2123.05	2864.96	4611.34	6479.46	8014.86	4097.9	1.72398	0.533615
P14780	MMP9	50149.9	44873.4	42555.8	43050.4	72217.7	269723	137465	48375.1	1.23561	0.313646
P14854	COX6B1	126913	117674	109187	98646.9	144292	141727	135109	106839	1.27121	0.328575
P14866	HNRNPL	364693	411057	380303	349354	374561	371407	310190	334277	1.00015	0.223239
P14868	DARS1	343075	340906	377700	328756	362520	344238	345064	413416	0.682959	0.129755
P14921	ETS1	8404.65	10988.8	7652.19	7719.72	13493.7	7900.94	10220.7	11901.7	1.08122	0.25257
P14923	JUP	101227	72153.5	52684.9	55903.6	64672.1	49086.6	57963.7	61926	0.73608	0.142918
P14927	UQCRB	117362	126267	130334	126881	105248	128042	96513.6	126902	0.933901	0.200832
P15056	BRAF	13212.2	17314.7	21196	28073.6	19485.4	25070.1	17310.5	27474.6	0.427222	0.0807397
P15088	CPA3	380529	325058	167619	285615	576664	301998	632325	254602	1.01696	0.229155
P15090	FABP4	142599	208671	191499	648203	512248	99633	95149.9	202500	0.324728	0.0676655
P15104	GLUL	96665.8	230034	358131	246098	163015	221801	137495	134483	0.846369	0.173503
P15121	AKR1B1	355199	409592	624368	600420	411485	458025	354473	610089	0.31624	0.0667475
P15144	ANPEP	565576	1.18071e+06	918441	1.41877e+06	1.1999e+06	962879	981850	910645	0.0257495	0.0501102
P15151	PVR	24252.7	25514.3	21257.2	24564.9	28017.2	26562.8	31335.1	22469.5	1.10083	0.259964
P15153	RAC2	18061.8	20238	17616.2	14936.1	32135.5	31225.1	36857	49238.3	3.24158	0.96549
P15169	CPN1	5624.02	4933.91	7980.94	7953.12	5358.95	11951	19122.6	11127.4	1.27113	0.328538
P15170	GSPT1	161636	176726	207111	171910	178812	190008	170597	237305	0.588221	0.108831
P15289	ARSA	114779	65698	66630.8	62531.1	98270.2	77431.9	78466.5	76190.7	0.270428	0.0622223
P15291	B4GALT1	10918.6	9848	9874.16	8973.86	14179.1	11886.6	16915.6	9863.85	1.49126	0.425998
P15309	ACP3	11505.2	14924.5	9362.65	12226.6	14208.9	26647.6	22399.5	13452	1.48769	0.424362
P15311	EZR	423944	492742	722529	463639	420585	447320	426168	508110	0.758989	0.148912
P15374	UCHL3	94550.2	123837	132407	107093	87906.6	90254.1	77758.2	124448	1.0364	0.236105
P15391	CD19	3905.77	3887.74	3399.79	3657.52	13975.4	13903	7070.91	27540.2	1.96236	0.640759
P15428	HPGD	26575.9	10506.1	10256.2	7820.46	6516.84	16220.7	10667.9	10475.9	0.420185	0.0797237
P15498	VAV1	151272	188100	211753	166230	250985	344310	232104	324366	2.52784	0.843687
P15502	ELN	17806.4	2084.47	2709.22	3247.74	2213.1	1351.82	3470.22	4623.25	0.65049	0.122215
P15509	CSF2RA	7005.07	10033.7	9166.52	7591.86	11829	13760.7	16550	12070.1	2.79218	0.904994
P15529	CD46	43425.3	51709.8	70300.7	63855	81424	81483.9	65057.7	99067	1.87925	0.604258
P15531	NME1	163114	220676	182839	167174	164945	211640	153497	192900	0.102754	0.051756
P15559	NQO1	22097.4	63346.8	21800.3	161403	44896.6	45188.2	52094.4	21634	0.552214	0.101736
P15586	GNS	147180	128002	112924	103012	124376	141100	147970	89588.5	0.130027	0.0528132
P15735	PHKG2	19219.4	18794.5	22221.9	18208	18817.7	30635.9	22707.1	21057.2	0.959579	0.209345
P15814	IGLL1	1283.88	1155.59	3220.31	2335.02	2275.04	12360.4	7142.7	4629.77	1.46933	0.415983
P15848	ARSB	39097.4	53118.3	38901.9	35500.3	52715.1	54452	43924.4	39654.3	0.809511	0.162797
P15880	RPS2	364258	494965	550565	423473	462892	426644	343140	538567	0.190647	0.0560572
P15884	TCF4	20455.1	12675.6	11332.5	9981.74	14395	15837	18445.5	10756.4	0.310286	0.0661184
P15907	ST6GAL1	35321.5	36629.1	33952.7	47357.6	173141	172656	56818.4	136659	2.47794	0.829642
P15927	RPA2	178314	123998	130028	118051	109678	120614	155625	136315	0.292375	0.0642999
P15954	COX7C	136714	71795.1	73729.2	52536.8	122642	138239	158406	102751	1.51983	0.439103
P16035	TIMP2	17792.8	14109.4	20249.5	19890.1	15596.1	20051.8	23317.7	25811.5	0.859754	0.17751
P16070	CD44	546262	389647	387898	366370	481747	340879	658528	392639	0.399863	0.0768882
P16083	NQO2	60228	132706	122325	150058	65876.7	52164.6	62692.8	124507	1.11069	0.263725
P16104	H2AX	379543	402679	440192	398082	440529	335319	466885	453575	0.410489	0.0783527
P16109	SELP	45108.9	52969	42111	38334.3	65695	68249.7	66015.1	50751.3	2.51365	0.839776
P16112	ACAN	240239	73294.9	94288.5	120646	70016.6	68208.6	141377	66248.4	0.776511	0.153623
P16144	ITGB4	241821	199715	164365	230095	190746	157846	191521	171878	1.14614	0.277471
P16152	CBR1	446024	530178	606509	604429	496431	456567	417042	618175	0.608853	0.113109
P16157	ANK1	197541	533412	338592	306893	219112	266897	231230	201412	1.13475	0.273017
P16219	ACADS	100511	110304	105299	114353	157608	107665	91120.5	107103	0.396124	0.0763825
P16220	CREB1	46488.2	59071.8	63304.4	42597.3	22068	20805.9	34543.8	27221.2	3.22897	0.964392
P16234	PDGFRA	44215.5	84000.2	73708.5	71561.3	51943.4	47604.6	76082.3	48970.6	0.798356	0.159653
P16278	GLB1	318538	247842	264452	183599	237918	319771	291671	168625	0.0144945	0.0500349
P16284	PECAM1	271281	204477	185231	189427	293576	298515	242774	244772	1.61631	0.483718
P16298	PPP3CB	67679.7	50477.1	54892.2	56151.5	52712.7	40506.9	46015.7	47173	1.70374	0.524259
P16333	NCK1	122475	128123	153765	124006	113654	107484	116994	141526	0.823312	0.16675
P16383	GCFC2	23448.4	22311.8	22153.8	23836	24319.9	15511.9	19088.5	19401	1.27861	0.331713
P16401	H1-5	514498	244022	226835	131064	171051	196301	502375	237660	0.0142173	0.0500336
P16402	H1-3	21188.2	9942.96	20199.9	12173.6	13310.5	13432.3	27277.3	28573	0.665532	0.12566
P16403	H1-2	19716.1	8656.73	25827.6	10949.9	8512.57	5602.08	37367.8	18174.4	0.097149	0.0515695
P16435	POR	328146	304246	255301	277756	352340	366835	325405	287415	1.2498	0.319559
P16444	DPEP1	25680.3	23317.6	21764.1	28785.2	25132.7	60588.6	57630	85902.5	1.82616	0.580395
P16452	EPB42	46181.1	190191	105038	93875.5	56469.6	92218.9	68605.8	51291.9	0.940593	0.20303
P16455	MGMT	62107.8	95519.4	120450	86406.1	31148.8	47669.8	73193.1	114951	0.78824	0.156839
P16591	FER	23503.9	22917.2	22717.6	21603.8	21634.7	19257.2	22597.5	23575.2	0.645594	0.121112
P16615	ATP2A2	633278	767352	653372	581996	1.19555e+06	956720	697562	713474	1.32251	0.350561
P16671	CD36	194520	147056	94856.7	233671	300795	152299	113267	134103	0.102932	0.051762
P16885	PLCG2	160435	170574	175162	163392	240434	247721	191374	317781	2.20819	0.740118
P16930	FAH	137328	257274	294556	265334	153646	157954	126943	203873	1.44416	0.404558
P16949	STMN1	135274	42304	30750.9	23042.7	19399.9	30380.1	62388.1	20277.4	0.624851	0.116533
P16989	YBX3	19387.8	17980.5	22134	15704.6	11628.7	10463.3	16723.1	13124.9	2.15028	0.718076
P17028	ZNF24	3104.03	2231.35	1423.9	1124.23	1790.86	1375.76	4942.08	2103.89	0.445619	0.0834789
P17039	ZNF30	5263.02	5735.19	5629.23	5023.55	5267.07	5124.05	5229.59	10726	0.597243	0.110683
P17050	NAGA	51316.7	61686.7	76428.4	59494.5	62050.5	46605.4	42232	63833.7	0.801624	0.16057
P17066	HSPA6	292915	340475	323328	272698	321067	314028	287977	318370	0.125288	0.0526117
P17081	RHOQ	14211	12606.6	12974.8	13773.1	18837.7	14526.6	13362.8	15329.4	1.21581	0.305467
P17096	HMGA1	72004.9	12429.1	18296.8	15327.5	18183.1	17240.4	57737.8	41726.2	0.172279	0.0549437
P17152	TMEM11	34649.3	32465.5	31080.7	30683.5	48445.8	43889.1	38629.4	44600.1	3.73608	0.991154
P17174	GOT1	127165	162733	162852	154689	137145	164149	116240	170511	0.226582	0.058566
P17213	BPI	24077.7	25219.6	20936.5	23404	44840.4	322406	79622	25550.7	0.970161	0.212918
P17252	PRKCA	87002.8	81820.7	79231	79540.7	78001.2	75836.9	102856	87823.1	0.466528	0.0867384
P17275	JUNB	2674.06	8066.15	5272.45	3939.4	2864.98	3075.56	5018.87	3374.3	0.791646	0.157783
P17301	ITGA2	54784.4	43432.7	38044.6	40681.5	50385.1	46456.5	51869.1	41633.5	0.546159	0.10059
P17302	GJA1	49613	69383	61542.8	62322.2	51220.9	89339.7	89755.6	43359.6	0.420029	0.0797015
P17405	SMPD1	15662	15376.9	12885.5	12998.2	13187.7	12327.5	15102.7	10883.9	0.829507	0.168546
P17480	UBTF	140675	158493	177934	143981	77772.6	84444.3	141290	134095	1.75169	0.546385
P17535	JUND	14738.7	29412.9	24546.1	23330.7	13857.6	12035.6	22618	12474.9	1.39335	0.381728
P17568	NDUFB7	35837.3	38551.7	38847.6	35698.1	31681.7	29752.9	43421	42230.5	0.0901073	0.05135
P17612	PRKACA	98735.8	98762.1	97099.8	92131.2	93070.8	90112.3	90469	85563.4	2.20056	0.737267
P17655	CAPN2	304039	337356	407325	506627	333475	240237	317108	368744	0.998894	0.222802
P17661	DES	311218	477175	238474	255255	271340	958322	1.16983e+06	193651	0.925473	0.198086
P17676	CEBPB	3937.67	7217.13	8682.89	5942.81	3967.13	5280.82	8401.8	5477.64	0.341423	0.0695444
P17693	HLA-G	24246.1	32936.6	36467	45976.7	107299	20884.4	37349.6	19870.9	0.381906	0.074504
P17706	PTPN2	31601.1	35950.1	27115.1	26174.2	45636.6	45877.5	45700.1	34293.1	2.46043	0.824526
P17812	CTPS1	107134	80953.3	87521.6	85496.8	72642.6	73495	84077	92020.4	0.928066	0.198928
P17813	ENG	113089	136550	102790	99675	208214	218349	197582	115658	2.0406	0.673933
P17844	DDX5	277335	238369	259668	220231	186687	185467	247132	208752	1.55629	0.455913
P17858	PFKL	304458	313086	318221	293316	336239	295212	298323	379256	0.692032	0.13193
P17900	GM2A	84321	57794.3	62255.7	52019.3	65190.9	71405.8	65386.3	67389.7	0.318522	0.0669919
P17927	CR1	4071.36	4177.55	3150.74	3455.19	8057.85	10358	9845.34	7101.15	4.53237	0.999431
P17931	LGALS3	411891	490559	495866	407316	259807	217886	295031	312023	3.99317	0.996069
P17947	SPI1	9182.1	9099.11	12396.7	9442.09	7313.8	10719.7	21108.3	10483.5	0.541068	0.0996355
P17948	FLT1	17576	22959.7	16539.5	18738.1	16533	16152.4	17652.2	15364.9	1.20191	0.299783
P17980	PSMC3	457246	459166	458524	425472	347948	321292	386765	443284	1.91955	0.6221
P17987	TCP1	380724	411063	396963	332528	450543	458272	413223	425685	1.99413	0.65438
P18031	PTPN1	150887	150107	148106	143623	294509	287378	233949	245062	5.45241	0.99999
P18074	ERCC2	69157.3	69100.9	61277.3	59430.2	76440.1	67202.3	61856.9	61153.5	0.311719	0.0662687
P18077	RPL35A	295670	269843	222788	231086	443065	402824	272563	401073	2.16736	0.724674
P18084	ITGB5	283117	270113	267556	241303	236297	280356	228137	229020	1.0258	0.232299
P18085	ARF4	189194	262765	257827	224525	228969	268233	135393	233389	0.364357	0.0722837
P18124	RPL7	301463	281188	248806	234393	402111	378748	264652	325772	1.58137	0.467518
P18206	VCL	2.81938e+06	2.57222e+06	2.56034e+06	2.78368e+06	3.00239e+06	2.29064e+06	2.38892e+06	2.28009e+06	0.737483	0.14328
P18428	LBP	24916.8	25876.2	31863.4	30582.8	46358.6	55356.1	106624	39061.7	1.54126	0.448973
P18433	PTPRA	55298.5	59804.8	71371.8	65377.8	92212.1	57408.3	69108.1	67475.7	0.74619	0.14554
P18440	NAT1	23988.6	26349.5	28934.5	24138.8	23281.4	22078.9	21035.1	28790.9	0.698869	0.13359
P18564	ITGB6	52742.1	59159.1	50252.1	59443.3	61015.9	50228	48173.4	48157.9	0.643885	0.120728
P18583	SON	65185.8	54850.8	68079.9	55931.5	52050.8	68926.2	67372	50424.6	0.157665	0.0541389
P18621	RPL17	126507	134369	149218	142135	116548	108618	117133	149258	1.04648	0.239753
P18669	PGAM1	479060	513152	623816	536154	406473	408963	361369	582305	1.20384	0.300568
P18754	RCC1	75475.4	73809.6	70501.5	74677	73481.8	61020.6	61615.7	79487.3	0.7127	0.136998
P18827	SDC1	17557.5	8761.39	7353	11308.4	47248.6	43009.6	35381.5	47623.9	6.2449	1
P18859	ATP5PF	68958.4	85769.4	42781.7	48319.2	29192.5	19281.8	52315.2	19599.9	1.76676	0.553308
P18887	XRCC1	79951.7	68453.5	72279.1	59743.5	52235	49543.2	72767.4	65833.1	1.01974	0.230141
P19021	PAM	39795.7	49477	46081.8	41138.8	36812.7	36397.4	46241.6	35929.9	1.11908	0.266949
P19105	MYL12A	678992	563863	701326	335144	190258	394611	432558	351289	1.62058	0.485697
P19174	PLCG1	67809	62170.9	55880.2	53690.3	58548.1	70023	50493.4	59595.1	0.0307335	0.050157
P19256	CD58	29602.4	18053.5	20796	16182.5	37308	31050.4	34543.8	30602.4	2.5685	0.854539
P19320	VCAM1	177830	431656	494266	339348	419740	250434	336369	437277	0.00156813	0.0500004
P19338	NCL	871219	797941	1.0073e+06	622911	316808	309996	667801	603595	2.00631	0.659552
P19367	HK1	871300	1.04263e+06	1.0048e+06	960903	1.15305e+06	955867	1.02845e+06	955693	0.635548	0.118875
P19387	POLR2C	43249.3	36696.3	32030.7	38669.8	40358.1	37155.6	40583.4	56857.4	0.857011	0.176684
P19388	POLR2E	90849.9	89708.9	76729.6	86760.1	97267.8	81149	91480.9	83289	0.328274	0.0680566
P19397	CD53	46317	32093.3	30525	36634.9	53474.7	94316.3	108226	84789.1	2.84062	0.91395
P19404	NDUFV2	145094	160079	123515	128189	189593	126830	96956.3	128444	0.125738	0.0526305
P19440	GGT1	34204.2	21993	21377.9	20923.4	42334.5	48668.4	35379.2	28455.8	1.84024	0.586759
P19447	ERCC3	35106.9	21756.9	16852.4	18075.1	26340.7	27463.3	24313.1	19430.7	0.223847	0.0583596
P19474	TRIM21	108739	94965	88579	89326.7	132109	107212	123748	102828	1.79063	0.564231
P19525	EIF2AK2	111272	99194.1	96427.8	97155.3	59921.7	67045.1	102991	94408.3	1.28282	0.333503
P19532	TFE3	37172.5	55184	52472.4	46583.3	27514	28308.4	33908.2	34589.4	2.70042	0.88615
P19623	SRM	95235.4	111177	121709	110717	118778	141362	116393	144456	1.58646	0.469875
P19634	SLC9A1	21724.1	21944.1	19362.8	18416.9	16548.2	16438	21010.2	19443.9	0.994444	0.221254
P19652	ORM2	19647	26502.3	70720.9	61930.9	26289.9	28731.1	87382.2	46803.5	0.096883	0.0515609
P19784	CSNK2A2	72519.6	87805.8	86071.2	70781.7	72405.2	94853.7	78967	72530.4	0.0404224	0.0502715
P19793	RXRA	26442.8	30151.1	27840.5	25660	25018.9	25644.4	27289.8	26994.5	0.809413	0.16277
P19823	ITIH2	289921	469075	360519	413810	314512	281301	430073	620959	0.234204	0.0591545
P19827	ITIH1	286193	300638	257401	263947	286400	218523	338889	462387	0.666684	0.125927
P19838	NFKB1	185574	206218	196917	176615	193208	151492	186850	194999	0.567474	0.104686
P19878	NCF2	196422	204512	355346	287657	201375	308362	261003	251130	0.0895919	0.0513346
P19971	TYMP	337809	650603	708231	591005	972966	679970	586975	682881	0.959979	0.20948
P20020	ATP2B1	200986	207619	190081	215858	219439	195613	169972	196446	0.509289	0.0938924
P20023	CR2	8408.67	8669.54	7290.03	8611.55	10692.8	15517	9821.56	27968	1.30752	0.344085
P20036	HLA-DPA1	92680.2	77088.5	70598.1	59724.5	92632.2	99931.5	84979.3	90643.3	1.59431	0.473512
P20039	HLA-DRB1	15787.5	77274.1	220779	10400.5	33168.2	10543.8	35476.8	9702.33	0.840856	0.171871
P20042	EIF2S2	199215	157436	182891	166098	242876	238069	188695	296289	1.92836	0.625969
P20073	ANXA7	517395	791123	788297	821221	642496	708279	602627	684881	0.660837	0.124576
P20138	CD33	38782.7	38462.7	37401.9	32383.5	54481	73270	61185.5	50206.7	3.10398	0.951874
P20160	AZU1	25484.7	21796.5	22646.9	23701	28732.8	92928.9	55129.5	22312.7	1.16092	0.283305
P20226	TBP	7370.32	11056.2	10222.1	11427.1	10475.8	11565.2	6282.05	11683	0.00786537	0.0500103
P20273	CD22	3680.3	2532.99	2198.74	2375.11	6138.61	4661.42	5329.92	8773.52	2.59533	0.861414
P20290	BTF3	31990.2	27652.9	25651.7	26079.3	24341.4	20296.4	27164.9	31060.2	0.558565	0.102954
P20292	ALOX5AP	24819	40183.7	72755	64412	54002.8	60123.2	32159.1	56939.1	0.0146703	0.0500358
P20336	RAB3A	9002.66	6964.32	7129.29	6506.82	11762.1	12179	12301.5	9357.69	3.20354	0.96209
P20338	RAB4A	40128.3	33149.7	37549.3	39216.2	40126.6	43167.3	34079	40634	0.569607	0.105105
P20339	RAB5A	26525.9	27416.8	30832.8	29109	14438.5	14371.5	20530.6	25531.7	2.41575	0.811022
P20340	RAB6A	345297	333554	328147	312458	419510	389736	335785	308013	0.901743	0.190485
P20585	MSH3	21817.6	20941.2	19449	18571.9	22253.6	26164.7	18990.4	21403.3	0.85575	0.176305
P20591	MX1	129524	212910	150300	156598	435562	189916	175840	265374	1.18549	0.293128
P20592	MX2	74011.9	93150.4	88892.3	89410.6	167553	130677	95026.7	90947.3	1.33454	0.355794
P20594	NPR2	32558.7	38307	36620.8	34286.6	34318.6	30002	25320.5	39744.7	0.658427	0.124023
P20618	PSMB1	296333	346427	326790	305801	344480	325139	270026	307679	0.255592	0.0609116
P20645	M6PR	81033.7	85047.4	99716.2	90030.3	139729	181080	95669.7	111142	1.58266	0.468112
P20648	ATP4A	20881.2	32917.6	21437.4	23922.5	37684.2	8745.45	25752.9	6237.61	0.462313	0.0860688
P20671	H2AC7	414825	508430	589022	483113	461717	371181	568076	584462	0.0286376	0.0501363
P20674	COX5A	98281.4	87432.4	70617.5	61959.3	64556.8	68522	91541	42419.8	0.698868	0.133589
P20700	LMNB1	1.16506e+06	724327	496654	555575	607565	1.18027e+06	1.1008e+06	961041	0.814063	0.164094
P20701	ITGAL	107501	140726	145558	122909	333777	369003	411583	241245	3.97982	0.995893
P20702	ITGAX	251994	176427	120437	149636	251195	493270	309781	202412	1.41802	0.392771
P20718	GZMH	33183.6	21172.8	9814.55	12002.4	30794.7	31258.5	29418.5	15169.7	0.820484	0.165934
P20742	PZP	26958.5	31788.9	51644.8	38140.2	59135.7	75135.7	43746.2	83156.4	1.94183	0.631853
P20749	BCL3	9312.74	7554.44	7556.15	7525.61	10513	9068.04	11132	8113.91	1.49196	0.426317
P20774	OGN	936529	450796	362605	899428	216352	300796	1.59831e+06	234162	0.143659	0.0534351
P20810	CAST	212415	86153.7	89337.6	42124.7	24829.9	27921.6	80682.1	33936.7	1.19487	0.296923
P20839	IMPDH1	38250.1	44975.1	43863.6	34667.4	49397.4	47400.6	41022.1	55259.1	1.45491	0.40943
P20851	C4BPB	12841	14963	14761	12105.8	14985.1	19754.4	33935.4	13008.1	1.00008	0.223215
P20908	COL5A1	173760	42662.4	36994.5	42441.1	40835.3	66982.4	186533	41258.8	0.146017	0.053549
P20936	RASA1	60784.5	80564.4	83449.2	73988.6	62482.3	67153.5	56939.9	76290.3	0.977451	0.2154
P20962	PTMS	232272	14048.8	17822.3	20100	10572.5	13469.1	89436.7	15592.4	0.480916	0.0890723
P21127	CDK11B	104360	97069.2	91070.4	88027.6	114954	103630	115060	106392	2.26158	0.759604
P21246	PTN	7160.23	2239.22	3271.56	2246.93	1468.76	2170.59	8645.66	2945.02	0.0273863	0.0501246
P21266	GSTM3	151935	151830	271634	247543	105543	152257	120265	243736	0.804794	0.161462
P21281	ATP6V1B2	275492	268493	363695	283131	227294	253392	204835	267681	1.60235	0.477239
P21283	ATP6V1C1	316386	354411	364368	296418	356003	450012	303306	278834	0.243114	0.0598674
P21291	CSRP1	238098	263185	342488	254010	150129	122212	166499	257961	1.89148	0.609701
P21333	FLNA	4.56687e+06	4.61039e+06	4.48421e+06	4.6721e+06	3.67316e+06	3.76549e+06	4.01924e+06	4.09534e+06	4.54906	0.999466
P21359	NF1	108930	75320.4	62497.5	74270.8	73440.8	78201.4	125802	62480.8	0.194336	0.0562946
P21397	MAOA	75094.4	103755	87568.2	164552	130106	78769.5	99897.8	102708	0.15346	0.0539207
P21399	ACO1	412456	653757	763835	578963	695432	473503	442059	736214	0.103684	0.0517879
P21462	FPR1	3556.01	5323.38	3341.6	3811.33	6586.69	9323.04	6768.93	4376.73	1.7608	0.550574
P21549	AGXT	1834.44	1218.04	1389.33	2355.64	1586.19	1243.95	2331.03	3386.86	0.574862	0.106144
P21589	NT5E	156489	255637	226068	268309	229468	225412	232490	244703	0.17837	0.0553003
P21695	GPD1	58792.2	99346.9	95536	345857	279273	59494.4	74698.2	111593	0.158437	0.0541797
P21709	EPHA1	13614.3	6903.26	5124.99	4471.4	6684.05	6678.36	8467.52	5008.25	0.262188	0.0614851
P21730	C5AR1	41204.8	51165.2	46612.8	39549.6	75289.2	87426.7	62767.2	55954.6	2.44382	0.819578
P21757	MSR1	163196	370990	376290	306819	305226	406934	306427	268586	0.21359	0.0576084
P21796	VDAC1	458551	437228	427136	391909	599818	588348	490837	499642	2.57209	0.855474
P21810	BGN	2.11882e+06	615775	517590	1.06716e+06	547355	704766	1.56176e+06	422499	0.427505	0.080781
P21854	CD72	4784.79	4687.02	4229.03	3543.38	8754.12	9726.18	6898.66	7590.46	4.04911	0.996736
P21912	SDHB	234669	236611	237771	228444	344197	276632	210244	261444	0.989408	0.219509
P21926	CD9	113029	62793.6	65315.2	98697	109684	119638	180116	125450	1.71498	0.529459
P21953	BCKDHB	22537.6	24985.2	26614.6	26215.4	41875.8	33073.9	20426.8	36155.5	1.19125	0.295457
P21964	COMT	146724	217534	181434	214250	241567	223783	158174	186414	0.353644	0.0709811
P21980	TGM2	236375	340297	300272	255028	631227	605274	365228	618842	2.84342	0.914447
P22001	KCNA3	5046.62	4963.78	4993.4	6198.26	17473.4	16929.6	7569.47	13862.9	2.67014	0.879375
P22033	MMUT	147017	164933	180188	141376	205156	153953	140779	152756	0.201066	0.0567396
P22059	OSBP	180874	232797	221202	190108	149201	183212	160756	211623	1.14884	0.278533
P22061	PCMT1	164261	197630	206917	187259	131078	123665	131443	172914	2.40593	0.807968
P22087	FBL	121003	118624	131881	132699	152806	122885	117816	148507	0.698245	0.133437
P22090	RPS4Y1	14255.6	2776.49	2335.47	1717.94	1763.31	44861.5	19554.5	2212.15	0.790846	0.157561
P22102	GART	264297	309473	338199	305279	330583	336143	329644	377974	1.45384	0.408942
P22105	TNXB	5.90145e+06	2.21659e+06	1.97042e+06	5.73973e+06	2.5631e+06	1.26547e+06	4.10635e+06	1.81916e+06	0.864994	0.179096
P22234	PAICS	172793	245136	241810	237273	226478	234889	169303	298684	0.180966	0.0554561
P22307	SCP2	253439	237467	244267	222462	234978	258663	207423	171200	0.758134	0.148685
P22314	UBA1	870039	1.10817e+06	1.18416e+06	1.08795e+06	1.04721e+06	785471	789812	1.1709e+06	0.687706	0.130889
P22352	GPX3	134779	125225	133687	295263	165321	158149	182537	164150	0.0802679	0.0510712
P22392	NME2	491809	574059	566151	495065	594356	668114	469180	591267	0.739607	0.143829
P22413	ENPP1	373274	224318	357497	304277	179135	130169	166516	224684	2.54329	0.847872
P22415	USF1	9504.69	10174.5	11059.4	7870.04	7428.49	6985.91	11168.7	11893.6	0.140017	0.0532629
P22570	FDXR	153028	173239	161576	134766	129886	159459	129844	197068	0.0627915	0.0506554
P22626	HNRNPA2B1	602269	641608	823996	589122	352247	349807	473289	529770	2.38435	0.801151
P22670	RFX1	25897.7	27233	30833.7	26535	33144.3	30057.5	30168.8	33230.6	2.00929	0.660809
P22676	CALB2	16719.5	12862.8	12574.3	13860.6	11969.7	13091.9	14461.6	9868.98	0.864	0.178794
P22681	CBL	37163.8	37197.2	43385.2	36249.8	41160.7	42856.5	40433	47618.4	1.3863	0.378589
P22694	PRKACB	191618	164048	175585	186637	199978	207587	223637	194790	2.17505	0.727616
P22695	UQCRC2	332467	315298	316505	311946	435567	399984	330598	345788	1.68568	0.5159
P22732	SLC2A5	32008.7	98400.8	79040	62365.5	147687	77789.9	129650	105378	1.61273	0.482056
P22748	CA4	11790.5	11994.5	9991.15	12018.5	16719.6	16971.2	16572.2	11278.7	1.91215	0.618846
P22792	CPN2	26421	29530.2	45580.9	40867.7	34118.3	66206.8	89079.1	56699.9	1.49517	0.427786
P22830	FECH	231365	200600	178744	183963	203319	180094	185965	167219	0.732068	0.141888
P22894	MMP8	13908.8	10315.4	11717	11417.4	31038.4	149874	75258.9	13752.7	1.29535	0.338853
P22897	MRC1	838107	550513	614178	823136	924241	946549	1.13768e+06	880099	2.03151	0.670143
P23083	IGHV1-2	24141.9	25377	32500.5	34684.8	62425.1	81810.1	58266.7	109743	2.87454	0.91983
P23141	CES1	163359	281394	641958	377710	303756	253213	243977	392902	0.445263	0.0834247
P23142	FBLN1	337771	370450	393687	353236	302886	307340	490468	345960	0.0328995	0.0501799
P23193	TCEA1	109732	149980	147826	121116	49585.5	44380.1	92338.4	135915	1.54911	0.452594
P23219	PTGS1	59640.6	122523	132567	97520.8	97345	108549	83350.6	100843	0.229443	0.0587845
P23229	ITGA6	235028	334128	321639	502312	340983	269373	226253	355449	0.558598	0.10296
P23246	SFPQ	482511	451428	451042	391456	412212	368371	403677	422026	1.3466	0.361066
P23258	TUBG1	31490.3	39462.8	38270.4	33568.7	30053.2	26029.6	24362.5	30990.6	2.24396	0.753265
P23284	PPIB	1.01245e+06	873015	673312	621529	1.40936e+06	1.4521e+06	1.04781e+06	951958	1.9134	0.619395
P23368	ME2	429482	669399	519181	425371	614135	978048	421299	431413	0.49964	0.0922206
P23381	WARS1	202845	275776	315932	347940	652363	289726	291558	600423	1.19388	0.296523
P23396	RPS3	543088	538473	501810	459266	853406	807508	547998	658170	2.00562	0.65926
P23409	MYF6	1007.52	758.638	748.969	574.258	827.004	709.045	1536.28	993.564	0.84873	0.174205
P23434	GCSH	8180.65	16246.3	13039.9	8522.09	7496.78	8823.84	5721.06	11091.5	1.01509	0.228493
P23443	RPS6KB1	4860	6365.7	7322.57	5166.54	5785.2	6294.54	5092.25	6933.59	0.100383	0.0516758
P23458	JAK1	93155.1	100049	87051.4	97276.6	112457	85657.1	103940	107333	0.869015	0.180319
P23468	PTPRD	29581.2	19245.4	15887.7	19400.6	18308.2	15852.9	27507.1	15147.7	0.313837	0.0664921
P23469	PTPRE	20306.2	19624	16087.8	20754	26027.1	24463.9	26488.4	21036.3	2.30733	0.775628
P23470	PTPRG	79284.3	89773.8	92047.1	95986.4	82995	79069	89225.5	84347.4	0.916484	0.195184
P23497	SP100	60318.2	58838	44679.6	53646	72240.6	95084.8	75379.2	77208.5	2.90363	0.924624
P23508	MCC	15856.5	11307.4	11578.2	8913.52	8602.89	9775.14	13088.7	11948.2	0.424353	0.0803234
P23526	AHCY	514384	624828	594087	536919	543428	606297	468908	577478	0.335569	0.0688745
P23528	CFL1	564783	775630	1.32274e+06	782368	257853	403564	367072	857062	1.31937	0.349201
P23588	EIF4B	65689.1	27294.4	22585.7	18661.6	24051.2	21285.7	40307.6	26583.9	0.333925	0.0686885
P23610	F8A1	22290.9	20378.8	20914.6	21310.5	22218	20910.7	22738.3	21855.6	0.895848	0.188626
P23634	ATP2B4	617317	511124	489223	567180	723051	493860	497840	584506	0.332055	0.0684782
P23743	DGKA	75517.2	74334.7	68830.4	74029.8	75896.9	77684.1	94816.2	105425	1.49259	0.426605
P23786	CPT2	202220	204144	200706	180297	294621	238177	154925	204470	0.620333	0.115557
P23919	DTYMK	84590.5	91859.6	88035	85157.6	65422.9	79223.6	68685.3	91514.9	1.29384	0.338209
P23921	RRM1	25787.4	27011.3	24972.4	22030	27857.9	34666.3	26281.3	30789.2	1.64567	0.497341
P23946	CMA1	128356	106020	84482.8	97868.9	167587	100943	155903	112963	1.14592	0.277386
P24043	LAMA2	9112.16	5421.72	5682.72	6120.72	6563.05	6668.19	11735.1	4930.64	0.369123	0.072876
P24071	FCAR	5406.81	5044.26	4911.71	3551.08	5687.94	13189.5	11870.3	4388.41	1.28441	0.334181
P24158	PRTN3	28820.3	29102.8	28077.2	22312.2	57021.6	265099	200130	29486.4	1.3861	0.378503
P24310	COX7A1	25486.9	21753.4	22789.1	25180	23207.6	17856.3	19048.8	16761.4	1.93142	0.627307
P24311	COX7B	39085.4	34622.6	36885.5	37783.1	52691.2	56821.2	42087.9	37453.1	1.56162	0.458377
P24386	CHM	49347.2	58732.3	52161.6	47717.9	59256.9	57008.2	54687.4	58246.6	1.43322	0.399612
P24390	KDELR1	16096.7	13752.1	13746.8	12597.2	26376.9	33279.3	20736.6	24164.8	3.11151	0.952716
P24468	NR2F2	27601.6	23614.4	18201.2	22993.1	22513	18128.3	18608.1	18997.1	1.15358	0.280401
P24534	EEF1B2	188036	144517	155007	129576	74161.3	54495.7	115703	119973	2.20902	0.740428
P24539	ATP5PB	290057	277414	270004	243017	352491	311670	297818	285543	1.6757	0.511272
P24557	TBXAS1	208486	257165	302634	254680	373935	318867	256207	229727	0.731597	0.141768
P24592	IGFBP6	6107.04	4917.25	8283.58	11475.5	3265.97	2102.68	7640.98	3576.65	1.33571	0.356305
P24666	ACP1	12401.8	16482.2	16173	14677	11550.8	12464.7	9826.67	13807.6	1.70726	0.525889
P24723	PRKCH	12945.6	12001.2	13279.5	12862.2	18090.8	21052	19513	19942.3	7.25557	1
P24752	ACAT1	526041	394059	468861	410476	444774	343719	349059	461179	0.822322	0.166464
P24821	TNC	1.77618e+06	879954	894066	885455	757054	2.72635e+06	4.09483e+06	641172	0.777164	0.153801
P24844	MYL9	60432.3	45798.8	54260.3	32175.2	24291.6	37783.9	54228.8	38256.3	0.778407	0.15414
P24928	POLR2A	298279	318796	278642	279845	320794	290635	328674	339269	1.30341	0.342312
P24941	CDK2	8797.34	8217.06	5368.45	6300.53	6059.14	5003.89	6719.21	6428.39	0.891863	0.187377
P25054	APC	14627.3	18289	15092	12702.7	14069	14058.8	13051.1	13570.7	0.890182	0.186851
P25067	COL8A2	7647.53	3400.16	4482.7	5696.43	1776.35	7078.48	10968.2	2407.77	0.0758189	0.0509557
P25089	FPR3	20267.7	33394.4	29571.6	24092.9	33267.8	34083.8	24832.4	32868	0.866104	0.179433
P25098	GRK2	71928.9	82454.9	82407.3	74322	78280.2	87316.3	90642.6	89893.2	1.57087	0.462657
P25101	EDNRA	9155.47	4213.28	3751.52	3303.28	8780.21	17398.6	6548.05	9058.83	1.37502	0.373584
P25106	ACKR3	1864.22	8319.71	7145.33	6572.96	7384.67	5176.6	5909.13	4290.07	0.129241	0.0527793
P25205	MCM3	77709.4	90919.3	83133.2	70196.7	91472.5	99677.7	96085.7	96170	2.31847	0.779432
P25208	NFYB	48833.1	45785.6	35171.2	32521.7	66074.1	69744	43836.4	46631.7	1.46593	0.414436
P25311	AZGP1	36519.8	33319.2	39435.1	42097.8	24609.6	31088.4	83784.7	42303.7	0.40048	0.0769722
P25325	MPST	199112	198865	194464	177654	149738	117727	121092	142376	4.51687	0.999396
P25398	RPS12	218969	194804	206365	169663	359779	345831	239289	402498	2.72029	0.890444
P25440	BRD2	18209.6	17408.4	15322.2	15833.3	20907.4	15493.4	16786.7	18745.1	0.670615	0.126843
P25445	FAS	45266	42584.9	41474.4	33381.5	83214.3	84244.4	74731.1	82925.6	8.50676	1
P25490	YY1	32557.1	37324.1	45790.4	40587.1	35005.8	36652.7	48172.3	52107.9	0.548167	0.100968
P25685	DNAJB1	157381	123855	159653	138000	79755.9	80479.1	128901	135553	1.57345	0.463848
P25686	DNAJB2	74108.1	69335.9	76313.3	48478.5	39783.2	42400.9	66855.6	54831.3	1.27773	0.331339
P25705	ATP5F1A	1.5525e+06	1.40898e+06	1.6483e+06	1.33833e+06	1.61374e+06	1.22356e+06	1.27113e+06	1.34176e+06	0.788083	0.156796
P25774	CTSS	174401	193540	187568	175576	273270	338172	220936	203899	1.76456	0.5523
P25786	PSMA1	387392	459292	434071	392400	467836	466881	398036	450341	0.817181	0.164985
P25787	PSMA2	184210	195550	169761	166551	190946	198361	170171	168607	0.2116	0.0574668
P25788	PSMA3	314300	398798	415843	393439	491053	524589	343940	502001	1.27873	0.331762
P25789	PSMA4	344564	467093	424890	396124	510983	515779	348378	453656	0.743107	0.144736
P25815	S100P	12723.6	9354.73	9435.49	8456.16	7865.39	17016.5	63388.6	8408.01	0.755269	0.147926
P25940	COL5A3	19380.8	17907	17181.3	18433.2	20764.3	16516.6	20684.4	18719	0.605138	0.112328
P25942	CD40	22068.6	19977.3	20380.5	15747.7	65438.6	35233.9	65906.7	46754.4	3.13468	0.955237
P26006	ITGA3	82726	79555.7	81804.3	117904	76261.8	95263.1	106013	82321	0.0332753	0.050184
P26012	ITGB8	14578.3	35315.9	39482.9	34924.3	32744.2	24536.9	23799	30826.9	0.36359	0.0721891
P26022	PTX3	28339.9	90666.5	35815.2	57302.9	34930.1	35200.5	44446.5	81349.7	0.160986	0.0543155
P26038	MSN	1.98997e+06	2.64035e+06	3.06173e+06	2.61552e+06	1.87185e+06	2.15631e+06	1.91436e+06	2.28189e+06	1.5246	0.441295
P26196	DDX6	162239	175244	191800	184485	185080	179986	161301	211619	0.351299	0.0707014
P26358	DNMT1	53402.9	55753.9	55165.5	48402.5	71605.6	72767.6	66411.8	68019.6	5.21891	0.999969
P26367	PAX6	29791.5	456.541	911.997	1389.65	254.204	2376.63	4925.85	2884.73	0.536551	0.0987968
P26368	U2AF2	102853	122198	107325	110807	177494	165778	94635.1	119240	1.01128	0.227146
P26373	RPL13	248587	340183	414955	296797	158287	125140	201895	312975	1.64234	0.495797
P26440	IVD	167885	192161	193654	179348	238807	160805	155001	191893	0.118267	0.0523268
P26447	S100A4	829874	884808	1.17704e+06	1.22804e+06	753464	408624	917164	532824	1.75738	0.549
P26572	MGAT1	39588.6	42166.1	40881.7	34169.5	65376.5	61436.1	56840	45068.6	2.68419	0.882554
P26583	HMGB2	141539	194333	224322	145289	90815.5	89943.3	164155	136450	1.46501	0.414019
P26599	PTBP1	242109	204563	206654	206317	177005	161170	160881	211279	1.7685	0.554108
P26639	TARS1	293105	288408	280297	262755	362495	368012	303084	379406	2.77926	0.902491
P26640	VARS1	559218	523164	560987	482364	698739	561349	552163	640846	1.46924	0.415944
P26641	EEF1G	688111	732541	727214	606481	894512	788127	598115	820217	0.881727	0.184223
P26885	FKBP2	61368.2	60095.5	73560.2	54856.5	85440.3	88866.6	85185.9	111329	2.88565	0.921688
P26951	IL3RA	14340.3	11547.4	9456.18	9580.92	17618.4	15085	15882.6	12378.5	1.79561	0.566507
P27105	STOM	282296	370306	220456	270799	397724	341582	344473	263056	0.860201	0.177645
P27144	AK4	65650.5	95397	78403.4	67035.6	93944.7	71926.2	71877.6	68564.6	0.00339717	0.0500019
P27169	PON1	38571.3	47696.8	85455.6	70008.4	47924.6	117327	120627	84669.7	1.13697	0.27388
P27338	MAOB	330820	466352	376299	437835	732992	474566	418211	557206	1.34571	0.360673
P27348	YWHAQ	619045	579890	658187	651088	519326	453068	428313	684390	1.23889	0.315009
P27361	MAPK3	198671	281693	311160	274048	228476	189567	196538	251698	1.25949	0.323628
P27448	MARK3	55670.7	52681.8	53953.4	40722.2	43390.1	38922.2	46678.5	40399.2	1.56099	0.458083
P27487	DPP4	387860	143874	134153	352608	180830	196599	468102	171442	0.00274344	0.0500013
P27540	ARNT	8206.95	7765.38	7759.35	7714.07	8858.27	8272.96	7472.37	8220.38	0.794273	0.158513
P27635	RPL10	195123	222026	213874	198241	199060	169245	229613	242608	0.113085	0.0521272
P27658	COL8A1	78569.7	27776.4	29966.8	36917	20565	60498.2	68873.1	14383.4	0.0864201	0.0512418
P27694	RPA1	233821	261921	255521	260176	230308	185621	194762	274984	1.04364	0.238723
P27695	APEX1	245663	253931	293393	274196	249266	172867	175596	337701	0.577631	0.106696
P27701	CD82	9850.42	8638.35	8277.46	8936.52	12887	14103.8	14989.3	11922.5	4.2732	0.998502
P27707	DCK	11511.7	12911.6	16768.8	14885.3	12558.4	12818.4	8625.74	23329	0.0661589	0.0507276
P27708	CAD	550376	465025	425334	385543	502952	414444	437796	461380	0.0429269	0.0503062
P27797	CALR	1.04137e+06	1.39744e+06	1.30287e+06	1.00366e+06	1.86687e+06	1.49278e+06	1.33203e+06	1.62644e+06	1.86717	0.598858
P27816	MAP4	1.08529e+06	281670	478667	215626	95704.7	121775	393297	153660	1.09413	0.257425
P27824	CANX	810532	1.15124e+06	968162	870549	1.3545e+06	947257	994103	1.10868e+06	0.907968	0.19246
P27986	PIK3R1	64536.4	84607.9	94023	87677.8	61982.1	80003.4	70930.4	97624	0.361722	0.0719596
P28039	AOAH	12678.6	15782.1	14431.2	13021.4	19138.7	31282.1	25067.9	14592.6	1.63581	0.492768
P28062	PSMB8	208698	246968	217327	223364	303081	288693	226719	258690	1.69864	0.5219
P28065	PSMB9	110142	138644	110898	130517	182618	134100	127218	147445	1.25539	0.321906
P28066	PSMA5	228517	257670	242857	232136	274632	269594	207389	261613	0.545706	0.100504
P28067	HLA-DMA	10188.1	14595.9	12206.2	11061.4	11923.8	20442.8	12004.2	19113.1	1.10691	0.262279
P28068	HLA-DMB	137915	98462.2	104803	64805.5	131997	188133	176346	129697	1.83387	0.58388
P28070	PSMB4	126888	145000	126963	133210	174402	189084	121626	157634	1.29314	0.337907
P28072	PSMB6	80921.7	91079.5	78399.5	58528.7	44634.2	61368.9	48177.4	62065.5	2.0098	0.661025
P28074	PSMB5	129878	118116	123174	124355	104125	130970	114194	99535.8	1.12011	0.267345
P28161	GSTM2	159337	208854	309526	295141	128494	155971	178377	300593	0.710139	0.136362
P28288	ABCD3	82596.6	80560.4	66998	66420.6	98943.8	105852	92327.6	74174.5	1.6399	0.494664
P28289	TMOD1	17511.3	53027	69186.9	44914.9	25550.4	23774	28108.7	38629.5	1.07277	0.249422
P28290	ITPRID2	14278.9	17121.1	14962.3	15664.6	17672.7	15393.2	17283.8	15629.7	0.834771	0.170082
P28331	NDUFS1	522563	520820	472757	475011	743513	613606	441207	525254	0.889193	0.186543
P28340	POLD1	31821.8	18588.3	11475.6	11547.5	27750.5	19250.6	28504.3	12670.8	0.427962	0.0808475
P28370	SMARCA1	50875.9	45408.2	38578.2	36291.5	32562	37959	39868.9	27360.4	1.35555	0.364993
P28482	MAPK1	367448	326264	387954	346442	307859	306765	293590	292619	2.88553	0.921668
P28676	GCA	35815	41401.5	41596.3	32450.5	50787.6	90754.9	76391.6	48384.9	1.93846	0.630383
P28702	RXRB	10206.8	9707.55	8838.54	8450.78	9111.79	9174.84	10170.1	9989.14	0.453183	0.08464
P28799	GRN	134958	187462	238767	165296	130746	150377	150773	172636	0.917688	0.195571
P28827	PTPRM	36696.4	34119.4	36198.8	40796.5	31893.7	26657.4	30511	33995.7	2.10034	0.698347
P28838	LAP3	433916	486297	457175	483951	850446	786956	534349	714441	2.60983	0.865032
P28845	HSD11B1	5282.36	12928.6	12889.4	12937.6	24024.4	16250	18853	10591.6	1.34163	0.358889
P28906	CD34	28073.1	22385.9	19371.4	23127.6	36839.6	15666	23563.4	28450.3	0.426751	0.0806712
P28907	CD38	66628.7	82872	66411	80934.2	190331	279647	117153	234254	2.65854	0.876704
P29074	PTPN4	2011.28	2867.71	4332.4	2049.19	5494.31	10743.3	3497.97	5039.6	1.43363	0.399798
P29083	GTF2E1	3230.54	4420.53	3414.62	2369.57	2973.96	3624.79	3220.56	2470.72	0.417311	0.0793139
P29122	PCSK6	6324.3	12060.2	11628.6	10545	6666.12	4844.03	6575.74	6817.05	1.99027	0.652737
P29144	TPP2	328038	336535	315664	286639	470424	386345	353588	393309	2.20251	0.738
P29218	IMPA1	50048.3	54961.7	61897.5	60729.3	59260.8	61340.6	53925.8	62305	0.4894	0.0904831
P29279	CCN2	6569.12	7515.15	6765.88	6557.09	9282.95	8510.18	6627.16	7217.91	1.16055	0.283158
P29317	EPHA2	17507.5	11808.2	5895.09	9884.63	12576.4	21441.4	9224.47	5371.35	0.148308	0.0536614
P29320	EPHA3	17893.4	27319.7	23503	20625.3	21378.3	14375.6	22224.1	15622.4	0.982447	0.217111
P29323	EPHB2	107827	61043.3	47427	68457.7	73876	63529.9	91974	68234.2	0.158042	0.0541588
P29350	PTPN6	213545	233527	313768	268953	291705	302563	313481	433095	1.38862	0.379622
P29353	SHC1	57429.8	29017.2	24240.5	30812.7	36221.7	31954.5	58797.4	28742.6	0.248613	0.0603211
P29372	MPG	61707.3	72460.8	69272.6	70531.6	69653.1	65150.6	54914.4	90914.3	0.148423	0.0536671
P29373	CRABP2	284894	31074.8	34487.6	52176.5	46694.2	44396.6	64986.7	35658.5	0.602355	0.111745
P29375	KDM5A	3807.46	4409.74	3229.45	4876.38	5732.88	3239.32	4232	4183.6	0.299865	0.0650469
P29401	TKT	600786	634795	715503	741806	889085	855261	582219	793115	0.987347	0.218798
P29466	CASP1	70254.5	95908.8	99411	81722.8	77160.1	87077.4	101684	106766	0.470437	0.0873652
P29474	NOS3	39000.1	30794.5	23244.8	32621.4	39118.3	33963	47711.4	26570.4	0.697304	0.133208
P29536	LMOD1	145066	113210	99053.3	154657	109478	64876.8	127883	89449.3	1.12956	0.270998
P29558	RBMS1	34515.1	43521.8	39295.4	33339.3	24693.1	18257	28313.6	24994.7	3.05922	0.946605
P29590	PML	295399	283319	267905	249268	396015	357723	282058	295527	1.45823	0.410936
P29597	TYK2	44180.7	43031.2	38031.2	39281.1	46237.9	37429.9	48851.6	43211.7	0.692335	0.132003
P29622	SERPINA4	55021.8	56465	101571	93314.8	66240.6	99258.5	102615	70670.9	0.37216	0.0732576
P29692	EEF1D	242022	213082	243129	179917	156987	136318	214642	212348	1.12695	0.269985
P29728	OAS2	134757	141662	138032	140727	316607	206523	185301	238846	2.40459	0.807549
P29966	MARCKS	76456.3	78330.4	99592.9	45446.6	19742.4	28586.3	61026.6	24222.7	2.01662	0.663901
P29972	AQP1	8952.39	6685.66	6770.88	12667	11152.3	7149.37	14297	17086.7	1.01137	0.227176
P29992	GNA11	174814	172171	140804	179363	163880	134673	146335	141281	1.32735	0.352665
P30038	ALDH4A1	149838	131696	125157	127683	167602	137417	109690	125225	0.0729457	0.0508846
P30039	PBLD	31914.7	15754.6	16625.7	27044	14630.9	14056.5	24542.8	17632	0.780115	0.154607
P30040	ERP29	215197	361753	388872	280726	303311	291205	219619	402919	0.0954545	0.0515152
P30041	PRDX6	391218	577621	559789	513727	376153	324615	322317	482956	1.68182	0.514109
P30043	BLVRB	185113	313351	223663	255930	163753	183685	168241	203514	1.60124	0.476727
P30044	PRDX5	240147	277655	314345	289993	229057	182395	180942	290989	1.39847	0.384012
P30046	DDT	66455.3	114688	98036	89002.8	84301.2	80139.6	65339.7	118574	0.232258	0.0590024
P30047	GCHFR	34758	34365.8	76970.2	33849.3	10634.7	16883.9	22246.8	20209	1.77351	0.556403
P30048	PRDX3	219713	257371	236495	192397	310912	253439	226458	258155	1.12989	0.271126
P30049	ATP5F1D	44401.4	46466.9	49575.3	36476.1	29470.9	40198.2	35289	43524.4	1.21306	0.304337
P30050	RPL12	277259	297496	263198	261188	462282	380001	272415	348780	1.60342	0.477736
P30084	ECHS1	150941	201295	206827	182924	148502	169846	116150	214626	0.678683	0.12874
P30085	CMPK1	101443	94574.4	106540	92109.1	48118.6	67215.7	67277.3	77732.9	3.39611	0.976807
P30086	PEBP1	250396	423195	539746	420076	134884	157035	191595	298065	2.16114	0.722277
P30101	PDIA3	1.08008e+06	1.55972e+06	1.47257e+06	1.0928e+06	1.21167e+06	913400	1.03771e+06	1.08747e+06	1.20823	0.302359
P30153	PPP2R1A	345346	328068	335910	328155	318483	329506	304389	364331	0.273296	0.0624844
P30203	CD6	5901.4	5951.36	5144.48	5574.11	8211.42	7795.12	9326.8	6767.35	3.00183	0.939185
P30260	CDC27	66705.3	58089	49971	50048.7	77358.4	70240.8	73329.9	56445.4	1.53817	0.447548
P30273	FCER1G	79766.9	126757	141373	104874	94032.6	170380	134292	114651	0.508102	0.0936848
P30405	PPIF	50493.3	82786.4	83658.6	57771.8	80217.5	96806.2	68076.3	76044.9	0.784718	0.155868
P30419	NMT1	90157.5	96084.6	111894	81584.6	95670.5	92009.9	77010.8	95085.9	0.454913	0.0849084
P30450	HLA-A	55268	29829.4	35640.2	167068	10855	10222	36890	22375.7	1.11907	0.266943
P30457	HLA-A	231935	65839.3	61634.2	246905	124732	54836.8	92947.3	88182.1	0.822504	0.166516
P30459	HLA-A	58956.4	42112.7	24283.6	28934.4	128616	38112.1	47415.2	95759.4	1.21735	0.306098
P30479	HLA-B	58341.7	154323	179516	212794	280724	56740.5	110203	88420.1	0.202565	0.0568408
P30486	HLA-B	11694.6	8081.03	12879.5	8242.8	71933.9	9480.95	11303.1	6455.31	0.652332	0.122633
P30499	HLA-C	7913.38	9398.39	5997.64	8457.37	13194.8	23822.3	13328.8	23388.7	2.41483	0.810736
P30508	HLA-C	105065	93906.3	144722	133536	192793	159454	192980	133769	1.9139	0.619617
P30511	HLA-F	47490.8	52253.8	41898.1	46700.4	94955.4	51523	64149.7	62169.1	1.55885	0.457097
P30519	HMOX2	91727.5	83725.6	73099.4	68985.1	85343.1	122915	97386.5	84545.2	1.24335	0.316864
P30520	ADSS2	119440	118674	117894	135563	123629	136405	112587	150305	0.604106	0.112111
P30530	AXL	41946.6	55521.8	73070.5	65518.7	66349.6	40945.1	50982.6	50964.8	0.555697	0.102402
P30533	LRPAP1	130562	259882	237521	181231	75997.5	129486	167367	143416	1.48275	0.422106
P30536	TSPO	54285.5	71498.6	71833.5	61900.3	102278	92079.7	76456.9	82223.2	2.33775	0.785929
P30566	ADSL	79759.9	89669.3	84682.8	75144.8	75460.2	88125.4	63992.5	79099.1	0.677168	0.128382
P30613	PKLR	1980.57	10021.9	5608.19	6242.3	2249.59	4172.95	2554.07	2393.19	1.29314	0.33791
P30622	CLIP1	451171	431082	383838	409590	333494	457902	455986	393994	0.184076	0.0556458
P30626	SRI	142594	184918	189141	177855	170738	238239	182043	237869	1.1395	0.274868
P30679	GNA15	14843	14756.8	13850.6	14296.3	17225.7	18875	16859.9	13671.4	1.41297	0.390504
P30685	HLA-B	56063.1	29216.5	37720	48662.6	50723.6	105378	54128.4	43519.3	0.945831	0.20476
P30711	GSTT1	22244.7	44123.2	17025.3	19338.9	40060.6	17906.2	22647.5	15761.9	0.134951	0.0530307
P30740	SERPINB1	356286	564685	582957	448332	532022	794589	494339	495368	0.717045	0.138083
P30837	ALDH1B1	149604	212887	203331	170950	183722	139482	145745	148075	1.19613	0.297433
P30876	POLR2B	294138	280946	256000	263699	296839	247536	258891	268960	0.293316	0.0643927
P31040	SDHA	438047	430438	451266	457984	579707	484629	430322	508798	1.26257	0.324924
P31146	CORO1A	327962	408254	502573	378417	458525	467549	512028	766064	1.27514	0.33024
P31150	GDI1	175206	220895	240305	227927	202978	177413	155245	246340	0.602392	0.111753
P31153	MAT2A	220599	258095	271185	237949	232428	182611	213325	264814	0.815733	0.164571
P31323	PRKAR2B	39279.4	45290.5	44615.4	100219	84665.1	37083.2	56504.6	49029.2	0.0213697	0.0500759
P31327	CPS1	26844.9	26514.4	21902.1	18172.1	17603.9	19968.1	17844.5	15447.3	1.76408	0.552076
P31350	RRM2	4321.67	4210.52	2722.2	2984.8	4484.43	6695.52	6553.04	3227.69	1.27031	0.328191
P31483	TIA1	57284.7	58454.3	58889.7	49501.2	81551.5	71328.3	48828.9	67753.7	1.11582	0.265692
P31512	FMO4	16591.3	25314.4	16896	15648.7	20034.5	19669.1	21636.1	15618.4	0.171266	0.0548856
P31513	FMO3	76255.7	99163	76675.8	92263.6	64309.2	79121.4	97947.2	92738.2	0.191216	0.0560936
P31641	SLC6A6	4334.27	4734.75	4936.07	4902.86	5130.2	5924.58	5371.92	4893.29	1.63628	0.492986
P31689	DNAJA1	67411.2	74806.3	80849.5	66656.9	54953.4	50188.4	74527.9	69022.1	1.09108	0.256274
P31749	AKT1	128464	167426	151752	146529	89314.9	114666	105169	120130	2.77826	0.902295
P31751	AKT2	73135.8	84047.8	84090.1	78269.5	72832.2	76561.2	75206.1	74835.9	1.29581	0.339051
P31785	IL2RG	4594.91	6771.71	4097.48	4978.29	9301.61	7270.13	9716.63	6278.48	2.13214	0.710985
P31930	UQCRC1	272683	271020	257659	278009	321561	248476	255373	269289	0.158502	0.0541831
P31937	HIBADH	112626	132092	130662	119518	111119	83970.1	107073	103803	2.06549	0.684205
P31939	ATIC	278498	381680	436666	381186	324184	271418	234482	422598	0.758404	0.148756
P31941	APOBEC3A	11102.5	6812.38	5990.44	7132.86	7010.84	7927.14	10646.1	5270.63	0.0202767	0.0500683
P31942	HNRNPH3	101772	109930	118092	95617.2	45509.6	55723.9	62941.4	78752.2	3.78154	0.992296
P31943	HNRNPH1	333575	324678	361075	289460	198977	215703	254317	286012	2.55179	0.850144
P31946	YWHAB	290682	349150	407002	374071	301279	212410	234119	433988	0.759956	0.149169
P31947	SFN	107134	116573	119612	110650	103130	94330.7	86234.7	110250	1.78759	0.562845
P31948	STIP1	594270	678079	709559	629146	445234	512086	538406	700662	1.22328	0.308541
P31949	S100A11	440546	664666	893699	716752	705769	754619	682988	1.05843e+06	0.67243	0.127268
P31994	FCGR2B	19028.6	17337.1	17002.9	16856.1	32841.4	28517.9	23253.6	31476.6	3.71511	0.990578
P31997	CEACAM8	15175.1	7993.66	6493.64	8457.32	14326.1	47679.6	33330.5	9423.62	1.30408	0.342603
P32004	L1CAM	7597.1	8096.71	6875.11	8204.77	9767.13	8655.45	8323.71	10800	1.8717	0.600888
P32019	INPP5B	13028.5	13178.8	11676.9	11017.7	15031.5	13956.9	13373.6	15777.7	2.17145	0.726239
P32119	PRDX2	368334	905143	537483	537362	392116	472131	326602	409204	1.12914	0.270837
P32121	ARRB2	35636.7	41385.4	43075.2	40725.8	45664	50334.8	40770.1	38959.1	0.872255	0.181309
P32189	GK	36692.1	44330	50672.8	50990.2	74392.4	65431.1	55836	56923.7	2.25725	0.758054
P32246	CCR1	33889.6	31914.1	32193.6	40171	48763.4	74494.1	53376.4	48155.7	2.35534	0.791754
P32249	GPR183	13217	14648.2	12052.3	12048	18787.4	20889.2	17422.3	20211.2	4.53568	0.999438
P32321	DCTD	20920.9	22533.5	25463.8	21814.8	16606.9	21964.8	17627.2	30479.3	0.216704	0.0578327
P32322	PYCR1	66332.5	33461	41245.9	40028	58907.1	93452.8	54000.1	65873.4	1.41447	0.391177
P32455	GBP1	296491	317601	248344	278051	737173	430445	461542	460589	2.28543	0.768036
P32456	GBP2	250304	238943	321186	318650	433095	336934	323163	366008	1.77898	0.55891
P32856	STX2	60954.1	38672.9	37515.7	44882.2	33645.4	49418.4	137499	49736.8	0.644357	0.120834
P32929	CTH	21059.5	16335.3	14410.1	14660.3	17059.1	16399.5	15708.4	22702	0.429669	0.0810971
P32942	ICAM3	9722.55	8038.52	7464.25	8886.04	32282.6	33458.6	29729	20796.4	4.99628	0.999916
P32969	RPL9	157576	168305	209305	199998	242867	196296	163945	296113	0.925975	0.198249
P33121	ACSL1	213757	277925	258340	369397	609206	322679	301240	355003	1.05269	0.242017
P33151	CDH5	52887.2	34239.4	29761.7	34849.9	32244.5	34033.4	47106.5	38590.7	0.00686952	0.0500078
P33176	KIF5B	667042	675637	689015	682224	460591	577653	607967	618227	2.17607	0.728006
P33240	CSTF2	26619.4	24047.1	26107.7	21047.8	17466.5	24271.3	23944.8	31911.4	0.0125493	0.0500262
P33241	LSP1	133350	40392.8	33179.4	27792	35880.2	41030.4	124259	34212.5	0.0035534	0.0500021
P33316	DUT	62594.2	84445.3	100640	115430	65722.8	60742.7	58479.6	110981	0.706374	0.135431
P33402	GUCY1A2	39041.7	15057.5	13179.4	12589	15150.7	12549.1	17400.3	14710.5	0.54911	0.101147
P33527	ABCC1	233175	137285	127123	147821	181162	184070	195159	166270	0.573909	0.105955
P33897	ABCD1	104685	125100	106256	91747.7	144809	133687	123009	93005.6	0.901526	0.190416
P33908	MAN1A1	114816	101445	93531.6	105364	182764	155036	144950	133897	3.13489	0.95526
P33991	MCM4	22820.7	30293.6	18237.4	19280.8	32151.2	27735.6	24955	25886.2	1.12377	0.268757
P33992	MCM5	29454	37207.5	28973.7	29104.8	37215.2	37396	29361.8	35363.3	0.937285	0.201941
P33993	MCM7	10165.1	11441.7	7855.04	9115.96	11483.2	12469.8	9815.72	11396.6	1.23921	0.315141
P34059	GALNS	29772.5	30256.8	28069.8	23856.6	30687.7	27826	25594.6	26232.3	0.154681	0.0539834
P34096	RNASE4	3650.41	2915.39	3281.04	3984.34	5280.21	7590.37	9080.66	9267.96	3.23587	0.964996
P34741	SDC2	204834	70685.8	58487.6	68078.4	90058.4	74829	109463	69085	0.287849	0.0638579
P34810	CD68	6105.57	7123.84	8978.8	7057.7	10050.2	12248.5	8626.42	9948.64	2.13447	0.711899
P34896	SHMT1	73145.6	79705.1	75742.6	88576.6	84545.9	84741.7	72726	95895.3	0.630842	0.117839
P34897	SHMT2	315892	381852	360368	291823	427375	434432	358440	342012	1.20143	0.299586
P34910	EVI2B	20713.3	23278.5	30991	20278.8	15587.4	25261.2	26285.3	36313.7	0.29474	0.0645337
P34913	EPHX2	51899.2	63208.9	46453.7	64711.6	49746.2	35668	32968.4	53414.3	1.43179	0.398969
P34932	HSPA4	808924	781443	850380	721958	677129	590105	675985	858820	1.01763	0.229391
P34947	GRK5	10233.7	16080.3	17086.9	14161.3	8881.08	7492.51	14686.3	10372.9	1.31305	0.346471
P34949	MPI	26231.4	46436.5	52710.3	49013.3	40056.7	45264.7	24447.1	69220.6	0.0738013	0.0509054
P35052	GPC1	30655	26735.5	22096.9	38620.2	27915.6	34839.4	31982.6	25579.6	0.0961193	0.0515364
P35080	PFN2	57986.9	68191.6	49207.7	68660.2	50171.2	40187.9	41863.7	55967.8	1.66547	0.506527
P35221	CTNNA1	526389	447769	374596	382964	392033	419879	407383	398997	0.561822	0.103583
P35222	CTNNB1	307121	288403	205296	225295	289990	240432	253852	247519	0.0374246	0.0502328
P35226	BMI1	43486.2	40693.2	47149.4	42570.4	45652.7	50974.9	46382.3	61163.4	1.40036	0.38486
P35232	PHB1	389517	379164	328053	332185	445072	352421	351545	367162	0.564406	0.104086
P35236	PTPN7	8040	10066.1	10239.4	9246.56	17273.1	23460.7	16930.3	20070.5	4.44538	0.999206
P35237	SERPINB6	250423	316148	386752	290310	234787	253752	215845	275515	1.48521	0.42323
P35240	NF2	94692	50336.9	46363.2	47563.9	34185.2	35703.4	41544.8	34882.4	1.38768	0.379204
P35241	RDX	253429	248089	269017	229499	188763	171074	207939	203573	3.46762	0.980868
P35244	RPA3	41151.6	55273.1	54115.5	51071.5	45098.3	45490.2	33430.9	51575.4	0.926007	0.19826
P35249	RFC4	66114	59286.1	49470.6	48378.3	63873.5	61096.1	58458	53727.4	0.51865	0.0955462
P35250	RFC2	33133.1	32910.7	31776.8	29236.1	28245.8	29466.7	29273.3	31117	1.47511	0.418616
P35251	RFC1	21073.6	18025.3	18537.8	14959.3	8706.45	7874.85	17833.2	14609.4	1.54466	0.45054
P35268	RPL22	75076.5	83530.8	89844.9	62241	78516.1	65687.9	72709	89724	0.0914676	0.0513911
P35270	SPR	89986.3	121011	133519	139287	133623	108565	105877	149111	0.156373	0.0540712
P35367	HRH1	11507.8	9886.43	14938.6	14246.6	10893.5	7673.43	10680.1	9929.89	1.4485	0.406524
P35442	THBS2	236723	44714.9	48836.5	42739.7	38304.5	80752.4	215249	37485.3	0.003396	0.0500019
P35443	THBS4	147963	291539	452727	292957	182090	136307	207718	220560	1.19311	0.296209
P35475	IDUA	135138	123897	90401.8	107942	120522	123337	132595	102480	0.328514	0.0680832
[truncated: 5,231 more rows]

## Sheet: Data of two replicates
All identified proteins in our analyses.
Values represent the protein abundance in each sample.
		OA group								RA group
		Replicate 1				Replicate 2				Replicate 1				Replicate 2
Majority.protein.IDs	Genes	OA1	OA2	OA3	OA4	OA1	OA2	OA3	OA4	RA1	RA2	RA3	RA4	RA1	RA2	RA3	RA4
A0A075B6H9	IGLV4-69	3997.4	7220	16010	17437	7020.7	7469.3	16027	20779	15578	75542	23686	89942	18404	69175	26339	84371
A0A075B6I0	IGLV8-61	12425	15617	52118	20859	#N/A	#N/A	#N/A	#N/A	39588	22041	99576	158250	#N/A	#N/A	#N/A	#N/A
A0A075B6I1	IGLV4-60	4527.5	3804.9	4312.2	5928.9	6983.3	6833.1	7287.4	10744	4787.1	11745	3057.3	29699	8903.7	25549	5398.3	65417
A0A075B6I4	IGLV10-54	2052.8	1116.8	1373	946.87	2676.7	1344.7	1742.8	1067.8	1765.3	5645.4	3819.6	19295	1570.5	6492.2	4110.7	17637
A0A075B6I9	IGLV7-46	3546.9	3523.2	4575.5	5529.7	3823.4	4177.9	5963.4	5825	4448.9	10634	4026.7	18446	5982.3	12478	4257	25457
A0A075B6J9	IGLV2-18	1963.4	1293.8	2937	3395	2430.3	994.35	3464.9	4429.3	2153.5	8432.5	6615.2	4995.8	2034.8	9171.7	7518.1	4955.8
A0A075B6K2	IGLV3-12	4605.4	4656.6	6097.3	7451.4	#N/A	#N/A	#N/A	#N/A	5791.2	6130.4	8934.4	8776.8	#N/A	#N/A	#N/A	#N/A
A0A075B6K4	IGLV3-10	5169.4	5705.8	16669	10744	13212	12878	28544	20626	9515.6	28372	24619	64674	17740	42133	36222	104350
A0A075B6K5	IGLV3-9	75529	63492	131680	67367	77324	66861	135170	73154	81847	187920	111050	238070	90933	178850	117430	240710
A0A075B6P5	IGKV2-28	1560.7	506.61	3456.4	1929.7	57435	41881	133370	97556	2615.8	5648.1	2530.1	12940	136850	258980	217820	538310
A0A075B6R2	IGHV4-4	2157.4	3101.5	9801.4	2992.2	9109.7	12040	20507	12852	3133.2	12529	26395	167450	14915	35683	29639	188370
A0A087WSX0	IGLV5-45	#N/A	#N/A	#N/A	#N/A	5518.8	5679.8	6932.9	10025	#N/A	#N/A	#N/A	#N/A	8167.2	18070	16540	29214
A0A087WSY6	IGKV3D-15	5491.2	4557.9	12609	7443	4302.5	5290	11010	6244	15640	18621	14995	40975	15528	17814	14908	40421
A0A087WW87	IGKV2-40	946.73	1384.9	1681.3	3413.6	#N/A	#N/A	#N/A	#N/A	1817.9	5498.6	1626.1	26038	#N/A	#N/A	#N/A	#N/A
A0A0A0MRZ8	IGKV3D-11	41291	43886	64349	55239	21420	21565	36566	27064	57476	108510	68809	150730	39942	93483	52123	129720
A0A0A0MS15	IGHV3-49	5758.1	4707	18839	10774	2232.5	1214.3	13065	6444.2	14535	64425	23655	39574	8051.5	42696	11309	29539
A0A0A0MT36	IGKV6D-21	7122.6	6271.1	11345	8223.3	4191.9	2546.8	7989.2	4581.7	6786.9	15790	4437.2	12198	5032.3	16430	4978.6	8340.9
A0A0A6YYK7	TRAV19	17861	18819	31175	22906	#N/A	#N/A	#N/A	#N/A	31853	39113	21552	32143	#N/A	#N/A	#N/A	#N/A
A0A0B4J1U7	IGHV6-1	17207	31547	72428	87671	23387	28904	56912	69593	122650	86150	104740	204220	93521	64634	76690	171780
A0A0B4J1V0	IGHV3-15	20017	25667	71083	44690	11797	14402	44003	25455	59210	113380	118200	252810	32670	71011	71758	153200
A0A0B4J1V2	IGHV2-26	17055	14751	30950	23410	13440	9718.4	22991	16511	34406	27542	59848	51338	25319	19064	37891	38535
A0A0B4J1X5	IGHV3-74	10382	12253	26536	10248	18944	20427	37490	26226	27965	51780	29328	54717	36650	66911	40191	89285
A0A0B4J1X8	IGHV3-43	2258.5	1939.9	4968.8	6164.5	2210.6	2230.8	4856	5079.5	6240.9	20111	8132.8	44262	6377	17516	8556.8	38803
A0A0B4J1Y8	IGLV9-49	18806	22971	26552	33795	12836	13127	13656	17909	51875	172230	110820	99421	20501	79432	30340	58139
A0A0B4J1Y9	IGHV3-72	2826	1191.2	5603.8	2749.4	#N/A	#N/A	#N/A	#N/A	3002	6299.1	3668.8	12398	#N/A	#N/A	#N/A	#N/A
A0A0B4J2F0	PIGBOS1	10137	9687	14578	9613.6	11281	9810.5	13395	10262	13148	13123	13164	15531	11771	12204	11177	16824
A0A0C4DH24	IGKV6-21	#N/A	#N/A	#N/A	#N/A	2873.6	1827.3	9664.1	3311	#N/A	#N/A	#N/A	#N/A	1951.5	6324.4	4890.2	6347.9
A0A0C4DH25	IGKV3D-20	3538	5215.1	7700	5550.4	4491.2	5023.9	8410.3	6324	5312.1	9272.6	8075.2	12719	6847.3	12937	9283.5	17842
A0A0C4DH29	IGHV1-3	7704.3	5930.5	11706	6187.8	24402	22945	42789	35432	9603.8	35217	11574	66401	63707	203350	86367	344800
A0A0C4DH31	IGHV1-18	2652.6	3172	5025.4	3573.3	7404.5	6534.1	15432	15540	8257.7	17582	7036.3	28941	29059	48410	19334	105590
A0A0C4DH32	IGHV3-20	5109.4	6672.2	7963.4	6714.8	6022.6	5788.9	8683.7	5964.1	7271	8851.7	6326.8	12725	6673.1	9534.1	6167.5	12540
A0A0C4DH34	IGHV4-28	18718	19229	49282	48311	13251	12607	39169	40163	41440	104030	47982	101350	38880	98934	45712	98270
A0A0C4DH38	IGHV5-51	12912	15209	31140	15627	11042	14872	26133	14839	23642	100390	39113	134230	17037	71297	23971	96769
A0A0C4DH67	IGKV1-8	1849.8	3338	6718	2545.6	1138.5	2551.1	2529.3	2614	4175.8	10411	3008.6	31575	2215.8	4784.2	2517.3	21477
A0A0C4DH68	IGKV2-24	6652.7	4360	21388	12494	13142	9278.1	54223	30900	14203	15588	36322	49660	21343	30899	71333	117040
A0A0C4DH72	IGKV1-6	50199	39027	94760	48243	66752	44508	105340	61003	31328	68025	120050	184700	44747	81627	134540	212970
A0A0G2JS06	IGLV5-39	11234	11668	16547	26531	#N/A	#N/A	#N/A	#N/A	17417	43192	33660	68532	#N/A	#N/A	#N/A	#N/A
A0A0J9YX35	IGHV3-64D	8240.2	7696.8	25679	13182	5822.1	6756.7	24682	11435	16197	21742	14743	108390	16890	19690	16775	105750
A0AUZ9	KANSL1L	7259.6	6850.9	8994.1	4437.3	#N/A	#N/A	#N/A	#N/A	6452.8	8348.4	6468.5	8187.4	#N/A	#N/A	#N/A	#N/A
A0AV96	RBM47	26013	25834	43964	29145	30120	27964	39613	30059	56545	76688	35477	58184	48973	49735	36543	48131
A0AVF1	TTC26	#N/A	#N/A	#N/A	#N/A	1906.7	2553.5	2240	2013.8	#N/A	#N/A	#N/A	#N/A	2006.8	1174.6	1417.1	3441.2
A0AVT1	UBA6	259880	245600	366820	263270	329850	325360	459770	337550	359160	328300	242340	562230	449800	386290	294510	702370
A0FGR8	ESYT2	330110	284390	361820	357800	377810	328940	399400	400930	359950	292270	279740	424560	410700	336410	320700	470370
A0JNW5	UHRF1BP1L	50107	44428	62626	45740	61195	59628	91633	67705	45848	40724	47133	63057	63586	67433	63699	92064
A0M8Q6	IGLC7	24085	29027	47729	27313	21072	18558	30007	18128	16914	34992	33496	41119	17214	25525	25447	30434
A0MZ66	SHTN1	196450	125610	255950	158500	163680	154970	280070	183730	66301	82204	200410	192340	78994	114720	207050	239720
A0PJW6	TMEM223	13413	13550	17519	14538	13538	11812	18255	12592	21545	14955	13481	23500	18648	15532	13040	21882
A0PJZ3	GXYLT2	3804.1	2933.8	2706.3	2250.7	8232.3	3682.1	3437.1	2738.6	3268.2	4041.4	3391	4765.3	3428.6	6611.2	3781.7	4868.3
A0PK00	TMEM120B	3455.6	2361.1	2851.2	3808.3	#N/A	#N/A	#N/A	#N/A	2466.7	3516.5	2625.3	3692.8	#N/A	#N/A	#N/A	#N/A
A1A4S6	ARHGAP10	66880	50300	64448	64335	54755	43028	54933	53517	78229	78560	56602	81896	70022	67430	50575	65690
A1L0T0	ILVBL	72332	75488	94071	66163	85339	79644	107420	85638	121230	99572	84563	138290	111380	92220	86313	147950
A1L157	TSPAN11	13341	7891.7	11782	8986.3	#N/A	#N/A	#N/A	#N/A	17376	32714	34566	44216	#N/A	#N/A	#N/A	#N/A
A1L390	PLEKHG3	#N/A	#N/A	#N/A	#N/A	11926	9856.5	12703	11737	#N/A	#N/A	#N/A	#N/A	18752	16800	13891	25963
A1L4H1	SSC5D	50184	38548	65444	68353	42642	20097	40046	54624	52250	43624	56415	59099	19278	23224	33235	26723
A1X283	SH3PXD2B	343080	138250	190760	142180	203350	93249	139900	89054	96173	111590	139910	156760	58301	60558	134930	103330
A2NJV5	IGKV2-29	65884	43984	134540	111830	31668	23321	29854	22631	147550	304580	253490	663760	43047	75542	79427	119120
A2RRP1	NBAS	272780	244810	297620	228340	301450	273150	351850	250720	390080	318170	262070	374160	421720	362470	299060	407700
A2RTX5	TARS3	2544.3	3330.9	3813.3	4004	10688	9855.1	11535	9872.5	4677.4	3334.4	3217.5	5756.5	13496	9073.4	10717	18485
A2RUB1	MEIOC	#N/A	#N/A	#N/A	#N/A	73015	18557	30082	26514	#N/A	#N/A	#N/A	#N/A	25650	19189	70210	21727
A2RUS2	DENND3	10569	10513	10717	12676	28350	30074	32634	35920	14235	15505	14381	16828	54534	52761	39195	58838
A3KMH1	VWA8	126490	136680	209720	113800	126680	138750	206260	115990	226070	186850	110980	209410	227740	196930	126810	214820
A3KN83	SBNO1	33988	35619	44192	30452	32537	34094	42463	29611	38787	43177	39259	49727	37148	43006	37714	53072
A4D0S4	LAMB4	3277	3808.8	4830.1	2969.8	#N/A	#N/A	#N/A	#N/A	10089	14198	27593	6974.9	#N/A	#N/A	#N/A	#N/A
A4D1B5	GSAP	#N/A	#N/A	#N/A	#N/A	6711.2	9017.8	6973.9	4980.7	#N/A	#N/A	#N/A	#N/A	6188.9	7005.6	8606.1	7373.9
A4D1P6	WDR91	98672	114010	193570	128770	96111	103580	182180	116390	111580	98408	69260	187020	101780	92998	68215	175220
A4D1U4	DENND11	#N/A	#N/A	#N/A	#N/A	3290.5	3662	4944.9	3311.8	#N/A	#N/A	#N/A	#N/A	3565.3	3518	3492.1	4439.3
A5D8V6	VPS37C	15083	12975	20316	13274	21170	16730	23958	17586	19857	18871	14608	24143	18294	26080	19206	31046
A5PLL7	PEDS1	11301	6428.3	6642.1	6758.3	0	0	0	0	11360	9557.3	11708	8806.1	0	0	0	0
A5PLN9	TRAPPC13	7495.2	5854.8	6035.9	6852	29496	29343	35577	30455	7475.1	7000.1	7311.7	8145.8	43953	28562	24861	37124
A5YKK6	CNOT1	327400	284450	335870	270750	296390	253850	293050	233280	337640	322630	264680	413660	279590	257610	228390	357850
A6NC98	CCDC88B	19451	16759	35429	23069	16260	14278	27978	20414	22986	32269	29142	36277	16804	22953	26651	30659
A6NDG6	PGP	39102	36396	54808	42005	19346	15625	32178	19352	50003	46708	27201	80455	32056	24929	16040	46797
A6NDU8	RIMOC1	4660.3	5925.2	7574	5043.9	7418.4	4195.9	8927.5	4272.4	3739.4	3973.8	4579.3	7506.8	5631.6	6013.6	9060.5	12182
A6NFN3	RBFOX3	#N/A	#N/A	#N/A	#N/A	3959.8	2632.4	3297.9	2458.6	#N/A	#N/A	#N/A	#N/A	2305	2780.9	2391.7	3218.5
A6NFQ2	TCAF2	6152.1	5682.9	4636.9	4829.1	10188	7876.3	8906.7	8580.5	9843.5	7360	9090	8699	13852	13934	12274	16666
A6NHL2	TUBAL3	17084	20474	23046	14120	27226	29406	37964	20314	15214	21978	12828	23980	24882	35764	18272	36986
A6NHQ2	FBLL1	73226	95772	110620	91713	#N/A	#N/A	#N/A	#N/A	273990	190980	99575	272640	#N/A	#N/A	#N/A	#N/A
A6NHR9	SMCHD1	320920	308900	373700	293850	259510	253340	311640	263410	538950	427520	346950	632390	414570	343060	288610	500870
A6NI28	ARHGAP42	35372	26823	30219	25756	18077	14340	16146	15602	32871	23716	27170	42777	16903	11475	15283	24012
A6NI79	CCDC69	3710	4899	6068.7	5945	4194.5	4424.7	5993.3	5735.5	8007.2	5813.4	5774.7	10047	7523.6	5702.6	4739.3	8644.1
A6NIH7	UNC119B	19345	19944	26882	22268	27333	27414	40739	31267	18658	24137	18495	30341	27794	24786	25337	43972
A6NJ08	MBD3L5	3988.3	3596.2	3709.5	6937.2	#N/A	#N/A	#N/A	#N/A	2777.3	16398	2781.8	30927	#N/A	#N/A	#N/A	#N/A
A6NKT7	RGPD3	#N/A	#N/A	#N/A	#N/A	8945.9	9268.7	9739.6	6931.1	#N/A	#N/A	#N/A	#N/A	15097	15544	8977.4	19833
A6NMZ7	COL6A6	647490	109680	183770	306580	579430	110940	174260	252030	124230	133450	159600	169970	144180	143220	168160	194590
A6QL63	BTBD11	4609.8	5737.4	6021.2	3380.6	15692	18236	20930	24418	4307.7	4684.4	3584.6	8226.1	16960	12343	14791	25059
A6ZKI3	RTL8C	4051.5	3427.2	3295.5	2693.5	#N/A	#N/A	#N/A	#N/A	4767.9	3442	4700.5	4362.7	#N/A	#N/A	#N/A	#N/A
A7E2V4	ZSWIM8	25515	14725	16026	39681	28065	18392	19105	41380	31591	18191	39205	23443	34186	19764	43311	26926
A8CG34	POM121C	14814	20426	24680	17913	13171	15449	20925	14680	14015	16365	13282	24522	10592	9398.8	11250	21752
A8K7I4	CLCA1	34733	21742	25463	16042	50177	20011	24850	19134	18628	26609	35578	28356	24246	28176	96169	24264
A8MSI8	LYRM9	7129.8	10373	16653	11533	10372	13227	20675	14109	8196.4	5331.3	6442.5	10700	8927.8	5976.3	10307	12224
A8MWY0	ELAPOR2	50965	58744	83602	42377	25268	31432	50672	24244	56207	46462	45360	60314	34899	26295	18138	33912
A8MXV4	NUDT19	23314	30091	37278	25310	26161	33429	38334	26558	45914	31185	25847	42660	45465	32872	25491	44581
A8MYZ6	FOXO6	#N/A	#N/A	#N/A	#N/A	14671	20791	35703	15437	#N/A	#N/A	#N/A	#N/A	4815.3	4389.4	11989	23601
A9UHW6	MIF4GD	20406	20515	32159	22227	31505	24177	33043	31677	18621	15606	14498	28920	26395	25702	27575	38080
B0I1T2	MYO1G	168060	193880	327710	259930	157690	180670	315900	254110	362570	407090	301640	433440	331290	381450	319000	441200
B2RTY4	MYO9A	19446	20289	25569	22150	15451	16276	16570	20062	19258	20411	19078	29493	15604	16481	16878	20110
B2RXH2	KDM4E	5801.2	9177.6	10334	5784.9	5232.6	9457.2	11977	6095.7	8153.8	14767	9671.4	6366.4	8184	16919	10589	6933.5
B7ZAP0	RABGAP1L	17522	12122	10116	9218.2	14069	11600	7452.3	8137.2	6980.7	18839	18481	20665	7365.1	15998	14673	18348
B7ZBB8	PPP1R3G	#N/A	#N/A	#N/A	#N/A	8126.4	4273.2	4811.6	3635.3	#N/A	#N/A	#N/A	#N/A	6859.1	5712.5	5417.8	4821.8
C4AMC7	WASH3P	87437	61498	113860	59108	99663	60842	122450	63563	61780	58440	63389	86258	53947	53579	57057	77516
C9JRZ8	AKR1B15	2676.8	3297.7	7548.3	6138.6	0	0	0	0	3882.7	3221.4	2789.6	7881.5	0	0	0	0
H3BQL2	GOLGA8T	12334	11948	14062	11123	#N/A	#N/A	#N/A	#N/A	13823	12822	11203	20044	#N/A	#N/A	#N/A	#N/A
L0R6Q1	SLC35A4	40784	48923	58267	51157	23319	29228	33833	24537	52593	61740	49722	68311	32174	36258	31285	38071
M0R2J8	DCDC1	3139	13403	19529	118500	771.94	10230	16970	115920	24983	175420	24125	37385	23435	169470	22440	37850
O00115	DNASE2	39580	25134	36796	28184	10526	7544.6	10586	6435	37903	36570	32920	43368	14776	13594	11138	12050
O00116	AGPS	188270	178880	235260	157130	154710	144270	180830	129030	257860	229890	156450	237300	198350	188490	127530	177010
O00139	KIF2A	119930	101650	128690	97363	114300	128920	144470	115450	115070	105290	104500	175540	126490	126790	110340	192460
O00142	TK2	71445	67650	104870	74286	41496	43083	66754	51123	95572	84534	72201	119430	73302	62519	40744	73142
O00148	DDX39A	17299	23605	37454	32647	13790	17306	33014	29593	27816	40146	21721	61231	23484	33145	17094	59849
O00151	PDLIM1	299550	171020	221450	154040	271690	127690	156190	122460	137730	108820	164060	227820	102490	97870	168880	180420
O00154	ACOT7	88702	63351	78328	62471	97774	59960	77983	62384	85798	103560	68492	117320	74491	97458	69753	106480
O00159	MYO1C	912970	822980	914860	1129700	1046500	943380	1070900	1302100	1026000	629650	688690	1034900	1245400	747880	809990	1184600
O00160	MYO1F	155790	223260	327780	211550	108560	150390	247180	145830	270580	334910	236980	379350	186280	206430	153770	258730
O00161	SNAP23	95439	90555	122590	103410	120490	116800	153850	118230	111770	109420	116130	155390	132810	123990	131890	215570
O00165	HAX1	16384	20715	20110	15181	17056	20764	22034	17437	25519	20783	18667	26226	26338	22934	22564	26352
O00168	FXYD1	14690	11201	10474	10298	12178	8993.6	9186	8090.2	9285.8	4574	5641.5	13140	9217.3	5018.3	4866.4	10045
O00170	AIP	99329	93256	131450	97899	98995	105210	162400	116840	99343	99483	81208	194750	118340	115840	95486	225850
O00178	GTPBP1	58019	55221	82042	58657	60155	58535	83633	60694	67914	57784	53321	98540	69190	58142	55308	101710
O00182	LGALS9	54196	49334	67403	46181	51244	42353	66675	44476	89792	81529	54325	81254	86958	77930	53428	71599
O00186	STXBP3	209870	203560	289150	252890	254610	241320	359190	324290	251640	234880	200340	343870	333600	325660	236340	482810
O00192	ARVCF	24210	33576	26642	25678	15482	22605	18221	17619	15996	17903	13556	27382	10609	8333.3	5956	13221
O00194	RAB27B	19751	20948	25485	19561	22411	29053	30238	21944	18713	23984	21085	31135	19976	24729	19742	33115
O00203	AP3B1	425080	417700	576520	412260	370400	368750	480050	352960	513870	479210	354420	600930	448000	396240	311000	575480
O00206	TLR4	#N/A	#N/A	#N/A	#N/A	13908	14312	17393	13104	#N/A	#N/A	#N/A	#N/A	16385	18832	16368	18523
O00214	LGALS8	42770	50268	38030	42853	77239	93475	70930	85038	62006	63136	50325	78708	115240	113440	95893	138890
O00217	NDUFS8	58849	53509	60208	71318	102090	93276	98201	114540	88024	42180	48794	80560	157910	78609	79275	150020
O00221	NFKBIE	28318	22066	28150	17191	25717	22770	27377	17243	28523	29428	26851	33731	25795	25843	25493	34128
O00231	PSMD11	366560	362300	469390	360350	406910	396170	505230	381820	450090	430410	324010	563300	474170	464730	347940	598910
O00232	PSMD12	205730	185290	238680	184860	234790	203340	268110	201450	239300	246880	163820	300050	268630	284540	195360	347030
O00233	PSMD9	50614	49539	74144	48254	31796	33348	50589	33251	29772	23231	36128	65511	19561	16556	23326	42418
O00241	SIRPB1	#N/A	#N/A	#N/A	#N/A	4996.4	2721.9	10589	1581.4	#N/A	#N/A	#N/A	#N/A	6277.2	5000.8	9976.3	3916.9
O00244	ATOX1	94795	71958	97026	70995	138160	92621	130740	89565	87186	87126	66827	115120	126350	114680	84710	153480
O00255	MEN1	6843.1	9962	9549.2	8720.2	#N/A	#N/A	#N/A	#N/A	12922	12666	12155	12012	#N/A	#N/A	#N/A	#N/A
O00264	PGRMC1	100640	127830	171210	136270	161210	205840	248450	218200	130310	103780	99680	205090	200180	159220	179090	283240
O00267	SUPT5H	115020	97027	132520	112290	132920	120730	159510	135730	114290	109000	108010	168090	149940	144310	135310	204610
O00268	TAF4	19037	14953	20724	16112	10561	7563.5	9609.9	7980.2	20385	16472	18856	31195	9795.8	8880.7	9535.8	16738
O00273	DFFA	57259	56119	107020	62377	55289	55180	112450	66479	34089	33332	38595	112630	35707	36332	41298	123160
O00291	HIP1	231820	224790	329270	209900	205370	196350	300600	183510	201100	224940	184240	264240	160590	191150	158250	224630
O00299	CLIC1	276790	261800	464050	359860	278290	285260	471440	367650	401950	474460	295970	704830	413500	504850	303600	709850
O00303	EIF3F	199180	172570	214100	180540	159990	132570	183270	143960	274470	198400	181460	292020	210950	161300	158660	245700
O00329	PIK3CD	38254	45158	62594	43744	48048	55239	73815	54972	59875	66042	44230	91903	67546	76864	53706	110990
O00330	PDHX	72203	68894	88272	74226	22708	23867	26780	23917	79721	68024	64971	118410	26335	22179	19133	34583
O00339	MATN2	92030	32637	36282	49890	89547	30411	31955	42858	66936	223050	78576	58536	51176	36390	46465	49647
O00391	QSOX1	43028	41004	58782	42078	15390	15711	20962	14754	46201	57689	75245	62264	17382	23838	34873	22822
O00399	DCTN6	48088	37831	61702	48723	53400	40429	65856	48614	48263	45124	39462	65239	52996	49179	47788	75715
O00400	SLC33A1	33625	34276	50328	46639	22511	20089	29118	23197	90895	84578	50532	93731	65210	58655	35872	66400
O00401	WASL	36713	17358	28870	19496	41296	23882	39062	22313	11873	12720	22901	22301	14108	14881	23165	24874
O00408	PDE2A	20790	14124	20225	18408	40761	26765	36406	30106	18248	9700.6	11110	22063	36321	22533	24348	36621
O00410	IPO5	295580	274550	354520	279800	400590	395230	489130	364690	403870	391930	272110	547220	555540	476300	359260	688850
O00418	EEF2K	58283	59817	88304	69133	44059	46831	76777	60759	67040	36183	52523	87083	49824	32821	43791	69469
O00421	CCRL2	1734.6	3761	4224.5	2994	2418	3022.8	3456.5	3083.6	5012	7513.9	3706.2	8697.3	6654.4	8137.7	4425.6	8741
O00422	SAP18	90233	76790	90911	86202	54570	46053	58477	53058	96676	92727	75421	115800	55940	52833	41147	71378
O00423	EML1	448100	307050	532290	552600	474730	337180	572870	612510	224680	170540	249820	427050	235790	167540	252000	457770
O00429	DNM1L	390290	320900	391400	339400	243250	244590	305380	232740	377650	297580	314900	480710	269100	217170	207240	365080
O00442	RTCA	67689	66388	89620	63445	53718	55176	76840	60965	102230	87616	59901	148280	84963	71944	50340	115890
O00443	PIK3C2A	92784	96725	109650	88981	98234	99774	118030	99898	112620	114120	84592	122490	109580	109190	94154	120890
O00459	PIK3R2	7872.4	15671	17504	12617	7159.9	13736	16185	13236	10148	12028	9194.6	15647	7148.3	11481	6994.6	13481
O00461	GOLIM4	141580	91663	163440	119340	144150	115500	180200	131440	76553	73401	119290	137000	76548	80687	125120	145140
O00462	MANBA	80547	61598	91075	61994	94061	71323	106670	67868	65356	68728	61322	76277	71891	79857	75074	90887
O00463	TRAF5	#N/A	#N/A	#N/A	#N/A	7205.7	5709	6725.5	4160.1	#N/A	#N/A	#N/A	#N/A	5350.8	4223.1	5305.4	7992.6
O00468	AGRN	261130	214320	262390	291120	251690	213250	235450	256910	258080	185000	209130	309210	271630	208030	207460	289080
O00469	PLOD2	153020	137360	164490	94073	140450	129500	132270	100140	118760	219820	139790	121270	125530	241730	133270	118030
O00471	EXOC5	181840	177950	224270	176030	169700	155010	211660	164790	196750	184650	151330	238140	192480	192860	149790	256900
O00478	BTN3A3	135530	134490	162260	135050	84246	93832	102840	91371	247390	166660	129470	272620	181760	106740	90552	187820
O00479	HMGN4	12594	11984	36587	7785.4	20591	20143	57194	13778	2640.2	3448.2	18492	13913	7922	6174.1	27853	23041
O00481	BTN3A1	26172	27038	30835	28903	17607	23190	27610	23238	45873	32033	29402	48720	42004	23772	27204	43061
O00483	NDUFA4	62048	63030	79248	48432	72484	69840	90563	55064	72814	62387	42737	93713	82038	67087	52018	112030
O00487	PSMD14	121480	115090	130920	99026	227970	202600	247740	198200	130340	107470	96329	155670	223540	198000	175500	282590
O00499	BIN1	96764	96851	153620	129520	123320	139270	213500	196860	58638	73322	68301	151120	84311	121510	99423	203780
O00501	CLDN5	9409	4552.8	4284.9	5139.4	6602.6	3423.8	3844.3	4984.2	7091.5	5896.9	5988.5	8618.6	5533.7	4179.4	4558.4	6817.7
O00505	KPNA3	51274	38723	91178	59813	55491	34387	67746	47605	50913	53953	61951	108950	50777	45895	55585	83263
O00506	STK25	8975.6	6794.8	8795.9	5488.9	5879.9	4351.2	7439.2	5822	5112.5	5959.3	7621.8	9731.1	4477.6	4676.3	5087.4	7493.8
O00507	USP9Y	3863.8	3057.4	2366.4	2617.4	4223.6	1950.4	2629.5	2221.7	2482	2670.6	3732.2	3898.8	1941.2	2384.8	3883.7	3803.2
O00522	KRIT1	4301.7	4061.9	4249.4	3316.2	16498	12681	14076	11178	5019.2	5069.7	3882.3	5650.8	16310	15585	13975	17967
O00534	VWA5A	250170	446540	486570	436000	222610	378020	397840	377510	360810	378630	295320	576070	332940	421130	270250	496510
O00541	PES1	36774	36267	42856	29993	31002	32221	33421	27022	50780	39987	43998	54072	40643	33882	35991	43295
O00560	SDCBP	64168	46089	70265	52715	50584	36062	54193	40330	51448	58816	48217	69902	42656	44744	44729	51633
O00562	PITPNM1	37177	44752	53937	42297	35009	37574	46179	37452	55106	52182	45418	74153	44722	41683	39014	58717
O00566	MPHOSPH10	5266.8	6105.4	7875	4261.4	5666.8	3726.1	7196.3	4531.9	6986.4	10868	4228	17916	5025.4	9949.4	4956.9	15920
O00567	NOP56	209710	184040	235790	201970	211050	204920	245180	216110	289310	233300	163130	366080	295210	248930	185670	392600
O00571	DDX3X	320470	351700	444460	308770	338850	338280	451430	324450	327840	290330	333570	526010	347700	271390	334820	531100
O00584	RNASET2	67211	68643	86809	75089	37798	44620	50093	45022	136690	106560	64983	151520	89520	71869	45547	98858
O00592	PODXL	32321	19834	24393	20687	33294	28758	37114	40487	34866	28466	27211	41705	51397	35180	34609	72212
O00602	FCN1	16596	12974	15825	12432	17059	15733	17586	15209	26163	31585	53108	21033	36359	44714	64286	28871
O00625	PIR	30342	34160	49691	55312	25894	28239	40308	45298	14836	15164	17516	38139	11546	12805	15630	30199
O00629	KPNA4	95765	84364	106990	80179	98907	68187	86366	66674	111750	71773	68443	112780	84697	65000	69798	107070
O00635	TRIM38	26546	30622	46925	36724	20263	24037	35520	25255	43126	44333	31281	62492	37204	43222	24939	44204
O00712	NFIB	36136	32360	36888	28955	40556	34624	40273	30225	24878	22471	30128	36856	31604	25785	31915	42468
O00743	PPP6C	100750	88177	123030	93354	62507	57320	81234	63318	141020	100610	88328	199210	98667	89129	59580	131580
O00754	MAN2B1	150410	141810	183980	149260	133410	130840	162640	130740	194220	178160	151570	201310	167220	157540	136830	176040
O00757	FBP2	19338	37268	103650	39177	15937	26790	78291	27981	34312	46740	21149	62943	27807	35251	15149	49261
O00763	ACACB	36536	27868	34229	57845	29257	22273	25217	50409	66146	31912	35303	47955	56150	20420	30504	41267
O00764	PDXK	150990	148550	215220	179140	145340	149820	217230	164980	185570	194570	143320	273730	175050	188240	124330	278530
O00767	SCD	14999	8422.4	11923	22051	12565	8489.1	8293.8	17880	11579	7008.2	16341	8929.8	12494	5923.6	14430	10304
O14494	PLPP1	23908	35205	32414	27318	38340	53138	50229	34554	49111	36007	39394	71089	79957	45931	57375	113790
O14495	PLPP3	24840	22597	35396	28186	27923	26790	39029	26977	39337	22786	29913	63920	48005	25456	35695	77337
O14497	ARID1A	151160	122580	160330	121870	80105	68048	86617	68129	154000	121770	142350	214330	81213	81600	69277	129580
O14498	ISLR	83735	57228	139650	86604	108080	58416	123410	86135	63413	62156	62322	118980	83269	73916	78013	111780
O14521	SDHD	13191	7515.2	9926.8	8251.2	13996	9335.1	12156	10386	19513	21590	15589	28939	23495	26136	16368	33662
O14523	C2CD2L	24563	24028	27920	24956	22705	21977	23236	24369	34097	29953	25190	39516	31729	30853	22069	37654
O14524	NEMP1	4478.4	5205.9	5996.8	4484.2	9955.7	12908	14975	12283	5753.1	4991.8	3743.4	7169.8	15584	14198	9949.9	18767
O14526	FCHO1	7530.4	6468	7210	9377.4	#N/A	#N/A	#N/A	#N/A	7078.8	7564.9	11723	11295	#N/A	#N/A	#N/A	#N/A
O14530	TXNDC9	10270	8692.9	13822	8385.1	15840	15548	19185	12194	7979.8	6821.9	9156.7	10557	14405	15806	13029	18021
O14531	DPYSL4	#N/A	#N/A	#N/A	#N/A	18056	13629	22992	17303	#N/A	#N/A	#N/A	#N/A	13744	6707.7	9432.3	23971
O14545	TRAFD1	1219.7	1214	1650	1266.5	2090.9	2409	2595.2	1994.9	904.27	1639.9	1943.9	1810.9	1367.6	1517.3	2558.8	2424.3
O14548	COX7A2L	41493	39559	60248	39604	71140	56790	86330	65919	57675	69640	44190	71154	80517	78095	235300	100820
O14558	HSPB6	147290	117900	102010	102920	101370	106600	91043	82192	57748	46877	93655	116370	65604	50710	70339	93113
O14559	ARHGAP33	11085	9767.5	9747.7	9603.9	#N/A	#N/A	#N/A	#N/A	13557	10910	7386.9	28534	#N/A	#N/A	#N/A	#N/A
O14561	NDUFAB1	55537	31843	31938	29532	29957	16351	17990	15060	47312	23866	42348	58180	25157	12922	24838	28999
O14562	UBFD1	21171	20675	26813	18336	27046	25153	34917	18971	12054	14622	15897	30837	14125	16063	17241	34556
O14569	CYB561D2	24410	10335	13284	13141	11076	7478.1	10656	7961.5	16671	16198	26494	17451	14093	11988	14950	33485
O14579	COPE	105230	83800	99906	68165	128060	111850	160490	109040	109950	96667	86147	109200	151850	128140	100200	186750
O14593	RFXANK	7399.9	5411.5	6700.2	5428	8253.3	5841.3	7596.5	5519.8	6402.5	6290.3	7025	8388.5	6925.3	5920.4	7560.1	9119.2
O14595	CTDSP2	10565	9052.4	12079	8804.6	#N/A	#N/A	#N/A	#N/A	9779.9	10182	10279	12200	#N/A	#N/A	#N/A	#N/A
O14602	EIF1AY	3848.2	2090.3	2341.3	2289.8	#N/A	#N/A	#N/A	#N/A	1904.3	11069	5960.3	2399.6	#N/A	#N/A	#N/A	#N/A
O14617	AP3D1	297440	277740	426930	308470	301550	283020	418060	305650	438470	411400	276900	501380	437460	415200	273890	481060
O14618	CCS	18310	23071	24171	20340	28292	38553	42279	35288	13078	12733	12763	25994	26356	20346	27612	43380
O14639	ABLIM1	20504	8387.8	12888	11440	5004.9	6922.2	9291.6	8113	10965	10121	11855	14772	9076	6880.9	6909.1	11395
O14646	CHD1	#N/A	#N/A	#N/A	#N/A	13232	7117.7	10471	9704.3	#N/A	#N/A	#N/A	#N/A	8804.4	6751.3	10638	8971.2
O14647	CHD2	64919	55531	63294	58615	55724	51808	60359	54762	65200	66503	69878	94629	58699	52099	51562	78812
O14653	GOSR2	62570	54352	61244	53855	52131	46580	64691	50785	58286	63739	68385	74182	45693	50269	50553	67624
O14656	TOR1A	40440	41579	45102	34294	54117	57125	71027	51026	58406	63739	50336	56117	80501	91972	72709	86565
O14657	TOR1B	32042	27193	39465	26861	14144	15075	19212	14158	36237	34811	32593	38298	19336	13835	14183	19583
O14662	STX16	26564	33200	43470	29445	34546	52789	90862	49766	39523	44879	33982	48411	54909	60166	42624	76663
O14672	ADAM10	57539	85310	129560	97820	94522	140500	209160	148230	120410	118140	76885	182020	182630	179660	113600	269370
O14678	ABCD4	#N/A	#N/A	#N/A	#N/A	3592.9	2637.1	3213.6	2301.8	#N/A	#N/A	#N/A	#N/A	4327.7	3917.5	3460.2	4977.4
O14681	EI24	24626	22550	25303	19931	50913	43094	49270	38160	39006	39019	23754	49703	58819	54930	43256	65408
O14683	TP53I11	20665	7132.8	11333	8274.4	33222	15176	20563	19383	15442	13989	17761	18351	24167	23668	28906	39732
O14684	PTGES	52829	69743	88495	61415	41533	64754	91372	56108	209970	127510	107860	148830	240200	126790	124450	148740
O14727	APAF1	53029	56547	67584	50554	50490	51570	56032	41794	63174	83501	67078	87567	50575	73602	61822	78606
O14730	RIOK3	1833.9	3005.6	3065	3400.1	7949.8	10517	13463	11518	3076.8	4182.6	1950.8	6242.4	9611.5	9104	8469.9	16856
O14732	IMPA2	7817.7	8337.5	13399	8118.2	10970	12170	18798	12541	6980	9501.3	8022.5	8150	12588	15945	15470	15193
O14733	MAP2K7	4727.7	20905	15375	11127	#N/A	#N/A	#N/A	#N/A	4523.6	4734.3	4150.9	7332	#N/A	#N/A	#N/A	#N/A
O14735	CDIPT	55611	59376	76184	56976	57582	63990	73624	61460	83598	72262	53706	87019	92471	80758	58283	86287
O14737	PDCD5	87243	69231	85886	71506	124540	102170	119900	97676	48705	44863	65470	99758	78177	67336	87243	138880
O14744	PRMT5	124380	143280	182510	136700	91526	113620	130620	106690	163500	110190	104160	217340	132270	93123	87208	160800
O14745	SLC9A3R1	146070	238840	324060	243920	102350	202250	284030	200230	174260	136240	146960	213370	136110	102090	119500	192570
O14772	FPGT	48516	42660	60631	50844	36948	36989	51258	45411	47963	43578	36955	75833	39448	32913	27772	62326
O14773	TPP1	320060	402450	639280	317670	339830	436210	682950	321890	473700	372780	378750	571740	513580	440070	401490	614730
O14776	TCERG1	124050	110810	170560	114570	163150	149100	233250	149700	101370	96091	110440	175000	110560	119940	139450	216320
O14786	NRP1	127380	93893	97799	90420	102200	78839	84167	83435	134150	108390	115110	141960	114930	100870	97184	132630
O14787	TNPO2	57792	117540	67069	52343	49384	44772	68108	52835	57949	84074	60410	80068	52399	43261	39323	84533
O14791	APOL1	26721	28507	66510	48428	25285	28096	62396	45715	41524	88246	93419	61369	39254	77646	89839	54423
O14795	UNC13B	17760	14611	17381	14532	#N/A	#N/A	#N/A	#N/A	12393	15227	13254	17181	#N/A	#N/A	#N/A	#N/A
O14802	POLR3A	72945	52509	57008	52059	97116	77028	88815	79022	67521	48762	78672	72391	91284	69702	108520	119010
O14807	MRAS	27691	25872	32819	33157	14797	11383	15426	16216	33573	21781	24253	46106	14410	11142	9389.4	20650
O14818	PSMA7	155780	169350	213530	159600	327800	330710	388900	283430	223980	208370	140010	262700	432530	383970	286210	480150
O14828	SCAMP3	142230	95687	131540	95079	128310	106950	150070	103850	148990	141190	394310	185590	145330	138610	274050	186290
O14841	OPLAH	80881	78430	91008	76980	53865	50045	59632	52519	82144	76965	64632	117310	58222	52753	46645	79457
O14874	BCKDK	27365	30324	33080	24001	7602.9	6990.5	10716	6187.3	49236	35197	35223	44168	15157	12294	10352	15308
O14879	IFIT3	87196	102840	141540	103780	98174	110630	153990	124150	125050	81536	80375	130590	144510	93349	88361	153960
O14880	MGST3	107380	84895	120940	109220	83232	65535	93420	86820	166220	148480	107650	174400	117130	108120	81615	135430
O14907	TAX1BP3	25436	19427	24513	20809	21959	15275	18975	17117	13071	11624	18711	24361	11089	11550	14730	20322
O14908	GIPC1	8138	9141.8	13301	7000.1	21969	17900	27623	18630	1959.4	2416.1	4875.7	7955.6	11513	8736.3	12887	18679
O14910	LIN7A	8020.5	7111.3	6957.1	6461.2	9795.1	6798.3	8082.3	6611.3	7277.6	7247.8	7076.5	9380.4	6166.8	8187.9	7763.2	10359
O14920	IKBKB	114020	112220	148240	117360	68528	68079	83524	71941	133790	145790	111440	168610	82995	93841	73622	115740
O14925	TIMM23	1775.7	2148.6	2313.8	1492.4	1716.3	1568.4	1919	1234.7	2758	2416.4	1928.8	2436.4	2217.2	2221.1	1864.2	1485.7
O14929	HAT1	13044	11865	18436	14007	20792	17584	25166	20070	26671	23752	13912	30018	38473	37085	22940	42465
O14933	UBE2L6	15303	19268	33321	22278	25122	28880	42329	32747	26162	16731	16179	36099	34873	23845	26447	52343
O14936	CASK	145750	111860	151440	131600	88925	67894	91439	85322	121880	111750	106340	180100	73919	75920	67138	117710
O14939	PLD2	42781	42158	38470	42195	76903	76076	83363	76532	61027	39915	36337	56350	107210	75887	67403	108230
O14949	UQCRQ	68272	62613	93229	69103	71257	70498	100270	74475	102850	108200	76018	127950	111180	116660	78134	130780
O14964	HGS	214740	212850	320450	260340	264790	248380	344970	291480	185810	218260	185390	337720	238680	247410	236810	390440
O14966	RAB29	38588	34009	48598	36164	35650	35278	52600	37932	64761	50869	37528	59659	66083	53442	36894	57636
O14972	VPS26C	105330	112420	161230	124510	88444	86608	131400	105180	129540	99731	81309	163540	110390	94848	74079	138100
O14974	PPP1R12A	248520	156470	231690	145020	251000	159000	229110	138180	119960	117410	154710	213230	99164	102180	145780	215920
O14976	GAK	136390	124040	183060	133730	142010	123000	192970	137110	146420	138310	125980	197420	149920	134380	128710	221370
O14979	HNRNPDL	89398	95239	161270	90976	162670	197100	299480	174100	47639	44553	61117	99393	68128	60140	102100	174690
O14980	XPO1	531050	510980	653970	553920	483550	460510	565430	465130	718480	693330	458680	947340	563870	573570	413870	775050
O14981	BTAF1	46829	39401	49728	40474	26997	25115	31433	24821	66563	58100	52120	73619	37673	36150	35630	54854
O15013	ARHGEF10	68455	52228	58619	55713	69987	61064	71443	59250	52015	48911	56517	65081	56771	54663	63284	71059
O15020	SPTBN2	1273.7	1074.3	1775.6	1119.6	0	0	0	0	1248.9	1195.8	804.78	1805.7	0	0	0	0
O15027	SEC16A	93462	80253	110650	78505	69064	61223	78995	53188	95779	83273	67629	120210	72152	60612	55576	75782
O15031	PLXNB2	411070	383440	451310	401290	315760	299360	360340	322550	566900	528050	427670	597970	449670	408090	335430	517650
O15040	TECPR2	28748	28847	35113	27229	20661	17309	20186	17531	36852	31088	28866	38163	25473	19660	18249	26976
O15042	U2SURP	32318	33352	52338	37236	64142	57897	101680	66562	47205	38590	26716	50455	76249	59722	59840	100410
O15050	TRANK1	1774	1896.5	2561.7	2558.5	2756	1881.3	2615.1	1932.4	7643.2	4979.5	3638	4938.1	6668.6	4985.7	2719.1	6194.4
O15054	KDM6B	144860	40403	24283	37239	162300	63879	53653	54647	143180	66618	139020	37268	187660	113380	176730	85508
O15056	SYNJ2	11214	3666.3	6247.4	5122.3	11604	4952.6	4878.7	4560.5	5966.2	5267.9	5680.6	4927.4	3445.5	4760.2	4686.6	5279.5
O15061	SYNM	114970	121250	131400	137840	136190	112880	130830	144680	128530	190310	191540	125510	116010	173990	161880	118460
O15066	KIF3B	9090.1	8478.7	12954	8092.1	7111	5323.7	8065.5	5472.1	3203.6	3809.5	6830.1	10087	3360.2	2958.4	5542.1	4952.2
O15067	PFAS	133110	165950	223370	167420	193990	243880	280370	224370	154540	111160	120070	263260	214780	152060	173670	349840
O15068	MCF2L	#N/A	#N/A	#N/A	#N/A	5878.9	4363.3	4111.8	4004.7	#N/A	#N/A	#N/A	#N/A	4916.6	3889	3485.2	4400.1
O15075	DCLK1	223360	160640	156560	149640	229670	185500	181310	162030	130630	75785	130060	249660	125650	72648	120680	253240
O15078	CEP290	20384	23075	39163	18694	#N/A	#N/A	#N/A	#N/A	22026	27334	32831	34114	#N/A	#N/A	#N/A	#N/A
O15084	ANKRD28	17171	13550	16441	17110	29199	23492	32361	29194	18178	14253	18521	23455	32400	31429	28044	42603
O15085	ARHGEF11	70173	64037	75369	65845	98386	77531	96618	80165	76655	66104	58981	82078	96040	82197	81100	102680
O15091	PRORP	24781	24432	32692	23168	19960	24679	27307	21320	52439	53915	21093	38452	50153	44856	19882	33080
O15111	CHUK	24823	24406	31668	24155	39737	42760	54759	44277	32150	33667	26088	37287	53026	57039	42951	63290
O15116	LSM1	4830.6	5965.3	7032.2	6259.3	#N/A	#N/A	#N/A	#N/A	7378.1	6869.2	4909.8	9896.6	#N/A	#N/A	#N/A	#N/A
O15117	FYB1	17613	22386	36125	23429	13217	16848	27261	18541	20597	21552	39616	45359	20401	17243	29535	35779
O15118	NPC1	65962	44049	71977	46324	72052	51170	79399	46563	119970	144810	111910	116930	123940	138960	111840	112390
O15121	DEGS1	6604.6	5821.1	11689	8289	#N/A	#N/A	#N/A	#N/A	12231	16851	14737	31791	#N/A	#N/A	#N/A	#N/A
O15126	SCAMP1	85930	64862	78118	58795	181170	138600	177420	132930	63235	66708	66484	77933	140090	144240	146170	185920
O15127	SCAMP2	76158	77352	111370	82731	89410	83780	114030	89812	91329	85319	94193	111700	102620	87814	104770	128100
O15143	ARPC1B	346080	367120	538500	387040	317990	346910	492180	335880	472710	480380	363110	638090	356660	365170	322270	523420
O15144	ARPC2	609930	596050	863700	646390	464590	426830	605850	458560	745680	926920	674610	1042300	529690	538490	451070	711270
O15145	ARPC3	207210	213380	268210	214280	306630	317420	412630	330790	244840	231300	179250	369980	363280	324140	248570	548340
O15155	BET1	24394	20151	14605	11940	23200	23377	19794	14816	17412	13971	17741	20706	19605	18418	18252	23141
O15160	POLR1C	28052	26967	33175	27279	42059	42634	48676	45323	32531	24513	23002	37984	45374	32481	38687	59317
O15162	PLSCR1	16216	15853	17735	18399	#N/A	#N/A	#N/A	#N/A	50143	42868	32656	32753	#N/A	#N/A	#N/A	#N/A
O15164	TRIM24	#N/A	#N/A	#N/A	#N/A	4106.2	3503.6	3759.6	3302.5	#N/A	#N/A	#N/A	#N/A	2756.4	3546.9	3178.5	4307.7
O15173	PGRMC2	137270	125140	157960	143430	118110	112460	148330	133870	211780	194110	143750	206950	181650	168910	115020	196870
O15178	TBXT	20227	21984	26713	22709	#N/A	#N/A	#N/A	#N/A	23735	14542	17990	30708	#N/A	#N/A	#N/A	#N/A
O15211	RGL2	26822	26361	36210	24671	58595	39527	39650	39092	20401	33894	19568	29403	33970	30275	46290	49055
O15212	PFDN6	138010	144400	182720	138510	113860	128330	153460	112080	116900	144000	106170	178370	101570	127880	89041	158850
O15213	WDR46	12167	10179	10997	8867.7	14291	13585	21996	17394	13138	12943	10536	15143	23758	18390	15781	31252
O15226	NKRF	16273	13637	16069	13737	12143	11806	14650	10735	20661	17989	17085	23648	18043	14316	14475	17233
O15228	GNPAT	48643	39738	52803	36527	57859	44761	61436	47134	73156	60858	42694	67092	92895	75833	53608	88732
O15229	KMO	#N/A	#N/A	#N/A	#N/A	976.88	815.62	581.92	851.77	#N/A	#N/A	#N/A	#N/A	1204.2	801.69	907.81	1418.8
O15230	LAMA5	401800	318080	422710	501130	484960	399890	538710	650860	506210	403670	416780	532510	654330	499280	465930	669670
O15243	LEPROT	1797.4	1727.1	2814.2	2418.2	656.57	1407.3	3780	2051.9	4048.6	4483.5	1921.9	7324.3	5154	6520.1	2717.9	6707.7
O15247	CLIC2	80269	89471	172320	125970	66971	87357	141220	105540	120240	118770	74005	214930	92281	83768	63177	170670
O15254	ACOX3	23836	21902	28214	24105	18947	16169	24143	18920	35926	28773	24970	39669	31169	23985	18646	34925
O15258	RER1	42816	28223	44020	32811	89471	73692	96185	70485	93348	100640	50536	94763	179380	177310	95187	183040
O15260	SURF4	140740	149370	183500	138510	77257	80163	99755	75873	312880	256610	140780	276380	135460	126320	83611	153830
O15264	MAPK13	19088	17651	28053	22407	17637	14709	27084	19821	18919	21275	19279	35631	17076	21436	18671	36172
O15269	SPTLC1	120530	108300	115110	123800	138490	115580	141960	147680	153390	145450	129420	144590	187060	193050	143600	177020
O15270	SPTLC2	71281	64768	88608	73505	101880	81793	99648	87908	121060	97298	93521	119110	154150	118990	117760	138200
O15294	OGT	74473	78797	103280	77159	83488	80845	98345	70865	99010	81310	73679	125270	102040	78812	78377	126040
O15305	PMM2	131020	139820	215070	150420	113790	115830	181970	132460	153510	182050	107020	248680	144780	181370	103260	225820
O15321	TM9SF1	52167	53413	70627	60361	68367	83030	112910	91430	80610	62905	61904	78739	108790	84973	81859	113530
O15327	INPP4B	12479	10098	13032	10734	11993	9733.4	13105	10994	16310	18140	12032	23428	13770	15411	11605	23091
O15344	MID1	14449	8777.4	9063.7	9324.2	12827	8575.5	9198.3	8537.1	12260	8535.7	12145	9909.9	12779	9631.4	10430	12252
O15347	HMGB3	41770	23450	20990	20493	24248	13729	10597	8575.4	29378	34101	37374	40858	15415	20952	16608	22804
O15355	PPM1G	127130	98554	126960	93226	71543	49952	65405	45130	93888	74705	97865	135540	42713	36253	47867	63229
O15357	INPPL1	45577	46565	64186	46899	73003	62927	88397	61100	40331	41567	43315	63764	59419	66199	62890	91571
O15371	EIF3D	79968	75120	116710	86036	112250	100250	150870	118690	115270	94196	86728	141030	167540	130860	123390	198220
O15372	EIF3H	166420	118760	152490	130520	166170	138350	187900	151440	213160	179700	171540	200560	201260	180780	166880	250090
O15374	SLC16A4	44223	27672	28979	37023	#N/A	#N/A	#N/A	#N/A	29706	23698	39939	39425	#N/A	#N/A	#N/A	#N/A
O15379	HDAC3	18789	19769	23970	22667	12226	15779	22981	24801	30230	36737	18205	36209	27177	27599	10873	31884
O15381	NVL	8199	7969.6	8473.1	8004.7	3106.4	3346.2	4104.6	5665.4	9364.9	6435.7	7582	10663	5611.9	4188.9	3627.5	4860.5
O15382	BCAT2	135240	167150	215350	181350	86092	88863	103750	90631	238220	188660	126640	263860	134050	102850	82375	134060
O15394	NCAM2	1482.6	2892.7	3866.1	4432.2	14663	22338	30441	24807	4822.1	3923.5	3927.5	5357.4	30194	25592	27146	40344
O15397	IPO8	22006	23290	27284	19829	25875	24416	30233	24369	27437	18727	19379	31025	31481	24122	21564	32960
O15400	STX7	113550	76058	121860	89385	153040	102410	162250	115220	75159	84359	94114	146130	90900	102510	134040	178570
O15427	SLC16A3	50234	64342	129740	82393	49997	58826	112080	74710	101500	195270	93408	136530	94622	172930	91562	115410
O15438	ABCC3	37855	50660	83579	65670	28019	36263	59207	46204	57575	61367	39117	68570	43228	48278	31405	54085
O15439	ABCC4	102250	87814	98018	77125	97883	87477	106530	80439	131420	137190	106670	117960	133460	139700	105300	124990
O15455	TLR3	48803	72268	76603	82926	78688	108840	126970	121890	72046	68397	82008	87463	131770	125280	123150	156950
O15460	P4HA2	484360	97271	128520	89636	414880	84488	119640	84722	84591	171690	152390	127980	73897	145790	129940	110140
O15484	CAPN5	39802	34505	37840	36993	31908	28497	29094	27601	51193	56740	60967	86968	35950	22289	23655	38143
O15498	YKT6	87014	78287	114650	84872	81468	78680	112560	77929	73021	69620	69515	118740	71428	78901	73370	117560
O15504	NUP42	3363.1	2872.3	4413.8	3338.9	#N/A	#N/A	#N/A	#N/A	4468.8	2403.8	3541.4	5272.7	#N/A	#N/A	#N/A	#N/A
O15511	ARPC5	348890	377680	507040	338680	373310	420920	568460	368430	360000	420200	330450	495160	408850	460760	347520	575780
O15514	POLR2D	17028	16635	15128	12183	18807	17213	16745	14275	13775	14229	17408	17461	17916	15770	19300	20679
O15523	DDX3Y	54569	9341	13136	8786.9	50689	4464.8	8855.5	5709.5	13786	40285	45728	11454	7637	45184	48063	13232
O15530	PDPK1	75306	56329	70507	59809	53311	50459	73972	60739	59886	65877	62803	93667	52040	60785	43823	89031
O15533	TAPBP	52151	61311	61576	56136	73198	89784	89459	79491	233100	47928	70978	144900	368150	85206	102300	221940
O15541	RNF113A	7828.5	6365.3	7325.4	5522.6	#N/A	#N/A	#N/A	#N/A	6727.1	5302.5	7041.2	7218	#N/A	#N/A	#N/A	#N/A
O15550	KDM6A	3205.4	3207.1	2796.6	2806.6	#N/A	#N/A	#N/A	#N/A	3841	4082.8	3257.7	3875.8	#N/A	#N/A	#N/A	#N/A
O15553	MEFV	#N/A	#N/A	#N/A	#N/A	10650	5840.4	7769.6	6282.5	#N/A	#N/A	#N/A	#N/A	6555.4	8203.3	10630	7339.4
O43143	DHX15	485210	441750	564930	471560	373850	334630	426780	359940	695990	595830	454440	735450	560420	479620	353450	598370
O43148	RNMT	66139	61556	93848	64743	66543	63520	96040	66159	82594	74587	59882	131360	82061	72358	55501	121670
O43149	ZZEF1	158680	152190	205810	155670	149880	140550	181260	138560	206440	211410	153990	277960	187540	190060	146320	269710
O43150	ASAP2	87482	54262	86057	72404	52513	35200	55997	43859	51286	40317	46543	81787	34965	26122	26771	52845
O43155	FLRT2	16364	12017	13615	12419	15855	10430	14506	11089	11850	14205	16512	15876	13347	14172	16377	18675
O43156	TTI1	10127	9346.6	9297.3	7540.2	11978	9788.3	14334	9659.6	8117.2	7725.8	9247.2	10009	9661	8633	14637	13717
O43166	SIPA1L1	31752	46814	70804	56716	31020	41257	60371	48292	41004	33863	32985	59377	39967	37336	29793	51938
O43169	CYB5B	94016	97619	104760	88507	127800	135180	197620	158900	139520	129300	109190	121700	193660	190960	169850	223050
O43172	PRPF4	61156	64102	86664	64589	58249	85719	91777	68983	53080	55157	46982	96895	109480	70220	61751	149840
O43175	PHGDH	158160	127180	139430	141910	178460	126580	144640	147760	169880	122390	84931	261070	179640	149760	97407	279670
O43181	NDUFS4	51929	51952	99488	45331	56575	60314	104060	45451	26733	32249	36817	42859	30897	40256	41804	49250
O43182	ARHGAP6	7530.4	6643.7	10297	7037	11172	8816.9	10338	7362.6	4947.5	3034.2	3482.9	7496.8	6114.7	3387.4	4426.6	9899
O43189	PHF1	3512.9	5347.4	7080.1	5992.4	9695.2	9747.5	11643	10469	8345.9	5664.5	5375	10838	16002	11069	9274.2	18306
O43236	SEPTIN4	21455	27987	23775	20301	44199	50105	49347	42840	19542	17816	15078	33492	44510	39087	36933	64013
O43237	DYNC1LI2	131840	105240	163500	102740	180280	144690	227820	144080	103920	90836	102120	153000	129830	112500	126000	192880
O43242	PSMD3	270190	273590	380290	279170	375500	384700	510490	398200	345270	344440	260710	458600	472330	473880	336860	628010
O43251	RBFOX2	7625.5	4255.2	6557.4	7483.9	#N/A	#N/A	#N/A	#N/A	7756.6	5748.6	7138	7880.7	#N/A	#N/A	#N/A	#N/A
O43252	PAPSS1	136270	130870	189680	132880	175570	171430	246060	182000	157590	150450	138100	200910	210830	202840	165400	261760
O43264	ZW10	120190	117680	120220	91732	131430	138800	145050	97832	168330	140250	102680	168580	211020	173080	107900	210650
O43281	EFS	22806	14407	20806	19053	22573	18233	25008	18006	14706	13791	17495	17655	19377	15469	16948	20945
O43286	B4GALT5	10618	10022	8719.1	6987.9	15295	14191	12818	11628	14040	13339	12670	8775.8	19745	19702	18144	12604
O43290	SART1	65122	54307	59742	43907	57063	52658	53416	39073	36096	47999	56737	58799	30478	47559	53998	55165
O43292	GPAA1	119640	90173	112720	90518	139750	115180	144330	112130	107940	95961	92657	118530	147030	131820	118030	160700
O43293	DAPK3	60419	45756	59213	41513	71741	48754	61556	45988	40455	43132	39103	58918	41252	42446	42925	68522
O43294	TGFB1I1	148800	128610	152130	112160	167560	144150	170760	128230	79347	60718	97732	118150	81644	67137	106890	117050
O43299	AP5Z1	58811	53607	70356	50586	72262	63413	80575	56561	77094	77379	50177	73880	86247	89550	60063	92610
O43301	HSPA12A	57881	91527	156240	98849	90684	133130	215300	138880	73738	42709	46980	111360	113280	81050	99508	166100
O43310	CTIF	31390	22311	25054	20214	27614	19392	23711	17885	24114	25619	25146	33089	22724	24456	20413	31866
O43312	MTSS1	31455	28988	32806	30455	21366	21007	22126	27629	46756	42888	36816	54436	36939	33802	37790	39133
O43314	PPIP5K2	123890	94294	123530	117780	107020	81575	105490	94827	130830	133320	95527	172410	106320	100070	79742	142780
O43318	MAP3K7	19799	18261	19736	17517	18736	15998	21225	16764	17726	19431	21498	25266	19421	18253	19492	24219
O43324	EEF1E1	34160	37895	47342	40419	17886	18346	22944	19426	53938	53514	45198	62083	27308	24046	21717	31938
O43325	LYRM1	5731	4966.8	5013	5172	6662.7	4166.4	5754.1	4596.8	7563.3	5889.3	4957.8	9618.9	8929.2	5078	5686.7	11192
O43353	RIPK2	33363	38973	49046	47172	57818	49281	61711	48625	44603	37926	36699	60413	64909	57374	56721	76545
O43374	RASA4	73263	81712	86720	91723	98150	105770	118440	118540	109920	113820	87765	154630	127700	131370	106800	185270
O43390	HNRNPR	536170	499650	680270	527160	470440	453530	613800	466310	569190	542980	381730	785380	525260	495970	382010	770290
O43395	PRPF3	117430	80234	131090	75283	94805	44970	65719	45378	56957	59371	90851	124600	28573	29761	56889	64572
O43396	TXNL1	117080	127050	154610	107830	129850	148330	180370	136430	135550	105820	91803	151180	163940	136120	114140	189350
O43399	TPD52L2	114610	112940	150710	94261	248110	259550	319120	194050	66294	69773	102690	138550	162010	170510	239850	304590
O43402	EMC8	24374	23791	32843	25701	26088	20947	32778	25318	25837	22649	22193	42171	32411	29649	26460	39142
O43414	ERI3	101660	85117	132600	97876	88665	73416	117900	88934	125510	121800	67585	171820	117350	112700	61360	154880
O43422	THAP12	#N/A	#N/A	#N/A	#N/A	3965.9	4388.4	3974.6	3937.5	#N/A	#N/A	#N/A	#N/A	4732.1	3161.4	3681.6	7566.4
O43426	SYNJ1	89116	108900	148510	114430	89715	114860	152060	119390	135990	91981	88839	171180	131230	96142	87601	178700
O43427	FIBP	28530	26798	27816	23472	31453	31654	35840	29071	31209	29332	23262	31522	39246	36157	29969	45213
O43432	EIF4G3	167660	128290	150470	116240	62617	52920	66325	46546	147180	119340	175810	148670	52934	47559	58022	60638
O43447	PPIH	38626	51643	80710	59702	97934	78565	115420	93629	46533	42754	32397	79426	109190	78588	105460	150270
O43464	HTRA2	84778	60119	72615	63523	48197	45344	55578	47371	91952	89537	101310	100260	53238	48228	46120	67516
O43488	AKR7A2	176190	167530	231310	181970	230040	211100	273540	206990	157910	138840	128960	272040	235500	207090	163860	306150
O43491	EPB41L2	722000	600370	1011500	680220	683150	561630	951170	510260	426990	476130	644680	754500	359270	344160	517440	685670
O43493	TGOLN2	118270	107050	159830	117730	110570	97540	139980	103140	123150	104120	172170	146720	105230	84797	169730	135500
O43504	LAMTOR5	21581	13750	14981	11425	14025	6735.8	4744.7	3785	9003.9	8513.6	19941	15151	2923.5	3232.9	9781.5	3863.4
O43505	B4GAT1	7219.4	8312	7600.4	7330.6	5760.7	6004.2	7020.7	5749.9	13306	13101	7984.7	19108	8962.3	6682.6	6216.2	11232
O43508	TNFSF12	#N/A	#N/A	#N/A	#N/A	2443.8	1720.4	2850.1	2191.9	#N/A	#N/A	#N/A	#N/A	2866.6	4222.6	2835.5	2502.7
O43516	WIPF1	5672.5	4218.2	7656.6	3502	4624.6	5194.2	8044.1	2953.7	3179	3159.8	3503.2	4915.6	2763.2	3881.2	2962	6962.6
O43521	BCL2L11	#N/A	#N/A	#N/A	#N/A	3152.5	3519.1	3335.2	3623	#N/A	#N/A	#N/A	#N/A	3748.6	4715.1	3868.8	5970.3
O43524	FOXO3	15566	20593	30408	16693	#N/A	#N/A	#N/A	#N/A	8190.9	8791.1	15720	28862	#N/A	#N/A	#N/A	#N/A
O43556	SGCE	52959	32840	54112	59722	46107	33012	42965	57784	39579	24379	38489	60093	34667	17339	36678	55052
O43566	RGS14	7453.8	8810.9	12916	10812	4316.6	4099.5	5146.4	4651.8	11124	10333	10584	19069	6400.7	5708.1	6039.4	12061
O43567	RNF13	#N/A	#N/A	#N/A	#N/A	33479	28967	39890	29984	#N/A	#N/A	#N/A	#N/A	37411	47471	39191	42424
O43572	AKAP10	5619.2	8030.2	9964.4	7062.3	6212.7	6216.4	8137.9	5499.5	10403	10745	7539.1	11551	8377.2	7890.9	6171.5	10058
O43583	DENR	7575.5	10226	11716	9041.9	21826	27203	28341	23246	795.24	507.92	2786.8	4160.4	7730.5	10348	10619	14429
O43586	PSTPIP1	65928	65019	109460	74554	45283	35572	59558	41166	69454	69250	97124	100950	44114	47869	65487	59756
O43592	XPOT	96109	57818	79266	65004	79088	61222	86630	72050	76337	84036	60219	125240	78727	86875	71636	120630
O43598	DNPH1	69839	65760	78749	63373	26382	33554	40120	37326	64272	63815	47342	105440	36379	30150	25662	54374
O43615	TIMM44	150200	151180	183820	122580	197300	239760	262630	184380	105900	138330	129370	178510	167640	217670	172200	262990
O43617	TRAPPC3	40179	35576	47406	33816	56457	49430	65216	48710	48941	53324	37335	59517	67432	65063	48277	77199
O43633	CHMP2A	56658	81256	112030	53861	53016	78659	107550	55943	53681	47327	61515	67955	54573	49616	56183	63500
O43639	NCK2	14878	14338	14009	12942	16361	14423	15045	13495	8006.7	9083.6	10757	14245	5271.1	7707.1	8654.5	13007
O43657	TSPAN6	25918	13764	20150	14026	23092	12419	18807	15313	18779	42617	24703	33682	18674	39180	25182	34575
O43660	PLRG1	68752	70674	85603	73640	47602	48981	59165	55364	103980	76738	71126	137080	71208	61448	44843	86626
O43665	RGS10	45709	44626	64802	58914	41064	41669	62972	53665	45131	45016	34342	90280	46934	45221	36553	83680
O43670	ZNF207	68919	54264	70813	50916	82671	65562	81746	64348	31597	33104	44783	53288	38642	40940	60230	62384
O43674	NDUFB5	51149	37826	44350	40110	26405	25503	34287	28909	61985	43696	47299	63857	36665	33272	27955	44287
O43676	NDUFB3	12869	17873	20980	16913	7985.8	12474	12565	11445	26994	26246	12116	30728	15472	16584	7635.7	20919
O43677	NDUFC1	39988	32600	38259	31471	26791	20567	24525	18906	53152	59351	50450	57276	30569	33190	30827	34043
O43678	NDUFA2	35032	32224	37396	34454	36139	35384	35996	34477	39275	37397	20763	47943	36073	37789	24690	45019
O43681	GET3	73987	72400	94467	67408	68385	73359	89999	68634	94121	99426	68248	137980	75834	68334	59263	96149
O43684	BUB3	254760	149360	196770	175540	299920	182430	239510	208110	207900	156680	167720	286820	258120	238290	215620	387500
O43707	ACTN4	2297000	2112100	2641000	2323900	2306700	2108000	2665700	2336400	2219300	1808100	1631500	2843000	2260600	1830300	1665600	2886800
O43708	GSTZ1	23509	27668	40115	28292	19276	59341	38400	59605	31599	31894	25301	41561	33201	43012	33939	45257
O43719	HTATSF1	66376	94759	193880	112680	41071	56708	122040	62800	99396	84682	69923	150290	44697	35181	38046	69502
O43731	KDELR3	29837	21848	26748	21743	17870	13643	19255	13278	20480	27190	18527	30582	11587	15640	9728.3	25880
O43734	TRAF3IP2	#N/A	#N/A	#N/A	#N/A	3403.1	3600.2	4238.6	5866.9	#N/A	#N/A	#N/A	#N/A	6632.9	3628.7	4405.6	5399.5
O43736	ITM2A	11876	14488	13477	14120	9978.1	10971	8951	12615	16980	14993	15210	19438	13986	11411	12121	15035
O43739	CYTH3	3366.5	3897.1	3848.4	3728.9	44914	37121	65946	54740	4247.3	3803.9	2568.4	5807	41755	23582	45021	45136
O43741	PRKAB2	4429.9	5967.6	10218	5001	5900.9	5920.8	10713	6105.4	2611.3	3603.1	2623.3	8419.2	3081	3130.7	3891	6751.9
O43747	AP1G1	265790	246500	322170	253370	169040	155230	214920	180770	398820	354880	258880	399000	233050	224870	171300	274170
O43752	STX6	22273	17529	29219	20100	65513	53287	69730	44949	19770	27660	25597	32576	47320	66534	65404	78295
O43759	SYNGR1	6486.6	3453.1	2082	2833.6	5682	4028.9	2934.5	2689	4087.6	3822.5	2706.3	3537.2	5339.2	3928.3	2313.9	4308.9
O43760	SYNGR2	146550	157150	220920	143820	83516	86465	115760	81526	328250	336240	221540	288660	195550	202940	137350	165180
O43765	SGTA	40361	42875	59236	47332	47035	52747	73694	53370	46385	52430	38822	91926	58584	67905	46529	110890
O43772	SLC25A20	191640	177960	227800	201530	123340	120830	159360	131480	352510	305220	184030	309050	268280	203150	124960	217320
O43776	NARS1	220850	216350	371520	260350	268490	285550	440600	318280	221070	218000	188070	425690	294350	291320	240340	501990
O43795	MYO1B	625390	520120	544380	460530	708790	590080	615280	516160	456040	435160	380400	629280	546200	543470	440100	704390
O43805	SSNA1	5593.4	4982.8	6122.6	4740.3	6148.9	4897.2	5939.7	4800.2	4121.5	4714.6	5271.7	7342.2	4620.1	4727.6	6179.5	8484.9
O43808	SLC25A17	3256.1	2876.5	3690.4	1807.9	2360	2072	2704.1	1558.8	3555.2	4325.4	2374	4085.3	3933.2	3016.9	1938.8	3091.4
O43809	NUDT21	87347	81226	124700	85487	40282	37929	55225	39202	87556	70696	60507	119020	38811	31657	31536	57639
O43813	LANCL1	140900	135120	184720	165020	113200	91252	132930	111730	143530	139430	124230	231550	111770	103440	95594	165370
O43815	STRN	72380	54665	74399	58402	88241	69433	104170	74457	72134	64399	54949	90887	94447	86484	72414	131120
O43818	RRP9	53556	48343	55474	49804	16126	15811	20863	14746	73663	66731	58764	79757	18602	17435	19479	26686
O43819	SCO2	42210	32917	39822	34261	39371	29697	35251	31329	42116	32881	39383	46852	37039	31341	37563	38533
O43822	CFAP410	2205.1	2101	2477.4	2491.6	3972.5	5293.3	5980.7	4471.6	2152	1205.7	2618.4	3971.6	2787.2	1691.6	3755.7	5743.9
O43823	AKAP8	19820	21745	27080	26156	45014	39043	53692	44028	20256	20237	18558	32714	46455	42760	41064	62035
O43824	GTPBP6	12719	9513.7	10415	9892.7	7674.1	6491.7	7250.3	6487.7	10736	10720	13356	16263	6238	6390.1	7480.9	10126
O43826	SLC37A4	27966	27872	32049	24933	17948	18445	19695	16586	41710	40456	30567	38330	26948	24311	18110	27351
O43837	IDH3B	120020	100530	138160	112100	104430	92921	132140	108590	158410	124430	101330	187640	153750	132930	102560	175050
O43847	NRDC	45523	45297	64928	41419	45985	52777	78707	54022	67157	61007	48750	88388	74658	60558	47503	109100
O43852	CALU	293950	59243	73684	49150	547300	88397	97478	65246	47638	52414	153260	73863	67199	77925	285650	97242
O43854	EDIL3	27665	12583	14086	22767	#N/A	#N/A	#N/A	#N/A	11914	15456	33589	17795	#N/A	#N/A	#N/A	#N/A
O43861	ATP9B	49849	49802	69329	50466	47661	49323	63490	49182	61598	58150	53409	76495	60709	53346	51762	78762
O43865	AHCYL1	196010	168400	337050	216060	222010	199790	392720	253530	255220	255160	184710	387820	307550	296940	207610	464980
O43866	CD5L	31868	17605	44087	24681	10260	6938.7	19296	11506	31541	32133	40701	131220	17847	17764	16386	80696
O43895	XPNPEP2	16709	21161	19640	36091	10274	14791	13996	28195	34851	11738	21359	28786	26661	6142	15803	18950
O43896	KIF1C	19244	19910	26595	17646	3857.7	4330.2	4426.6	2788.4	10712	9066.4	14119	23520	2815.5	3120.4	3795.3	5246.4
O43909	EXTL3	1055.8	722.08	1254.2	695.69	1443.1	1461.8	1416.7	1059.9	1837.2	2627.4	1151.4	1281.8	1654.9	2710.6	1691	1901.8
O43913	ORC5	31367	34144	41543	28383	33607	33676	39617	30607	40530	40349	32202	47296	34512	39153	31204	50374
O43914	TYROBP	10938	18184	43295	17383	14014	23647	56868	24547	18502	21279	16137	20984	24346	27143	23055	27659
O43920	NDUFS5	56573	50669	55731	41486	35907	30722	36692	26596	72474	63528	51062	66607	45055	40202	34691	50842
O43924	PDE6D	19095	15589	23154	18717	21213	16349	20782	18791	16249	15279	14632	23547	18988	15374	15781	23461
O43929	ORC4	22971	27789	29597	25481	13351	17031	17731	12722	29905	23757	21598	38886	15218	12463	12843	25344
O43930	PRKY	2400.8	1934.4	2635.5	2002.2	#N/A	#N/A	#N/A	#N/A	2142.1	2422.4	2879.3	2169.4	#N/A	#N/A	#N/A	#N/A
O43933	PEX1	4446.1	5143.7	5383.7	3996.1	12488	12692	15464	11770	4835.6	4422.5	3942.3	5124.1	16428	15304	13801	18115
O43934	MFSD11	14638	15370	22904	13477	7140.2	7767.9	10905	8234.2	21713	16475	11943	21453	11878	8835.1	7728.2	10519
O60216	RAD21	92697	76013	91027	81513	101600	80794	109010	91070	86391	83342	90618	124740	97517	89809	86671	140820
O60220	TIMM8A	18229	24821	23302	19689	17176	23534	18577	18049	17862	10666	13263	21084	17807	8119.1	14601	15700
O60231	DHX16	27321	25112	36592	27635	33536	32334	42325	34743	30669	27755	26552	41020	43025	28478	32941	50405
O60234	GMFG	73859	96538	147870	108040	29748	37751	65612	41093	88177	158410	106250	197830	32830	59562	39754	85973
O60237	PPP1R12B	24758	24966	53450	34229	12734	9749.7	15267	13822	10635	13107	24870	30637	4766.9	4649.1	10283	13645
O60238	BNIP3L	4867.1	8184.6	9763.6	5669.9	4249.6	7665.1	7935.1	6132.6	10440	7513.2	5731.9	11402	12065	7299.6	5763.4	10420
O60239	SH3BP5	15830	11734	19865	14955	#N/A	#N/A	#N/A	#N/A	12952	10085	14960	20537	#N/A	#N/A	#N/A	#N/A
O60240	PLIN1	178010	171410	180720	566100	92913	150800	147750	434950	490970	105750	164630	219300	370250	78470	162220	164920
O60244	MED14	30892	14961	24935	19059	6682.6	6506.1	14057	10482	25908	25037	26177	29328	11430	11797	11394	21584
O60256	PRPSAP2	64984	64929	84677	67565	116280	124010	152030	117980	81236	88093	69226	123550	155730	122810	104940	233000
O60262	GNG7	13206	18021	18742	17787	11986	16597	17096	15531	38544	24330	16003	62492	28504	22605	16950	52762
O60264	SMARCA5	221790	207880	269590	202540	199070	189350	233910	195030	265250	246270	221560	336740	243910	225540	201430	312090
O60266	ADCY3	4763.7	8409.1	7230.5	8075.5	4637.5	10848	8500.2	8988	8366.7	9180.5	7852.3	8396.4	9270.8	12294	9171.4	9598.2
O60268	KIAA0513	21524	12765	21443	11509	#N/A	#N/A	#N/A	#N/A	5188.1	6277.6	10499	14527	#N/A	#N/A	#N/A	#N/A
O60271	SPAG9	198690	155090	239460	159070	245390	195390	304810	206140	100270	121230	156870	211950	145840	169390	192790	284660
O60281	ZNF292	11459	7965.8	9482.2	6176.8	#N/A	#N/A	#N/A	#N/A	11328	9694.6	9502.7	11420	#N/A	#N/A	#N/A	#N/A
O60284	ST18	#N/A	#N/A	#N/A	#N/A	12526	9558.2	11312	11274	#N/A	#N/A	#N/A	#N/A	20436	22235	14810	18772
O60287	URB1	30993	33101	33133	32500	24225	28410	26992	27018	47424	47895	44262	51474	38015	35047	58865	43302
O60306	AQR	142810	145380	184000	144620	120620	122870	148460	119630	146350	140840	133700	215580	153150	141830	119210	192120
O60307	MAST3	#N/A	#N/A	#N/A	#N/A	7635.5	8133.3	10321	9376.7	#N/A	#N/A	#N/A	#N/A	9768.8	11247	8692.6	16747
O60313	OPA1	332550	341290	400440	328320	353400	370050	460490	374370	409140	340140	307770	499460	442530	362200	322410	538280
O60315	ZEB2	31212	37354	46752	22749	25175	30052	36980	17708	17899	16592	24966	36256	12024	12914	18904	26683
O60318	MCM3AP	34173	34668	42595	37249	77352	67163	84523	68143	39740	28027	28638	48215	68522	56734	62572	108500
O60331	PIP5K1C	54080	48228	72858	46586	46493	42528	61558	40120	45244	48356	44664	64300	31087	34992	33043	50947
O60333	KIF1B	40144	40518	49564	35445	80802	68401	90513	65563	30733	27823	31040	56710	48361	47492	57500	91293
O60337	MARCHF6	6921.6	5961.2	7158.5	5087.3	11968	10213	10845	8841.5	9301.4	11095	8825.2	11714	15095	16544	13756	16323
O60341	KDM1A	79587	75509	99440	79117	119040	105260	139370	110690	121330	101920	88834	136850	167020	137710	114680	182650
O60343	TBC1D4	52546	48078	106580	69073	46326	43128	82853	56904	59338	46613	40046	92523	44685	38101	37887	72488
O60361	NME2P1	48752	67622	94989	52407	6089.6	7891.5	10955	6719.5	57051	82994	40614	97828	8163.5	8577.2	7882.3	13627
O60437	PPL	1046900	583430	723860	1431900	1122800	610500	753070	1540600	646970	470530	995750	981140	678960	500530	1077100	1055600
O60443	GSDME	80496	76148	170520	90736	72119	61319	130530	70002	68556	80504	65597	138390	47972	53433	45328	92259
O60447	EVI5	28605	24749	41516	29162	36348	27860	40162	33266	20009	18783	21526	38477	30336	28094	31597	47104
O60449	LY75	94545	81465	128040	118930	64898	53850	92980	83398	209240	161450	133040	150700	148520	107270	89394	115910
O60462	NRP2	56073	47462	60694	56131	68170	47869	63276	58175	58141	64442	63409	72632	68155	60381	69818	78461
O60476	MAN1A2	70886	69139	82179	61148	62110	61315	77238	54434	102630	72848	66495	114750	106670	81766	63319	103850
O60478	GPR137B	#N/A	#N/A	#N/A	#N/A	7506.5	7729	12564	6494	#N/A	#N/A	#N/A	#N/A	7854.9	7264.3	7748.6	10687
O60486	PLXNC1	52500	48905	55592	38875	55081	50191	61708	46639	72037	98038	51568	74487	71025	92402	53985	77873
O60488	ACSL4	141250	134250	210440	165430	171100	162420	245760	199770	214600	182980	209930	272260	281450	243210	276280	332230
O60493	SNX3	108510	124690	183940	121010	115390	130560	195220	116350	75965	81854	91590	149190	82004	90589	107380	151300
O60496	DOK2	60722	62238	112280	77692	55384	60907	109370	74204	67950	61279	64188	134940	69276	52869	59772	133770
O60499	STX10	18556	14496	24845	15953	6356.2	5756.2	10718	7083.2	17116	22338	15886	25119	8438.4	11693	8944.9	11736
O60502	OGA	58429	68821	92571	73788	45200	51868	65237	58397	76308	83067	64492	145590	56484	51343	43930	101450
O60503	ADCY9	5049.3	5526.1	6960.1	5285.7	9796.9	13055	12768	10276	6162.8	6251.3	5322.2	8805.5	10278	8717.1	6989.8	14248
O60504	SORBS3	109970	105280	192200	140610	146210	151700	254310	199250	100400	73998	102870	147890	140860	97600	126190	199210
O60506	SYNCRIP	207130	179170	252950	204890	173010	144100	196000	163970	218010	189890	161930	306560	179420	160760	130800	243120
O60507	TPST1	11559	8475.9	11379	8893.6	7733.9	6404	9307.6	6267.4	7683.9	6597.9	10023	11122	5574.3	4636.2	8243.9	7823.2
O60508	CDC40	9748.5	8947.4	13629	10416	28899	21498	24976	23490	16467	13103	13823	23163	40594	31170	29533	43371
O60512	B4GALT3	4712.7	5700.1	5870.1	5130.5	#N/A	#N/A	#N/A	#N/A	17733	17330	6481.1	16170	#N/A	#N/A	#N/A	#N/A
O60518	RANBP6	42149	32396	41557	37207	43138	33657	44047	40336	38897	38388	34273	43712	41635	38559	34440	45040
O60524	NEMF	97258	97255	144060	100420	92857	85955	127150	87336	102710	87062	97086	163490	84593	75941	86086	139440
O60547	GMDS	147160	176130	227530	172030	166300	207360	278580	195690	228440	243650	161260	350250	266620	278460	182400	408780
O60551	NMT2	13339	10562	11356	10771	27954	24235	28687	26895	10990	6950.6	5853.5	14643	25268	13703	17059	36671
O60568	PLOD3	193870	173980	211910	141960	184900	176480	214440	164090	204860	202420	149810	212590	226510	235830	164500	221180
O60573	EIF4E2	48744	39489	58453	47401	80919	68653	96232	83292	67932	48494	38504	77779	84779	72692	76666	123140
O60602	TLR5	57370	42169	33532	52693	35734	42559	49148	35654	73030	71667	124570	48767	54748	56571	32211	62520
O60603	TLR2	84595	101210	110070	84088	69846	82665	88858	68700	178840	178400	171920	181990	162260	162560	146820	156060
O60610	DIAPH1	435120	369820	613640	433070	366830	307350	523780	389060	458430	471800	413440	638700	399300	450040	353990	567530
O60613	SELENOF	22039	24288	36737	29226	7014.1	14844	25054	16749	52101	51551	22779	55773	40582	46560	13733	45126
O60641	SNAP91	#N/A	#N/A	#N/A	#N/A	1525.3	1478.1	664.56	493.58	#N/A	#N/A	#N/A	#N/A	1065.7	969.32	1721.2	952.36
O60645	EXOC3	170330	178980	231900	180770	169300	174380	212130	166460	189110	191660	159810	268790	170760	157520	152150	232240
O60664	PLIN3	385850	443710	625580	390820	321740	364480	523400	330190	294650	330710	334030	504310	237290	264920	275610	392940
O60669	SLC16A7	46473	50734	53331	62371	18079	22740	28717	36815	93336	58915	67368	84688	50191	36162	29560	45263
O60674	JAK2	56780	58240	97678	69985	40331	41010	70582	44288	69356	80106	83459	131980	53552	46983	55933	87406
O60675	MAFK	2318.7	3072.3	5377.4	3656.8	#N/A	#N/A	#N/A	#N/A	2359	2092.9	3274.5	4381.5	#N/A	#N/A	#N/A	#N/A
O60678	PRMT3	5137.3	5586.5	6181.5	5451.2	23304	16597	27097	21327	5623.9	5115.8	5572	7503.8	23455	23551	22914	28323
O60684	KPNA6	62650	46391	57625	50553	141180	101660	138990	108980	114740	46221	56185	72277	168110	108790	110380	161810
O60701	UGDH	387250	362730	585980	633730	479780	442700	736020	754150	405030	309440	402130	637110	504920	338010	493820	778140
O60704	TPST2	15353	16282	23825	18757	12017	11468	18980	13075	35124	37436	21949	36538	19659	20938	14144	23827
O60706	ABCC9	22127	22313	22694	15486	28500	26648	29630	24726	28746	27920	18270	32101	35619	34200	26070	43293
O60711	LPXN	47710	58511	94373	50373	41950	48427	84378	44242	63757	70919	46822	115360	51897	61162	42424	97768
O60716	CTNND1	170330	145230	192220	135580	227830	189590	233220	172010	143530	132390	157930	226890	165880	146460	183670	259880
O60725	ICMT	11079	11179	10872	11913	16541	22856	18407	15083	14586	10231	11877	13157	23283	18800	18202	17790
O60749	SNX2	497730	559590	858960	582820	412800	456690	733940	506630	272440	285720	400620	696100	243780	265040	315270	611400
O60760	HPGDS	45975	41505	89294	66545	50210	43306	88886	65821	15302	27886	18349	35314	14532	30395	19275	37149
O60762	DPM1	117820	116790	134530	93719	87424	97713	104620	75633	191570	158930	92908	179860	188950	146020	79629	149790
O60763	USO1	482630	389730	574210	385340	594280	442810	582920	429400	419280	437410	377390	635900	444630	462900	429720	681050
O60784	TOM1	56808	40328	65525	35450	13095	8878.7	17102	10171	35072	36319	37976	43548	8128.7	7465	9325.9	10356
O60825	PFKFB2	114090	101250	144550	112380	118550	105410	176440	129240	160550	109020	138000	128930	165010	97526	180170	119280
O60826	CCDC22	189120	223080	336780	261720	172350	213320	338540	260010	214360	194450	157690	315720	216250	191310	143630	320790
O60830	TIMM17B	1236.5	1305.1	1817.6	1747.1	1533.5	791.26	1371.9	1397.6	2889.9	2738.9	2089	3449.1	2679.1	2714.2	2694.3	3237
O60831	PRAF2	229680	180210	165440	127390	178360	125350	114840	82961	131210	108210	144740	168850	72121	72481	101190	107830
O60832	DKC1	217560	178570	260430	211950	136640	100250	156960	128570	305950	253020	203380	325950	177260	141590	114980	196670
O60841	EIF5B	225320	171270	260940	188300	153060	135390	178080	140630	265420	214700	197070	320490	206090	168690	146150	251150
O60844	ZG16	11237	8576.9	6785.7	7712.4	26139	24155	26097	24207	7134	9092.5	17352	13002	28234	23318	33242	34208
O60858	TRIM13	14996	17568	24956	17614	7232.5	6550.8	8692.6	6894.9	20877	20445	15923	31137	8187.8	9525	6481.9	15652
O60861	GAS7	86108	46441	73146	60286	83979	49507	75473	59441	31322	43427	49869	59338	33611	43451	50894	56803
O60869	EDF1	83380	76832	110390	80575	74651	73100	103370	67846	34531	37686	61410	114720	33918	33798	57858	111080
O60870	KIN	22767	21269	29290	20981	15544	15228	20845	16087	19109	19578	19032	24955	14464	12889	13598	19814
O60879	DIAPH2	151450	158300	223350	190460	124910	126280	179740	157580	159680	167660	149110	261120	132770	136360	121220	203490
O60880	SH2D1A	2180.5	2939	4783	2738.8	899.41	1160	2193.6	1383.6	7038.1	6595.8	4707.7	14764	4452.1	3596.7	2487.3	6732.8
O60884	DNAJA2	80964	94888	136640	87516	68253	79129	107280	104830	86214	74046	72114	144130	79800	76022	74976	130260
O60885	BRD4	39737	36220	46959	37330	47296	39356	54460	43321	33494	24891	35079	56054	43036	34604	41644	65357
O60888	CUTA	29433	25980	26423	22499	18367	15527	18178	15857	31739	35508	25293	43075	20263	21708	15621	26210
O60890	OPHN1	16544	15985	18889	16939	10910	11949	13941	13321	15215	14652	13032	17332	10583	12173	8863.5	14625
O60925	PFDN1	79635	90555	146160	87212	73160	77830	107020	64804	50361	55152	74663	128150	44218	49501	55989	85691
O60934	NBN	18351	14733	20778	15632	17428	14074	21142	15530	19996	16530	15953	31228	19299	18493	14168	28523
O60936	NOL3	9719.7	10661	15668	14469	#N/A	#N/A	#N/A	#N/A	10331	15029	12758	20239	#N/A	#N/A	#N/A	#N/A
O60941	DTNB	30626	34192	43743	45770	33465	43238	45968	55391	49440	32426	25452	45942	55301	37654	28991	61978
O60942	RNGTT	0	0	0	0	6197.5	4920.9	5903.3	5058.1	0	0	0	0	5287.9	4788.7	5395.8	6981.3
O75019	LILRA1	2110.5	1941.1	1547.8	2097.3	2153	1472.4	2101.5	2039.2	3025.4	7942.9	3483.9	1852.3	2972.5	7030.5	2608	2160.1
O75022	LILRB3	6262.5	6271	5696.7	7452.4	6563.6	5961.3	5502.3	7892.3	12671	19027	13287	8440.5	12828	20581	15146	10256
O75023	LILRB5	161130	94982	207430	194400	123430	80481	166190	142410	154940	114390	117600	220010	109380	82909	88655	165100
O75027	ABCB7	59254	61749	85249	60841	41202	45071	54535	40031	92199	88271	61564	90044	61796	53174	43428	60229
O75030	MITF	24409	32403	37399	30768	#N/A	#N/A	#N/A	#N/A	19656	16340	17781	33546	#N/A	#N/A	#N/A	#N/A
O75044	SRGAP2	77403	60733	80645	65008	76653	58438	79860	62827	68299	79674	71984	103520	66264	73730	69184	103220
O75051	PLXNA2	65416	33397	46356	34911	61978	33953	42766	32897	39362	32512	34261	40351	45649	41467	35837	43439
O75056	SDC3	6277.1	3409	5309.5	3710.4	#N/A	#N/A	#N/A	#N/A	6253.3	7596.1	4199.7	6524.5	#N/A	#N/A	#N/A	#N/A
O75063	FAM20B	16724	13295	17700	12977	11157	12194	13186	12428	15360	16093	13464	17676	13723	13773	11816	13578
O75064	DENND4B	24656	21226	35074	29827	27713	29907	40063	32793	25509	28386	29034	44097	41778	36431	31348	49815
O75083	WDR1	488400	473610	693610	522420	666790	574700	834770	601380	627630	514850	397470	860350	755650	640820	561250	1038700
O75094	SLIT3	15723	7119.7	9081.5	8680.3	20675	11021	15042	10706	10534	4427.8	9924.2	7912.1	13647	7136	12332	12054
O75110	ATP9A	21643	22877	30027	27575	17291	18901	19916	21528	24329	17488	19023	27926	22534	12845	14250	21640
O75112	LDB3	#N/A	#N/A	#N/A	#N/A	2778.9	4541.9	5598.8	8690	#N/A	#N/A	#N/A	#N/A	4206.7	2565	4536.4	6676.8
O75113	N4BP1	24955	23911	31637	26302	28315	30119	45610	36003	28051	31403	22844	53735	35905	36202	28765	65265
O75116	ROCK2	504480	407530	508060	452380	515530	421510	507520	461660	334740	346710	371730	511870	330950	320750	393390	521370
O75122	CLASP2	81106	83300	115780	80953	89188	83787	114280	83647	92184	94219	61688	134390	94103	87791	63832	136410
O75131	CPNE3	225070	251140	316900	256050	234650	235070	316500	259570	291890	274740	224620	351090	290270	270330	234560	359360
O75140	DEPDC5	#N/A	#N/A	#N/A	#N/A	23364	22574	33065	22120	#N/A	#N/A	#N/A	#N/A	34305	24372	20366	42649
O75143	ATG13	23237	21818	21996	19140	14245	11036	13139	11858	26536	22959	20783	31467	16126	12981	14877	17405
O75144	ICOSLG	#N/A	#N/A	#N/A	#N/A	2293.8	5080.8	4510.8	3615.2	#N/A	#N/A	#N/A	#N/A	4254.9	4905.7	4736.6	5509
O75146	HIP1R	31690	24037	31570	23968	30744	25837	28880	22639	37250	33731	31242	52620	39254	32055	29797	52866
O75147	OBSL1	17838	10349	14733	13731	10933	4239.7	6753.2	5534.7	10721	10274	12159	12517	4921	4520.4	5374.6	6168.4
O75150	RNF40	108610	84483	110360	86562	145300	115470	140070	110790	60096	63760	88698	119010	84238	90807	129000	150950
O75152	ZC3H11A	12249	8038.8	20785	10034	0	0	0	0	7760.8	8735.9	11642	14024	0	0	0	0
O75153	CLUH	57316	53845	77076	57397	62594	58947	75870	60410	71217	65831	63319	83373	74312	67088	63140	89648
O75165	DNAJC13	634020	580880	707310	548840	488450	466820	591640	456350	819310	788210	545850	941250	695670	661640	440100	809880
O75167	PHACTR2	5933.6	3869.7	5835.5	4811.1	6467.6	3997.4	7005.5	5457.4	4227.3	3716.7	4730.2	7395.6	4902	2836.1	6325.1	6073.6
O75170	PPP6R2	141700	112700	99190	62114	16856	17932	21740	18602	61840	109810	74522	82427	22615	18551	14611	37151
O75175	CNOT3	50654	43240	56508	42913	43546	30028	41486	33919	52816	48797	48572	68152	27293	29605	35840	54332
O75179	ANKRD17	4857.7	6368.5	7150.8	3964.5	10424	8802.4	9135.2	7687.6	7176.8	6286.3	4621.9	6131.2	13498	13330	10085	13081
O75190	DNAJB6	5119.7	4011.2	5977.5	3275.2	#N/A	#N/A	#N/A	#N/A	3581.5	3554.2	5121.3	5586.7	#N/A	#N/A	#N/A	#N/A
O75191	XYLB	27390	20271	36841	25822	30571	16448	33910	22946	17171	20581	18661	27578	19866	15147	20630	20939
O75208	COQ9	28799	31308	43441	35513	46100	57766	82494	62310	41919	36427	29038	46176	63740	43227	43497	82307
O75223	GGCT	62875	66979	87670	61035	76531	83515	105460	71641	63368	65844	49164	99789	76693	77633	56912	126950
O75251	NDUFS7	119570	81424	102220	84663	127190	94822	115310	97367	130520	115280	81536	136740	164390	131570	97302	165180
O75298	RTN2	24171	28069	45775	40322	31527	36609	51909	43872	38322	30439	26030	49181	46019	31319	31308	54153
O75306	NDUFS2	210880	198410	222500	187080	191550	173320	203700	165120	333470	298760	196750	315370	305160	267680	166610	280720
O75312	ZPR1	46623	53006	69630	55232	17088	17966	22796	18372	48891	38348	52149	84426	17221	11521	16623	26419
O75323	NIPSNAP2	116360	108270	157250	105320	153360	147020	203340	129170	171280	136340	93856	206310	226380	193420	134220	235630
O75339	CILP	51116	38318	36027	83876	40592	27876	35051	68135	57759	35925	51670	39141	47896	28159	43664	37884
O75340	PDCD6	51417	73677	89498	67316	90343	103020	127370	100870	84096	97532	57815	115360	100050	122340	73404	141870
O75347	TBCA	233830	215730	252550	182880	128280	124130	137480	127690	34462	55339	127520	298590	38734	44878	79810	201950
O75348	ATP6V1G1	47862	56264	140100	46153	41457	45428	120690	32406	29258	35733	48538	42165	20429	21047	39245	28288
O75351	VPS4B	120500	111830	166500	111820	186250	184120	268470	165300	80540	73508	98703	188790	134560	127260	146080	302900
O75352	MPDU1	20030	18997	21723	16631	16743	15618	17547	12792	45225	24262	20774	32977	41825	23066	17402	28386
O75354	ENTPD6	51322	24640	19243	36036	#N/A	#N/A	#N/A	#N/A	24883	23656	43249	29713	#N/A	#N/A	#N/A	#N/A
O75356	ENTPD5	9052.9	13585	13003	9895.5	4873.3	8184.6	7275.6	5033.3	10130	11802	6766	9453.2	7558.5	6445.8	3562.2	4893.2
O75367	MACROH2A1	359710	382620	602080	493860	293420	342980	512650	425750	705610	583320	428650	890890	591430	481610	373900	727830
O75368	SH3BGRL	278430	271990	421630	266290	288310	352560	563200	340370	99649	146300	196520	311210	130720	188780	196750	378120
O75369	FLNB	1640000	2162800	2908600	2838200	1699600	2155300	2850500	2697800	1988400	1633700	1339800	2963600	1919700	1570200	1384700	2932900
O75380	NDUFS6	18358	24121	32137	22532	18666	24911	31046	21555	12561	18517	22290	33702	13491	15835	20226	35158
O75381	PEX14	21035	18195	24929	18928	44200	43158	47003	44733	26823	24959	27064	28468	56308	54278	53513	64148
O75382	TRIM3	36876	28778	38027	29255	55955	47831	61141	47649	28686	26282	30441	42319	52525	49283	48801	68779
O75390	CS	476170	462500	522860	413970	404360	374670	441540	365480	880660	703460	461990	697600	721510	548060	382880	570490
O75391	SPAG7	5044.3	5566.1	8116.2	6937.2	#N/A	#N/A	#N/A	#N/A	1809.1	1859	3226.1	5670.2	#N/A	#N/A	#N/A	#N/A
O75396	SEC22B	258750	244790	303240	208620	297820	276520	355650	233550	275770	191370	205080	340920	288420	212530	234530	389610
O75400	PRPF40A	199280	164630	213750	185340	162710	117140	168460	134500	149260	145230	150820	218480	128190	131360	120130	174320
O75410	TACC1	142320	147100	161420	130550	129510	114180	129230	104530	190400	148690	138400	207040	143810	121850	111290	170140
O75414	NME6	#N/A	#N/A	#N/A	#N/A	5158.8	4639.7	4539.8	4409	#N/A	#N/A	#N/A	#N/A	5888.5	4247.7	4062.3	5499
O75427	LRCH4	50001	52548	61779	52621	49722	50701	68855	56046	81592	73306	59203	93292	94094	79916	66340	112620
O75431	MTX2	42382	45469	53777	47749	32430	38816	50482	43796	60296	58950	45778	68338	51055	55417	36131	58233
O75436	VPS26A	166050	168150	248770	188130	195230	214160	320970	250590	175920	165580	137470	230810	206900	204430	154730	302500
O75438	NDUFB1	40911	36357	40074	25167	40101	36707	39451	27499	61599	69565	45932	53723	61938	67716	46900	53480
O75439	PMPCB	129770	166010	168040	138540	112600	144320	148590	116540	192600	147800	120180	196440	176160	136990	109210	185810
O75444	MAF	4744.4	3731.1	5846.6	3514.9	4333.5	3140.3	6558.3	4706.2	3681.8	3760.1	4256.5	6275.1	4668	4462	4161.1	6880.9
O75448	MED24	26117	22268	21926	20145	20584	20921	18211	16202	32444	24037	21324	31132	29103	22511	18504	23956
O75449	KATNA1	7887.3	7913.5	10912	9112.5	8077.6	7075.6	9692.7	8694.4	8025	8395.9	7450.3	18491	7701.1	10509	7263.7	15082
O75462	CRLF1	20390	19402	26176	24495	14545	16371	21598	22685	30590	21022	19452	24950	25911	19240	20029	23244
O75475	PSIP1	220530	211260	307680	187320	149020	153610	231660	123910	104590	114930	235770	260000	106600	100500	149280	217420
O75477	ERLIN1	131840	180860	170740	148810	132050	177120	171410	140890	238280	202040	161040	227970	229740	194890	168680	215250
O75487	GPC4	61639	40224	35812	29407	71887	45895	39358	32912	30053	40599	37868	39534	34315	40413	42183	49363
O75489	NDUFS3	210750	246540	295820	247430	219880	286350	339570	284700	293240	226490	172220	347200	352950	279280	200660	393050
O75494	SRSF10	30175	31635	44080	32658	41286	35385	43141	41696	26663	21881	22186	39832	34128	24040	25155	45936
O75503	CLN5	24658	20269	43327	20974	84122	57549	118940	61402	27103	31561	25218	32764	91423	92813	66193	99615
O75506	HSBP1	18091	4427.4	6715	7313.2	19335	4775.2	6039.4	5108.1	8172.4	8747.6	15655	12057	8180.9	7761.4	16504	11188
O75521	ECI2	164260	129600	163080	126160	164110	128130	156570	126970	151000	143290	147920	201730	148730	149780	166150	194160
O75525	KHDRBS3	54165	51943	63208	55420	85188	80816	97721	91088	30955	26179	30751	52541	52467	41216	56164	82688
O75530	EED	8036.3	7583.3	9227.2	6271.2	7726.7	7238.1	7793.1	6689.7	14693	10890	10150	15184	14632	11774	10566	12194
O75531	BANF1	41415	33618	39599	31079	60691	44823	50436	37872	45926	48173	40067	55839	70938	59912	59446	65829
O75533	SF3B1	323560	298550	384490	279460	333050	291010	376260	285420	446640	875850	320870	488490	464530	555430	307140	486250
O75534	CSDE1	239350	228370	323930	230430	230700	219180	336190	224350	229490	213970	233040	355170	233090	206360	219100	347880
O75558	STX11	46850	37158	66871	44317	49121	40306	63431	47889	57050	47567	68277	100800	61333	53071	67619	101900
O75563	SKAP2	39941	58749	94123	118140	25033	28498	50729	31547	122490	232520	82839	124840	39912	43118	44791	59874
O75569	PRKRA	60133	67027	96371	69485	167880	180340	255300	181430	53427	52576	58440	98074	119200	106620	145080	248590
O75582	RPS6KA5	29730	37303	41497	30802	27478	42280	42151	35077	22488	26557	25606	45371	20494	26258	23684	49752
O75586	MED6	6666.1	4462.9	6085.1	4714.3	6327.2	5414.1	6639.9	4700.6	6766.2	4858.4	5324	6778	7307.3	4512.7	4930.3	7142.8
O75592	MYCBP2	228090	237180	281680	222360	213920	219370	259050	215500	338740	261570	240030	409430	311450	245780	215280	360100
O75594	PGLYRP1	3819.8	3256.8	4479.1	3068.4	2649.1	3552.2	3765.6	2287.1	3662.3	15199	6839.6	5344.5	5127.8	18220	6735	6183.8
O75608	LYPLA1	22396	20185	27313	18371	39256	30215	39952	29076	31184	20406	17306	45972	40479	30349	41632	54732
O75616	ERAL1	17221	20792	22176	18482	#N/A	#N/A	#N/A	#N/A	18215	15138	18075	22529	#N/A	#N/A	#N/A	#N/A
O75628	REM1	18923	16314	23300	20579	20299	22551	26415	25010	13100	11708	11650	22841	15904	13221	12487	29812
O75635	SERPINB7	88788	7282.5	9778.6	5457.8	#N/A	#N/A	#N/A	#N/A	18725	18117	47347	8223.8	#N/A	#N/A	#N/A	#N/A
O75636	FCN3	1388	1790.7	1955.5	2610.2	9775.3	18023	12134	14659	2111.7	6461.5	6781.5	5062.7	12107	28347	29609	25678
O75643	SNRNP200	716340	672710	796590	641100	604330	565470	653200	544490	953630	774250	644440	971940	795090	661990	566090	841470
O75663	TIPRL	79170	74556	92716	84680	47445	41619	55802	56510	73347	65482	61868	108000	43738	32181	37418	76277
O75674	TOM1L1	4532	4611.1	8314.9	6833.7	#N/A	#N/A	#N/A	#N/A	5105.2	4514.6	6283.3	6871.8	#N/A	#N/A	#N/A	#N/A
O75676	RPS6KA4	79827	62760	83019	101090	83360	73805	82877	71829	77212	54760	83800	79291	69030	62278	74202	89202
O75688	PPM1B	44642	43791	64124	49912	55371	59070	80647	61006	51327	46324	43880	73335	52086	55254	54906	93470
O75689	ADAP1	7178.1	7811.7	11373	8037.5	10530	9673.3	14828	10198	9373.1	9644.2	6920.7	12210	10807	12012	9860.7	18187
O75691	UTP20	83609	88806	93124	80392	71060	75743	82390	75022	127570	110790	96655	121590	105190	93826	82883	116170
O75694	NUP155	197300	173780	203830	177340	149560	139090	165210	138890	256780	226250	153870	274060	202650	197880	133250	231780
O75695	RP2	172600	129620	180120	154600	194770	163220	210850	177010	190940	223240	148100	210140	226250	248340	174370	252270
O75716	STK16	1383.8	2219.2	1965.6	1292.2	#N/A	#N/A	#N/A	#N/A	2702.8	6596.5	1900.9	1875	#N/A	#N/A	#N/A	#N/A
O75718	CRTAP	324550	180970	163400	117740	269190	161820	163040	125110	180270	267780	178620	168530	163460	220560	166380	194640
O75746	SLC25A12	244410	232260	320720	276170	219090	208710	279350	242330	395130	329450	252560	405360	342940	317720	247510	373940
O75764	TCEA3	6546.4	10932	13698	7713.7	#N/A	#N/A	#N/A	#N/A	6086.2	4768.9	6657.3	11606	#N/A	#N/A	#N/A	#N/A
O75781	PALM	92839	57545	85457	53613	65986	43855	57521	39307	40239	34978	89199	65872	32706	23515	63597	45741
O75787	ATP6AP2	17117	19324	24079	18524	19127	19452	26030	18599	25128	32176	20190	27670	22716	29004	24782	27887
O75791	GRAP2	31993	37202	42059	29458	33070	34893	38733	26482	42876	41898	39976	66785	36249	37929	33513	56770
O75792	RNASEH2A	30437	20922	34871	22817	23445	18379	29799	19578	21664	18319	18940	35669	18099	16469	15364	32081
O75818	RPP40	#N/A	#N/A	#N/A	#N/A	12588	7986.3	11400	9455.4	#N/A	#N/A	#N/A	#N/A	13894	12965	12401	16555
O75821	EIF3G	118980	103880	147690	99092	152690	129720	192720	136470	126990	100880	102160	174550	133130	134850	124700	209230
O75822	EIF3J	75111	82005	135780	59080	93105	85819	163920	72591	56858	59221	57384	117070	49197	59536	74763	127230
O75828	CBR3	114660	146660	256200	197240	92131	116770	221450	158520	152790	139120	120580	254870	133140	126660	96381	224350
O75832	PSMD10	71311	75647	95662	66008	54751	49875	76564	53877	65510	69241	74599	104240	54515	52590	46758	81002
O75843	AP1G2	48178	56736	83345	64142	33863	37464	56369	42369	78595	70328	53430	96276	55717	57932	42943	64642
O75844	ZMPSTE24	175770	174330	213610	164970	153110	136320	168580	133900	257720	252030	171630	249740	244680	210870	148450	213220
O75864	PPP1R37	6409.2	5730	6640.6	5100.3	6073	3874.3	5351.1	3878.1	7466.5	5471.4	6557	8105.2	5381.5	4460.8	4765.5	6179.4
O75874	IDH1	567300	615330	960820	782490	639430	693670	1145700	931250	787550	687150	437910	1207000	953540	803920	492230	1442400
O75879	GATB	30645	29950	29671	26727	27284	30059	30433	23683	42619	39554	29527	38752	42053	34288	25982	42091
O75881	CYP7B1	75862	55566	55686	52478	84058	61614	53418	51152	76847	72011	76476	77955	100290	92036	92170	86436
O75882	ATRN	10494	10012	19238	13199	44151	41145	73131	56050	17578	27190	22179	30123	61042	74197	62069	105870
O75884	RBBP9	48041	41942	62810	64012	33278	35299	47155	44107	44522	41177	31905	87029	32815	28489	24281	61416
O75886	STAM2	117770	111520	156650	104640	62881	60727	94843	62010	82531	62334	88089	148890	38133	27126	43682	85216
O75888	TNFSF13	#N/A	#N/A	#N/A	#N/A	5533.3	6230.9	7338.9	15038	#N/A	#N/A	#N/A	#N/A	9578.2	8521.5	12123	12386
O75891	ALDH1L1	23438	22162	25230	28753	44860	43784	47479	58867	37288	26346	24101	39246	70439	41796	42369	73319
O75907	DGAT1	22913	29911	34928	29103	11776	11095	15357	12162	62916	66992	29425	69758	9810.4	10480	11278	15436
O75909	CCNK	5916.9	2869.7	4179	2863.4	25130	24396	28780	21705	5128.7	3337.2	5791.5	4628.3	38477	35136	23246	43160
O75911	DHRS3	0	0	0	0	7526.4	6349.3	8780.2	7132	0	0	0	0	9511.3	7806.1	10396	9498.3
O75915	ARL6IP5	134000	130920	192900	146720	170420	178830	297150	202220	136710	133970	140330	196160	159210	147260	175270	292740
O75923	DYSF	349560	263450	256510	260190	418760	310540	283340	288760	341200	415040	305350	411280	407620	513350	384580	490520
O75928	PIAS2	5435.3	5561.3	7870.7	3833.4	#N/A	#N/A	#N/A	#N/A	5931.6	6567.6	4989	9368.5	#N/A	#N/A	#N/A	#N/A
O75934	BCAS2	92207	63559	80547	68627	114630	74974	104300	75068	74034	77695	78862	101710	86247	78179	88557	133060
O75935	DCTN3	112450	97026	129210	101280	167840	153210	217570	164040	93728	89520	83751	134070	127740	126660	132130	201340
O75937	DNAJC8	151100	148160	189020	158740	136030	138370	164250	128160	117660	146730	123980	263800	119710	133920	127770	195590
O75947	ATP5PD	383670	325990	473970	343570	244930	191170	282770	210560	366070	467130	357820	539620	219560	280430	222560	326820
O75954	TSPAN9	13202	9161.4	11098	13468	4638.1	3270	3351.8	3052.4	13562	12537	12653	17341	4470.1	4227.8	5702.1	4103.9
O75955	FLOT1	179150	134350	159310	123370	134190	117960	155950	135970	174400	196310	186040	191920	135580	175590	163190	189510
O75962	TRIO	114990	80235	114680	90141	118410	87934	127570	103360	90801	87062	115920	130330	102260	105040	124320	161220
O75964	ATP5MG	63876	73617	101530	73473	79005	85704	124280	90201	119020	89171	62552	126830	147380	117640	81988	158390
O75970	MPDZ	14374	10056	13367	12761	9511.4	7388.4	9058.3	7055.6	10811	8130.9	11044	16283	7287.1	6657.1	7051.6	9440.3
O75976	CPD	44191	58817	48615	44286	72887	75748	76631	86528	56483	54487	51012	61483	95085	79731	80599	93645
O75995	SASH3	3267.1	3668.6	3858	3143.3	3698.8	2361.4	3879.3	2212.5	3686.9	4348.1	4000.1	4290.8	3329.9	3293.8	4203.1	3629.2
O76003	GLRX3	49295	60169	74122	58130	45633	64123	66837	49488	54957	53070	37289	86068	46853	50278	36990	72026
O76021	RSL1D1	82627	64105	104240	68669	67462	50046	91318	53927	95003	94890	89454	126450	80237	82657	73131	113020
O76024	WFS1	75051	84005	77347	66684	55772	57441	58163	49231	108240	94041	69602	134070	69693	68276	53835	98578
O76031	CLPX	78837	64684	80210	55878	75851	70299	85018	66151	55744	49227	59621	69088	77902	64705	66403	86382
O76054	SEC14L2	28911	19478	31806	22469	44492	30476	45023	31792	17478	16876	14808	22756	26809	31383	23957	30159
O76062	TM7SF2	14225	25303	34654	29938	11685	26582	40540	32370	43799	20021	17269	36682	52766	24391	15967	45288
O76070	SNCG	58624	57189	77386	51649	37766	37926	51809	36872	17358	15325	40838	44728	13505	11320	27825	33559
O76071	CIAO1	31253	35218	46267	41398	22806	24593	41458	29069	41912	36877	28666	62490	38179	35104	21584	58661
O76074	PDE5A	109270	63251	68433	67842	39305	29360	29905	30024	84806	54649	66371	97770	36187	24200	28075	37206
O76076	CCN5	40347	15440	22651	23303	25355	15492	18563	18820	23017	12981	47842	24571	19297	11887	36868	20156
O76094	SRP72	221030	215040	257160	191170	199040	189140	223150	167060	358620	314820	243650	500170	306040	274610	216260	431840
O76095	JTB	#N/A	#N/A	#N/A	#N/A	1259.5	2419.8	4805.8	1655.4	#N/A	#N/A	#N/A	#N/A	6107.4	5118.2	3556.3	8203.2
O76096	CST7	#N/A	#N/A	#N/A	#N/A	2151.1	4227.1	4721.9	2972.5	#N/A	#N/A	#N/A	#N/A	5846.7	9184.3	5674.8	6186.8
O94760	DDAH1	58459	99323	146640	78731	106930	142550	210280	128630	65410	62861	55172	101310	97908	110640	82226	167980
O94763	URI1	23711	26333	38803	28961	35536	30200	38055	31536	22322	20770	19354	39355	33876	35943	32712	48314
O94766	B3GAT3	23848	34257	38543	26607	20008	29136	29838	24757	32283	25767	24513	33913	24506	24175	21639	29683
O94768	STK17B	8147.8	7660.4	7495.5	6038.5	6286.2	4537.3	6078.9	5904	9850.3	9009.7	10819	16274	5965.7	6239.8	9018.8	12453
O94769	ECM2	18985	7032.8	8119.1	12912	17944	7601.6	7923.5	10178	9293.5	11697	21117	10141	7703.8	10658	17330	9753.3
O94776	MTA2	169980	154180	206690	164190	221260	198080	256880	211360	180620	138230	168650	226380	218670	182870	203490	311010
O94788	ALDH1A2	73648	37061	41990	51410	66134	36400	44540	46640	32017	29713	68146	44559	35710	29521	62364	42748
O94804	STK10	84546	86805	133770	78078	90024	80018	152680	84778	67000	65172	94063	125680	82398	84582	103760	171470
O94806	PRKD3	#N/A	#N/A	#N/A	#N/A	6390.7	4876.1	7159.5	5566.7	#N/A	#N/A	#N/A	#N/A	4719.1	3847.9	4923.2	7900.2
O94808	GFPT2	96547	257490	424820	254780	173760	386080	648380	394620	293100	139410	165790	277120	464010	231770	276330	551510
O94811	TPPP	4981.8	2129.8	3641.8	2835.4	6088.5	1783.8	4004.5	3824.2	2027.8	2163.3	1639.3	3324.8	1857.5	1798.4	2072.4	2811
O94817	ATG12	15594	14129	20125	14383	27761	22281	35284	23215	17582	21792	13890	28380	30066	32593	24629	36671
O94819	KBTBD11	27574	30123	29725	36139	43395	45478	44975	50150	24206	25989	27820	32292	39852	35948	37066	48111
O94822	LTN1	43152	46220	60707	47465	56012	50015	68684	50782	77687	64248	42437	90301	90340	92221	58529	110700
O94826	TOMM70	275870	276890	329020	276610	232600	239680	295390	245560	278480	265620	259500	384520	268200	254950	245970	387860
O94829	IPO13	13241	12580	16909	14627	2136	2664.5	2956.5	2928.6	13923	14164	14129	21217	2403.8	2990.1	3528.7	4042.2
O94830	DDHD2	28100	26755	30515	29496	21357	20282	21113	20151	31234	31148	24470	40366	20606	16444	18244	24714
O94832	MYO1D	523250	246550	324130	309040	587370	306150	382810	380430	340110	600380	415140	400150	403640	723130	477910	468110
O94855	SEC24D	424400	315430	444360	328710	357280	262650	375080	272560	479390	422120	316420	510380	409500	343040	300180	435070
O94868	FCHSD2	24841	22611	33041	23767	18526	13365	21671	14713	23809	28886	28053	51111	14426	18524	15927	38519
O94874	UFL1	274360	275660	371350	267080	357020	346180	475520	349960	388690	284280	234950	545410	487420	345600	303090	700210
O94875	SORBS2	121910	141020	334100	218330	120710	168240	328880	188510	115210	97431	129010	165380	98909	92708	121400	170960
O94880	PHF14	#N/A	#N/A	#N/A	#N/A	12103	9245.2	9566.9	9195.9	#N/A	#N/A	#N/A	#N/A	9764.9	6154.4	8498.3	12958
O94885	SASH1	16966	15972	31844	17557	#N/A	#N/A	#N/A	#N/A	14268	16572	11902	31055	#N/A	#N/A	#N/A	#N/A
O94886	TMEM63A	24051	20663	29218	31378	22261	20636	30919	31132	29973	25071	26469	29018	28313	25135	29297	32373
O94887	FARP2	27411	21666	27002	25549	18914	15231	20221	19194	34120	29394	26477	40115	22973	19695	19589	28595
O94888	UBXN7	20730	15136	15040	8749.8	20865	14230	12544	7507.3	4431	5397	15013	7342.2	6340.5	4764.1	11781	7916.9
O94901	SUN1	186530	162500	198480	187740	221750	203200	251680	265020	183060	149020	163840	230410	237410	176960	194620	296740
O94903	PLPBP	85399	93146	129430	96604	56290	60562	83834	60864	90093	87071	83762	144420	59224	79105	69709	92297
O94905	ERLIN2	210110	313380	302530	248480	188980	285520	274820	226100	348420	266230	214090	358480	331050	262330	201440	341480
O94906	PRPF6	284170	217020	260590	202610	256690	213490	240290	204110	299100	268210	229130	318070	282040	250110	214380	300020
O94911	ABCA8	29737	52219	76135	45631	36922	72150	108610	58097	57119	24896	29168	90470	92103	32161	37069	124320
O94913	PCF11	19765	16758	16207	12872	23393	30777	117830	28003	42439	32983	26868	32764	54589	40424	28954	70089
O94915	FRYL	111210	97676	115450	101970	100350	102380	118870	100640	131990	135680	110180	162320	125260	119400	100270	160280
O94916	NFAT5	12278	7743.6	15884	12774	11941	9300.9	12012	12009	9919	6614.8	9228.3	14409	11804	6846.4	9975.7	11341
O94919	ENDOD1	60333	76679	93979	102310	56468	66718	70840	87871	76494	70886	59783	129390	65146	60766	57245	106920
O94921	CDK14	#N/A	#N/A	#N/A	#N/A	21128	26597	30988	21551	#N/A	#N/A	#N/A	#N/A	17387	15624	19483	31828
O94923	GLCE	23231	21278	25662	21734	16862	17428	22584	17305	30459	30570	27718	34850	24346	25023	18283	25949
O94925	GLS	176390	122740	151810	117930	162780	121040	158750	115470	165080	142700	120400	176390	177080	155510	125070	203530
O94952	FBXO21	7075.5	8170.3	8581.1	9036.3	732.59	1921.8	2187.5	1673.4	8697.2	8540	6423.7	11818	1444.9	2128.7	1276.9	2495.7
O94956	SLCO2B1	42682	49531	69543	44438	55479	56336	84937	53240	62685	102490	67463	94008	69876	109710	87813	100080
O94966	USP19	8509.9	10136	12522	9977.9	20381	23201	29779	22426	12431	8192.9	9775.6	15831	29633	23432	19722	35126
O94967	WDR47	7742.3	6558.9	14036	7837.5	19792	15546	26708	17062	6504.5	6043.1	6256.5	11261	22914	16151	14480	24773
O94973	AP2A2	331400	326680	493300	370320	299990	298260	449650	333540	450380	422210	262210	508020	390550	382680	252360	470710
O94979	SEC31A	534710	416570	605850	418580	581700	449630	640720	467050	571660	512600	408670	748390	654040	566280	433040	806220
O94992	HEXIM1	3324.4	2902.7	3372	2043.1	3137.5	2150	2932.5	3174	1289.4	2509.4	2164.9	3063.2	2700.6	2065.1	3341.8	4745.5
O95070	YIF1A	18276	12366	17972	13941	22639	14382	20846	14227	19391	20029	15843	21536	23348	20987	14001	22248
O95071	UBR5	63995	52492	58641	58666	45624	39738	45606	39961	64256	61400	65646	78511	48884	46362	45197	59948
O95081	AGFG2	10742	9748.4	17362	10609	8601.4	11806	14279	8550.8	9452.6	7505	7296.8	16308	7358.7	6801.7	8259.3	14681
O95104	SCAF4	54434	43379	58520	44561	46358	40515	52878	36645	53279	49315	43978	69819	48779	50097	44061	66526
O95136	S1PR2	3708.6	3912.2	4500.6	5628.5	3535.4	4022.7	3851.7	6177.6	9317	8336.3	5949.1	8238.7	7856	5242.4	5459.8	8304.5
O95139	NDUFB6	90536	98111	114720	99098	114240	118280	131360	119700	133280	136680	98482	144810	156340	151860	115260	191380
O95140	MFN2	84667	76524	93663	76981	80670	78078	86222	76064	94698	75354	75386	102340	99600	79757	72146	105650
O95149	SNUPN	16831	15905	21023	16414	23653	26353	27925	21133	22123	18651	17435	22342	30182	24482	24248	36215
O95155	UBE4B	93335	75140	93722	70695	85266	79461	96837	70064	93803	83420	88173	107850	97169	83488	79566	120220
O95159	ZFPL1	20619	17937	21850	20410	9360.3	7702.2	8184.4	6501.9	21193	23724	17808	27833	8600.5	16998	8626.6	23442
O95163	ELP1	168010	159860	207740	245440	134650	130430	171910	158610	159890	154370	121260	244290	120190	123240	104140	190420
O95164	UBL3	19433	17199	22455	19088	16885	15526	24003	18056	24685	23123	18150	25813	19725	20324	16931	26146
O95166	GABARAP	35467	36092	69757	49474	39396	38351	74625	50775	33313	23636	32166	73246	34513	24390	27971	71655
O95167	NDUFA3	53945	41734	60927	48347	46710	37207	52530	44326	74251	59222	44725	91332	62869	46815	38139	70368
O95168	NDUFB4	68578	59286	86968	68647	105380	97299	143100	113570	94226	80083	66192	102550	166620	137620	100310	172910
O95169	NDUFB8	52158	52381	62798	54476	14946	12782	17504	14536	81936	54297	51774	83435	21205	17201	13969	26735
O95182	NDUFA7	36406	35348	45424	32568	43127	43687	68909	43995	38275	39347	31229	55243	49070	49807	41777	65928
O95183	VAMP5	10851	15113	14682	9857.3	15969	20848	19409	15522	25038	20868	19062	30451	38283	30236	25664	40226
O95197	RTN3	34908	50375	73101	52969	113920	74908	100850	74715	64840	69675	38959	78397	112450	102250	84247	108230
O95202	LETM1	187450	149270	194350	161170	156530	138140	182600	145470	213610	176120	194710	205580	254680	226180	183630	233720
O95208	EPN2	21854	23834	34830	34511	14523	19331	23894	18160	17487	12198	11614	27537	14594	7529.6	10347	17824
O95210	STBD1	3424.4	5526.3	6701.2	6261.4	5423	6101.9	9777.7	8074.2	8651.6	5816.4	3890.8	10289	10119	6352.8	5014.3	9591.2
O95218	ZRANB2	18259	14125	28274	13027	#N/A	#N/A	#N/A	#N/A	8982.7	9103.2	14777	17163	#N/A	#N/A	#N/A	#N/A
O95219	SNX4	91411	68648	114530	80991	71962	60373	90134	62938	54116	55967	72868	100750	44865	48628	55075	83956
O95232	LUC7L3	53250	54096	68260	49022	56299	49754	70484	54774	43856	48354	46823	91975	40753	49100	50299	90833
O95236	APOL3	89959	103570	129470	118740	108440	130770	174680	132160	232120	159410	167590	229010	276080	170610	189450	276660
O95248	SBF1	83320	93532	118560	80935	79142	96917	111840	87891	81762	65730	77157	115680	90572	73284	82853	126980
O95249	GOSR1	52724	53921	66701	48169	64715	62024	84749	57860	60510	58746	50961	84343	73497	67248	66032	104910
O95259	KCNH1	16887	8781.3	5092.1	7106.3	#N/A	#N/A	#N/A	#N/A	26554	5628.7	18772	6246.5	#N/A	#N/A	#N/A	#N/A
O95260	ATE1	10298	12972	19741	16501	14633	16517	24021	20509	13113	7792.4	6587.9	20001	13483	9173.6	8907.1	29682
O95273	CCNDBP1	#N/A	#N/A	#N/A	#N/A	604.12	740.23	1629	1301.9	#N/A	#N/A	#N/A	#N/A	979.78	983.74	1049.7	1344.3
O95292	VAPB	121370	106080	155170	101540	151390	135580	194310	129460	56071	49273	83890	135140	72881	58599	100890	172840
O95295	SNAPIN	18446	20147	27755	20250	31356	33887	51409	32851	18968	22751	17379	31412	29046	31503	28584	55696
O95297	MPZL1	47826	31647	40914	37199	127060	40799	50752	47221	51396	31298	38187	52157	60572	44799	53841	65925
O95298	NDUFC2	117910	105040	134280	106540	69900	64874	80354	63265	163060	159150	109030	186160	91586	86461	61785	110480
O95299	NDUFA10	148190	128130	173070	131330	102250	81703	105450	84344	232490	198630	106350	242790	138310	118230	67675	146460
O95302	FKBP9	329270	197340	196200	152360	286370	190330	180140	158350	180010	200710	228040	202110	168610	189830	174300	211460
O95319	CELF2	77465	56243	82750	67089	105560	86374	130150	98179	82622	65577	67623	124020	120560	102390	92467	186300
O95336	PGLS	136490	153070	234390	158890	98065	108980	176230	121720	128280	87494	91512	245160	100020	67423	68672	194160
O95340	PAPSS2	164210	155070	236600	153550	168560	148060	228970	157340	171370	163310	144350	241470	180430	175960	138970	244140
O95347	SMC2	48579	55148	52550	44766	56448	61616	59232	49646	52568	47196	56647	67266	61645	54033	61654	73777
O95352	ATG7	258120	246620	375610	238700	228370	227500	349730	226560	363750	288220	144050	530360	341310	293590	142330	491880
O95359	TACC2	31507	24850	34750	27380	19154	12607	18494	17174	21777	17502	19695	26920	12655	9666.6	10479	13357
O95361	TRIM16	#N/A	#N/A	#N/A	#N/A	14913	10139	11032	8676.1	#N/A	#N/A	#N/A	#N/A	11447	7236.9	7839.9	15269
O95363	FARS2	39119	38349	52921	37950	51941	34683	60901	40288	63850	51761	33855	66342	49414	45024	33617	57202
O95372	LYPLA2	266110	101200	80346	65471	42920	39628	48331	44056	53483	51888	137440	110510	38559	30262	36077	70158
O95373	IPO7	166250	149150	203530	143590	166140	139470	196110	142120	165200	172730	144780	214860	165040	180600	148990	217540
O95376	ARIH2	18374	16581	25173	15987	16307	13639	18542	16079	17722	17454	15633	29622	16335	15233	14087	27995
O95379	TNFAIP8	47491	50750	67298	46606	55568	60553	87720	58448	77039	107090	76822	138750	87534	118710	82609	173950
O95382	MAP3K6	38408	36031	42336	34691	32677	29900	33188	24403	37784	40449	36825	43242	27705	25609	27845	32490
O95394	PGM3	208490	183000	295540	216580	209070	189790	268310	197240	208470	214960	177370	421450	196310	206750	160750	293200
O95396	MOCS3	26261	33002	41697	30438	12946	14058	24153	14203	28396	24347	29167	45882	14603	13162	13373	25837
O95399	UTS2	65442	86748	81241	43054	48112	65507	60950	34489	151770	150610	93466	101430	115700	105820	74548	83198
O95400	CD2BP2	13139	12466	12247	9843.5	#N/A	#N/A	#N/A	#N/A	10309	8792	14830	19388	#N/A	#N/A	#N/A	#N/A
O95415	BRI3	6242.4	6802.6	10168	5633.8	1950.4	1720.8	3678.8	1676.5	7058.5	6648.9	7362.7	8836.3	2700.7	2271.8	2115.7	3438
O95425	SVIL	187310	150020	191130	165850	149430	121740	163130	129830	153540	135790	122130	205830	135170	117380	110520	179060
O95427	PIGN	35333	46014	52732	43695	32298	39609	42373	40220	43172	45095	33730	52454	38480	45969	31763	46567
O95428	PAPLN	#N/A	#N/A	#N/A	#N/A	7056.7	8394.8	12210	9660	#N/A	#N/A	#N/A	#N/A	14158	6688.6	7702.5	15329
O95433	AHSA1	153180	146130	208110	145960	110480	100470	141330	111400	176650	158370	140140	272520	118350	102880	88145	187720
O95445	APOM	20914	26128	51939	39943	32256	39502	69700	57845	45835	88710	93940	89169	64150	132280	114280	129250
O95453	PARN	61507	63134	78659	65374	105300	75490	85323	68932	79615	52168	54396	92805	74750	61795	70857	96942
O95456	PSMG1	12195	10657	17592	11773	16404	14389	23964	16146	13367	14566	10894	16036	12796	14766	13413	21673
O95466	FMNL1	173230	242160	345330	250690	239450	285710	437850	302250	262920	280790	269270	390160	319400	361420	336710	523560
O95470	SGPL1	132680	137460	149690	113550	163440	125810	124130	109280	243920	264550	157470	223640	261940	272700	183660	200870
O95476	CTDNEP1	13925	12197	12786	13529	21643	17911	18923	17383	20063	17727	14436	17721	27316	26878	19615	26747
O95477	ABCA1	81403	84106	101940	77895	70260	76995	100110	73366	111890	121840	83605	102890	127490	108660	82255	115650
O95479	H6PD	241800	318500	431430	342700	249120	326320	436800	342920	436530	310930	251020	463240	456810	323870	266160	471390
O95486	SEC24A	75590	75983	98597	77492	74865	75387	100020	80362	170300	131270	76772	159520	174620	141290	80598	173850
O95487	SEC24B	129310	117940	141640	115460	115980	121060	141100	109930	156730	137180	118440	169860	159300	138070	113380	172010
O95490	ADGRL2	12852	15565	13045	17417	10789	12703	12670	13275	19753	16207	13390	21264	17910	12744	12637	20512
O95497	VNN1	#N/A	#N/A	#N/A	#N/A	671.03	2356.1	1841.9	2822.6	#N/A	#N/A	#N/A	#N/A	4404	8538.7	1741.2	3122.1
O95498	VNN2	1872.2	3564.1	2862.2	3577.9	7831.7	19588	14175	11533	2285.9	5284.9	3958.3	5910.1	12118	30205	22893	40880
O95528	SLC2A10	8717.2	7880.9	9653.7	6304.3	#N/A	#N/A	#N/A	#N/A	5423.1	6971.1	4273.5	7384.1	#N/A	#N/A	#N/A	#N/A
O95544	NADK	16996	17661	29147	21125	13195	16908	21472	16692	30690	31394	15313	33670	27856	26906	14327	27770
O95551	TDP2	11834	15200	11364	9298.7	15991	18323	18118	14044	12977	13337	11949	14771	19568	21568	17437	22212
O95562	SFT2D2	10456	10159	13975	9311.2	10046	9466.1	13037	9721.9	12844	13528	14386	15616	12686	14374	12223	16435
O95563	MPC2	34975	64889	106250	91486	30654	59623	80224	63644	70745	78907	32142	130250	63038	65292	30778	102920
O95571	ETHE1	112270	103730	135800	100300	100860	89866	127520	98837	188270	136430	107430	240610	154060	113380	97559	200300
O95573	ACSL3	96121	90211	125280	91164	121380	111090	144180	109920	136370	113810	101680	169710	147610	118070	117400	165380
O95602	POLR1A	28898	29436	41918	36687	10762	10929	11143	10222	34349	32418	36166	48205	11521	13048	13438	13892
O95613	PCNT	102330	108510	138110	109640	100500	102060	136100	97975	113360	153460	161720	145010	97516	113250	117160	141450
O95619	YEATS4	9376.6	8742.7	11935	8562.3	16940	18567	21669	16599	7170.7	7249.2	8177.5	12517	12065	13699	14683	22490
O95622	ADCY5	401.89	1079.2	634.77	432.97	4003.8	2664.3	3059.9	2810	823.26	695.32	0	678.92	3430.4	2911.5	2825	3003
O95625	ZBTB11	#N/A	#N/A	#N/A	#N/A	3090.7	2567.7	3098.1	2566.5	#N/A	#N/A	#N/A	#N/A	2287	2604.3	3243.6	4402.4
O95630	STAMBP	20584	22289	32344	22139	42609	42321	61102	39827	26215	27868	21790	43314	57883	55930	41369	72347
O95639	CPSF4	28486	21564	27302	20432	15690	14242	18534	14306	40329	54776	28979	60769	22513	37488	17957	35463
O95644	NFATC1	19874	16066	30258	32896	25298	21236	36038	42423	27300	21493	16347	35056	36109	28764	24143	46717
O95671	ASMTL	161520	132700	214780	151770	121130	81605	144320	99762	129990	145990	126070	222230	100150	105090	90035	177180
O95674	CDS2	115300	114970	142480	109780	61591	62694	80972	62854	159070	113940	99281	166370	83676	58402	55895	97289
O95684	CEP43	#N/A	#N/A	#N/A	#N/A	5207.8	5172.6	5535.4	4325.6	#N/A	#N/A	#N/A	#N/A	5239.8	6444.9	5498.6	15969
O95685	PPP1R3D	#N/A	#N/A	#N/A	#N/A	10053	10876	13746	11182	#N/A	#N/A	#N/A	#N/A	8309.5	6258.2	8901.8	13251
O95696	BRD1	24361	24228	29092	24840	50353	35439	39484	31285	42796	30156	24567	38342	39680	31388	34643	45100
O95716	RAB3D	17694	13907	20623	16465	12000	7504.9	9583.9	8694.5	31366	39039	28289	35436	16794	18855	16266	13158
O95721	SNAP29	44467	42084	55445	30242	37491	36160	47368	27240	34149	36996	34042	50492	33330	32089	30371	40831
O95747	OXSR1	98447	94629	153830	94492	74241	71334	137280	90584	94103	92274	94368	178620	73603	72764	71780	189070
O95749	GGPS1	77359	85045	109120	72448	54959	56931	72487	50609	75456	84562	60544	122850	50127	57792	41577	80251
O95757	HSPA4L	21882	28211	40607	25935	7950	7823.7	14027	9506.5	21689	24739	23663	37475	10115	8276.4	8909.5	12977
O95758	PTBP3	59383	50509	78265	56554	54553	49788	70287	48502	46024	39615	43774	85748	46760	39749	41739	84210
O95760	IL33	27418	18492	25147	15963	16559	12013	15045	10544	13982	13920	16745	25565	11552	7597.4	10466	14811
O95772	STARD3NL	21906	23967	30231	23217	13994	15063	22367	14914	31811	29668	26956	30672	22873	22607	16394	24909
O95777	LSM8	64342	58813	59511	48997	26713	26047	32336	24666	81132	62640	54157	93930	36634	26957	29104	47884
O95782	AP2A1	787480	786410	1113400	909670	832040	825230	1148600	856750	1119200	1047700	783920	1197000	1088700	1087600	756730	1228700
O95786	DDX58	187470	170850	241660	196840	214240	198570	283620	219490	278040	254920	188920	344690	335910	268900	200320	410820
O95793	STAU1	32548	34316	53384	25267	102390	91033	120410	76606	21523	20702	26723	38791	53402	55094	79198	100240
O95801	TTC4	12918	13768	22380	16530	19129	22849	33790	23376	13780	18053	15140	33686	20561	22644	23088	39730
O95807	TMEM50A	13815	10117	15005	9804.5	14773	13199	20754	14174	24118	38279	20086	42278	31383	45395	21538	52695
O95810	CAVIN2	220280	164320	217100	236660	242870	214700	278720	291480	68392	71144	106830	188310	91010	84963	122200	219960
O95816	BAG2	127430	123900	157970	119630	96705	85555	105330	77804	127720	105530	102870	165030	90706	76356	71541	116330
O95817	BAG3	51885	17581	19548	12568	42390	16608	20604	11880	9741	8829	26574	15358	6472.7	5381.7	20111	12088
O95819	MAP4K4	74514	54079	71182	51710	129970	91855	121690	82797	86355	79756	50663	78892	118080	103880	81866	129390
O95822	MLYCD	60449	52461	52960	45762	74957	62083	70401	64745	74240	59011	55024	71675	89669	73733	65493	93869
O95825	CRYZL1	46571	47403	65103	49460	29893	32501	45029	34198	61824	45384	35821	80944	34725	30133	26796	48755
O95831	AIFM1	223760	224420	282530	217260	231820	221370	296250	236960	402820	330250	211830	373840	433670	364020	230800	386660
O95833	CLIC3	5196.9	3872.5	5655.6	4099.8	5695.7	4491.2	5094.7	5252.7	4485.9	4493.5	5631.4	6315.4	5362.1	3402.5	4363.1	6944.6
O95834	EML2	83519	109620	154710	126570	62113	86287	119260	94962	183420	124910	98885	298290	128160	79127	73374	202890
O95837	GNA14	4331.5	8417.1	10002	7180.6	6536.4	6135.5	8294	7133.9	5473.1	4384.2	4329.3	7603	8898.9	8761.6	7801.6	10173
O95841	ANGPTL1	16221	4210.2	5306.7	4941.6	48403	19432	21597	17641	2854.2	3979.5	4437.9	5387.6	13068	14689	20173	22214
O95848	NUDT14	10661	13259	15640	13947	7791	10653	14616	14262	13705	22931	18330	16753	9786.1	13801	11042	16999
O95858	TSPAN15	17053	31397	50809	40944	14523	26793	42275	27096	36400	42712	24616	66728	28521	34593	17729	58082
O95861	BPNT1	128390	124470	194610	158690	143980	137120	203270	154030	137740	127500	100990	245760	170340	163620	124470	267350
O95864	FADS2	#N/A	#N/A	#N/A	#N/A	5169.4	5108.7	4019.6	3411.3	#N/A	#N/A	#N/A	#N/A	6228.9	7311.8	6966.2	5240.6
O95865	DDAH2	360100	337060	422330	375780	352670	314310	402960	337420	226900	181680	232830	388810	234370	194850	222370	385500
O95870	ABHD16A	181410	191860	221620	167210	171590	184180	204540	145270	331170	247920	187840	290520	309090	235830	168300	276570
O95873	C6orf47	20122	18842	21686	20238	16557	17073	19551	15197	35091	26308	25805	30777	27578	21989	19695	29813
O95881	TXNDC12	60918	68847	84234	67630	38232	36286	46769	34482	97359	109360	81340	111830	47210	57757	51502	62315
O95965	ITGBL1	8111.5	15500	13822	9463.5	9885.9	16500	17138	10389	7486.8	8459.2	8309.5	11306	7728.2	10773	11451	12835
O95967	EFEMP2	55423	39321	37085	31998	44082	40279	45631	39617	28843	28894	31418	41660	36528	33526	41965	61164
O95976	IGSF6	21449	17539	28744	19799	14859	13616	18093	15871	28508	24931	24865	37214	20562	15071	17603	27192
O95980	RECK	17116	14630	18787	17464	32452	27507	40334	31813	27730	17794	19425	41333	45776	30297	41111	76437
O95983	MBD3	19870	19337	28467	16781	26291	22996	36400	18717	12807	8481.3	9931.9	17904	17774	9040	11513	23097
O95985	TOP3B	33667	28282	31449	27185	54185	44441	57240	46794	30089	36940	27389	43266	56552	61732	45750	71441
O95989	NUDT3	24443	29812	41757	28717	6994.8	7497	10845	7474.5	23945	21582	19901	45544	5490.4	6455.8	6453.2	13614
O95999	BCL10	6355.7	7797.8	12955	7566.7	0	0	0	0	8842.3	13389	11455	17776	0	0	0	0
O96000	NDUFB10	106700	111720	132500	111090	95704	94275	101330	89787	131970	98896	96640	170340	119830	96083	85857	134880
O96005	CLPTM1	44005	48249	62140	54619	48408	60216	74476	66503	83683	72326	61496	75410	103000	92475	67175	100060
O96006	ZBED1	7682.1	5040.7	6477.9	5137.9	8305.2	5371.9	6612.6	5644.5	7369	3404.2	6935.4	9207	6823.6	3937.4	5718.5	8267.9
O96007	MOCS2	4459.7	4736.5	6994.6	5800.5	#N/A	#N/A	#N/A	#N/A	4737.1	4272.5	3087.8	7227.8	#N/A	#N/A	#N/A	#N/A
O96008	TOMM40	106090	96039	144710	114450	131400	109210	155510	136830	179570	138480	127430	226580	199150	165060	162180	247010
O96011	PEX11B	50486	52989	62447	43316	56734	61021	72078	49449	72060	93558	62449	92345	71962	89922	64233	97951
O96013	PAK4	10695	9458.5	11286	8135.3	18415	16583	23828	18322	11303	11765	13035	17346	22744	23717	22815	43521
O96015	DNAL4	5279.3	4762.6	8305.4	5866.6	6696.8	7755.2	8853.8	6921.8	4091.6	5480	4072.5	7397.1	4683.6	4860.1	4211	11160
O96019	ACTL6A	68567	72037	90997	78895	100710	117400	124000	112040	86942	58432	59875	126710	131030	77913	87733	144160
O96033	MOCS2	11344	7249.4	11559	7309.7	18832	13111	22768	15061	6078.7	3467.4	5219.8	8662.3	11584	9683.2	11765	18381
P00167	CYB5A	35786	25477	31805	27334	49073	39294	44184	33067	31900	30725	32833	39784	48631	47929	39960	55370
P00325	ADH1B	52837	85457	91181	366600	27065	63774	71059	249180	276090	40726	74803	121170	217590	27015	51051	91841
P00326	ADH1C	2869.6	4202.7	5822.7	9940.7	3450.2	5444.4	7505.2	10498	7255	3717.1	4931.2	6654.5	7640.2	4330.3	5229.7	6874.1
P00338	LDHA	1077300	1497600	2495600	1660800	899870	1211400	1912200	1347400	1700000	1378300	1169800	2483900	1351400	1219200	992380	1982300
P00352	ALDH1A1	396650	592650	1371200	631640	346760	509430	1259600	619020	534630	466980	311020	810950	500120	466290	268350	815350
P00367	GLUD1	972030	871930	1039900	959730	1028200	902370	1073600	993840	1270400	894310	898930	1321600	1333500	927030	940720	1372900
P00387	CYB5R3	522710	794310	832370	756580	581580	769860	844460	786750	789850	527610	484030	801140	891050	515410	533870	800000
P00390	GSR	272760	284770	395850	325980	224230	233490	323250	264380	350660	409960	233220	561080	299800	312440	186570	445640
P00395	MT-CO1	18075	20042	26424	21965	13646	12913	20213	14362	27625	28595	20538	30455	22161	21138	15340	21806
P00403	MT-CO2	113110	112980	147140	108780	106090	115150	145070	106110	167770	125430	95347	163890	156940	111530	90396	155990
P00441	SOD1	149670	342120	418380	364820	140060	281140	325140	288560	165050	160970	154330	419180	128590	131420	144470	320830
P00450	CP	182880	327680	592680	533580	178680	309520	585040	528920	465400	644250	727530	1117900	435680	579520	670880	1119900
P00488	F13A1	806020	629370	614520	613200	860070	683510	703280	669490	1016900	1020300	807660	1409500	1171300	1162100	902180	1580000
P00491	PNP	203100	307000	406770	322060	136480	208310	280030	223940	372490	390880	297420	516640	238640	240930	183560	321210
P00492	HPRT1	157560	217330	282160	180480	124390	164720	220960	149480	225400	259890	144340	353150	166360	193420	117080	274170
P00505	GOT2	393730	420420	542540	408030	265150	285930	380570	281230	744680	632060	360380	646690	500090	399110	243310	447340
P00519	ABL1	#N/A	#N/A	#N/A	#N/A	5186.5	4941.3	5619.4	4387.5	#N/A	#N/A	#N/A	#N/A	8322.1	32236	9088.3	7224
P00533	EGFR	159230	127870	214420	169680	213330	160410	246290	204260	200420	130870	156660	214740	244220	174650	196340	263540
P00558	PGK1	1123700	1207900	1822800	1290100	1127600	1155700	1778300	1267000	1501300	1327900	1130200	2325800	1521500	1421700	1131500	2392900
P00568	AK1	242640	491600	974570	709290	219180	424020	872900	631530	246660	231560	277940	522150	228160	198450	237790	524050
P00734	F2	76729	82435	218940	129570	73137	96378	319400	173410	77410	143560	160630	195180	98567	200120	227270	269910
P00736	C1R	178670	200710	326300	309440	173140	191860	312660	287900	254990	357440	351490	365960	224900	366150	337110	338900
P00738	HP	260410	353410	629920	441950	328850	419060	690400	506760	635280	1574800	2315900	439460	737890	1670900	2343200	772780
P00739	HPR	7200.3	3447.9	11115	7106.2	6330.9	3430.3	13491	7904.8	9083.1	21645	32964	11696	9532.4	25513	40047	11608
P00740	F9	38372	19885	30549	24240	30347	25008	43561	29583	46634	44618	33718	43236	56219	61065	43120	65676
P00742	F10	3170.8	2298.4	6784.5	4375	26749	26636	43409	26454	3069.5	2903.5	6305.8	5013.3	26164	25672	38510	46819
P00746	CFD	40219	44362	105300	131540	52362	50211	122650	137340	77367	47887	101870	120130	97713	70423	123690	145550
P00747	PLG	84438	93350	271740	164450	85239	82332	249510	167790	160410	251410	262730	350300	161070	250190	252390	367620
P00748	F12	6393.8	7531.9	24695	12985	14538	14353	43081	28373	10112	13737	17927	19261	21217	32817	35663	36160
P00749	PLAU	2061.2	4317.2	2586.1	1646.6	1433.9	20631	1646.2	2140.7	2957.4	3395.1	6036.9	3011.2	2943.8	3214.1	4863.1	2437.6
P00750	PLAT	17340	26910	43906	26029	25022	33571	54506	28677	20795	17938	18973	32563	25052	23874	20807	35734
P00751	CFB	149800	154770	529440	303540	143250	154110	480020	289620	292750	316650	683800	517850	272230	288070	578920	505290
P00813	ADA	331050	177610	197980	193660	292060	162250	171980	161250	244980	197490	272720	335850	209250	159590	236560	289550
P00915	CA1	250110	1359000	882100	690640	238510	1437200	922910	714400	367630	728360	254700	462230	330190	727920	252400	417700
P00918	CA2	92421	311160	219750	153020	86210	336690	221350	157410	111680	144170	119760	146830	112400	153590	111680	152260
P00966	ASS1	396640	487660	669500	486370	259150	327080	410540	317920	478920	241330	335710	664490	321490	169100	227710	391080
P00973	OAS1	13983	11599	18125	16603	16732	10982	18731	14076	39561	14914	14008	22827	56723	15091	18903	26885
P01008	SERPINC1	120400	151740	519650	239240	107960	139540	472100	217670	117150	173880	685920	281530	108610	160440	671460	298340
P01009	SERPINA1	483010	526560	1488200	1274600	461290	486220	1147800	987100	794810	1279800	2604800	2670100	654090	1008300	1897300	2123700
P01011	SERPINA3	187350	186380	563350	279360	166860	151910	382910	205220	366500	722580	809260	482110	302680	563750	602110	368470
P01019	AGT	29513	35937	132650	88028	40555	44154	157510	106920	54913	64643	120620	146280	70480	90483	167950	194850
P01023	A2M	626560	832930	1214100	1165200	687920	939130	1269400	1156000	922810	1349000	1766000	2598700	996780	1358700	1816200	2773300
P01024	C3	705190	813750	2592000	1796600	700120	790780	2302700	1667000	1180600	2151300	2098800	2064500	1106100	2025400	1836200	2449700
P01031	C5	170250	147420	383410	562370	153760	144060	381110	601670	293250	540790	473790	473760	324820	609950	475870	494070
P01033	TIMP1	37159	36786	60845	30690	18825	18510	30413	17617	52502	105310	87375	66676	25286	46994	41782	40623
P01034	CST3	53378	54781	91092	82673	76428	66607	108620	98310	107540	95594	106980	141800	124050	105420	135170	146400
P01042	KNG1	102630	109640	476010	293200	78521	83649	357320	216670	228220	359230	398770	739290	163980	248970	271140	577660
P01111	NRAS	9025.3	7027.3	8251.5	6438.9	41976	38359	56384	38734	8489.2	9910.7	6273.9	12758	37959	37486	33600	70383
P01112	HRAS	23260	34685	45843	44809	15746	24359	32249	31267	44417	30956	30987	62301	33800	21920	23673	44545
P01116	KRAS	52539	55759	88212	61468	29984	33292	43756	36212	45953	42123	36709	84089	24044	20704	19672	43993
P01137	TGFB1	19737	15308	23982	18217	20531	14231	21159	16421	25277	19765	22721	23667	22016	20587	22670	24856
P01591	JCHAIN	11977	10321	13622	16031	10150	8851.2	13279	12463	24429	19650	30712	18431	20067	17260	26548	18121
P01594	IGKV1-33	3361.9	2728.8	11370	13124	2918.8	3315.5	5185.9	7138.5	9446.1	47681	28486	101600	3561.6	12384	7766.6	22261
P01599	IGKV1-17	5218.1	3964.3	5041.9	4322.9	6434.8	4003.5	5916.5	4816.3	3700.7	7073	11080	15350	4245	7672.5	13616	17887
P01601	IGKV1D-16	5043.2	2707.3	3933.3	5707.4	5138.4	4363	6453.9	7142.4	3361.1	9642.9	4395.9	15728	7507.2	13883	7780.4	21720
P01619	IGKV3-20	91316	78754	177570	148730	84965	65711	178530	160320	273850	550290	311810	596390	264180	599880	333550	725250
P01624	IGKV3-15	50191	40706	66295	58311	60143	51265	92011	73410	102900	149740	99576	358940	142560	215470	133680	475370
P01700	IGLV1-47	13979	11765	19094	13547	26688	28373	42564	33958	26873	26349	20197	67402	56947	63032	55906	136820
P01701	IGLV1-51	20909	19691	23760	21955	#N/A	#N/A	#N/A	#N/A	33801	72883	54990	69646	#N/A	#N/A	#N/A	#N/A
P01703	IGLV1-40	7915.5	6183.8	9639.7	7751.2	6819.5	6333.6	9146.7	8523.5	9523.4	30810	14237	27371	10148	24344	13602	23314
P01704	IGLV2-14	12947	13532	20273	12905	10354	11395	20458	13527	11645	9214.5	11370	117860	9907.4	10131	8649.1	125070
P01706	IGLV2-11	11865	11239	16761	23704	3169.7	2674.8	4796	11231	29350	117630	76399	192420	11157	68858	46187	111740
P01709	IGLV2-8	18719	11667	24009	31061	18916	9042.8	20207	28152	22593	62920	87386	105090	19762	58692	77568	91682
P01714	IGLV3-19	17612	15140	29215	24436	24755	20190	33597	33159	37220	106290	37929	118520	48857	126930	50027	156900
P01717	IGLV3-25	21818	17095	40634	23260	32534	23813	64958	31685	29912	66994	36328	125860	44685	135930	61818	279960
P01721	IGLV6-57	7960	6959.5	12255	12824	2591.1	2479.7	6814.6	5063.2	19484	26289	22660	60549	16061	21745	15102	49482
P01730	CD4	22557	24191	37520	30829	21378	31131	46434	37578	41616	38836	30490	50236	54758	56051	36993	72730
P01732	CD8A	4678.7	5031.6	6494.2	4552.9	#N/A	#N/A	#N/A	#N/A	10156	11639	9518.2	14638	#N/A	#N/A	#N/A	#N/A
P01742	IGHV1-69	28731	18859	38395	26115	14529	12520	28790	17754	60947	100940	47161	301810	38880	19327	28937	183920
P01743	IGHV1-46	1605.8	1604.5	2920.7	2641.2	#N/A	#N/A	#N/A	#N/A	2476.3	12113	3055.5	9887.9	#N/A	#N/A	#N/A	#N/A
P01766	IGHV3-13	2267.7	1889.2	4431.1	4197.5	2250.9	2921.9	6065.4	5099.9	3875.9	10686	5461.4	15320	3331.1	14821	5409.6	18412
P01780	IGHV3-7	24346	19497	37556	35729	26166	18093	32064	31645	47096	95239	67240	98846	39167	102250	60741	91156
P01814	IGHV2-70	#N/A	#N/A	#N/A	#N/A	8431.5	5702.3	12411	8483.2	#N/A	#N/A	#N/A	#N/A	7629.2	31471	27034	27600
P01833	PIGR	16785	8806.2	22188	12096	6860.9	4029.3	6624.1	4234.6	9503.2	16846	21776	23084	5963.3	8787	9102	10388
P01834	IGKC	25159	27476	91631	84100	30717	29749	106060	95345	141310	201040	181440	372630	157660	229490	200050	413690
P01859	IGHG2	55694	60587	229410	133560	82809	89589	243100	150970	140160	216220	314380	387100	169670	251800	327500	433530
P01860	IGHG3	209760	174020	357540	265700	257850	257620	490240	354330	553480	778710	483360	1130400	720110	1050700	579740	1529600
P01861	IGHG4	131560	106500	254670	250270	138240	138320	291590	270340	298350	992420	701210	761670	317910	966800	696990	783020
P01871	IGHM	384240	373970	656370	516660	339020	324810	587300	445050	1223600	719140	1395500	1922700	1131500	673940	1298200	1816400
P01876	IGHA1	295810	284200	602920	397260	212120	211050	475610	279400	635810	744600	955170	1264800	497840	691130	821630	1099900
P01892	HLA-A	61108	73926	44772	38435	630960	651920	524580	483530	75783	77141	81595	134990	1220500	1066200	905570	1511200
P01903	HLA-DRA	253870	291160	564590	236450	422540	589230	1063300	553630	771600	636340	298680	811170	1143300	882320	422050	1418000
P01906	HLA-DQA2	5362.7	5421.2	3659.5	4158.8	1787	2114.7	2520.9	1683	16833	2064	14526	47944	3769.6	874.14	3876	11330
P01909	HLA-DQA1	29707	96678	121850	31485	22436	96494	130750	22606	101780	77141	31421	60667	91100	73941	23963	45428
P01920	HLA-DQB1	46046	75821	92355	48892	79365	123790	170770	84746	141340	79375	52992	96089	216300	130500	120690	139460
P02008	HBZ	4449.2	17810	3053.8	4007.3	#N/A	#N/A	#N/A	#N/A	5077.8	5937.1	4506.7	4936.7	#N/A	#N/A	#N/A	#N/A
P02042	HBD	146970	1107400	635350	492430	140290	712300	476030	384240	177450	593610	191800	322170	177420	441560	188690	292150
P02144	MB	22317	50308	33345	32192	30015	50375	36091	32791	21293	26882	27847	72517	25912	29219	32373	61079
P02452	COL1A1	1891800	266680	338820	563920	1774700	292060	358470	562130	229010	378340	1380600	350390	216690	351890	1238700	375520
P02458	COL2A1	4050.8	28950	42939	18086	3199.4	29929	41453	15586	5216.7	28698	11425	13992	4986	28569	11259	15269
P02461	COL3A1	920000	230680	269040	587800	596520	172090	194620	396790	230110	351990	1051700	284730	173600	271830	648200	229580
P02462	COL4A1	209860	137650	189640	210420	135390	88584	129270	143560	251020	247710	228990	252240	154330	166200	149370	173170
P02511	CRYAB	250080	251430	431580	488450	356590	321700	503000	578370	197010	105320	162600	220500	337900	208410	263260	330650
P02545	LMNA	6635800	5384000	6002600	7273800	6016200	4911100	5642400	6551100	5163900	4358100	4467700	6003600	4627900	3992600	4053200	5674100
P02549	SPTA1	270000	885550	715740	474930	252010	870580	665850	468460	339640	553260	325120	423670	324330	536210	323780	407990
P02647	APOA1	394950	409240	1352900	1022000	436060	448160	1293700	980910	583000	1255200	1321300	2207500	612890	1287800	1400500	2736400
P02649	APOE	265690	330510	666170	2841300	279530	340630	666140	2552100	388620	429660	427410	566940	383490	418050	433620	590730
P02652	APOA2	7559.8	5990.2	6672.4	10679	14977	13748	32157	31984	6657.5	8258.4	25512	96354	15068	30998	119810	170660
P02654	APOC1	18744	37735	81474	69436	38275	52766	85056	86570	62198	101310	95388	129130	71190	99231	131470	155240
P02655	APOC2	12791	17094	25252	17202	16508	23222	34500	22458	17107	22277	28488	40675	24295	31082	44631	53091
P02656	APOC3	18413	17113	25384	23612	19753	18600	27771	25335	17580	25267	46371	27621	19282	27508	47918	32775
P02671	FGA	370920	511490	969890	2795900	406480	507320	967040	2524600	870500	3587500	956370	1504800	788460	3231500	908290	1717000
P02675	FGB	512100	629880	1044000	3660900	565540	689360	1088900	3495300	1065000	3437700	778790	1497200	1145600	3425400	847430	1721600
P02679	FGG	487190	525310	728330	2918500	469200	529840	780910	3069800	971410	3805700	853540	1319600	1000300	3916500	871080	1457000
P02730	SLC4A1	208910	961350	655850	462960	267270	966640	694760	507510	322660	563990	295010	393770	356090	596470	340660	466710
P02743	APCS	77521	88615	222410	927520	60743	70450	159720	586080	184740	159420	138160	171680	123820	116350	105190	118210
P02745	C1QA	12654	12955	20913	20345	25336	23454	39632	36100	19436	33256	17535	23831	32273	46640	23269	45420
P02746	C1QB	113470	106500	149100	155540	92400	82708	130360	131070	125910	154800	123750	161790	100660	126420	80440	127160
P02747	C1QC	38177	34525	49565	50494	67267	57307	67590	65254	45393	62227	70783	59813	66932	90498	68857	72815
P02748	C9	107840	102740	198980	502490	71588	69226	141320	277970	137850	178050	332060	291340	109030	148470	234750	218860
P02749	APOH	57644	83245	168130	80558	61108	97936	169610	83121	114730	92344	98937	212480	119110	90685	96497	233070
P02750	LRG1	30640	31866	73641	62979	21730	24029	50914	47720	51674	68323	198710	146420	33943	47637	112790	89611
P02751	FN1	2741000	3500300	5127800	6384100	2487600	3150400	4541100	5782900	5618900	5625000	5009000	5851800	5199500	5087000	4470800	5511100
P02753	RBP4	20969	23258	87520	63416	22038	30363	78424	58825	30128	39349	29667	77569	47820	38209	30461	93343
P02760	AMBP	20696	19129	52570	62914	21987	23149	58690	94507	56382	47646	59076	119160	77620	50698	75173	116690
P02763	ORM1	64922	87176	187160	169380	61333	87753	196990	197420	88954	149710	550550	224710	83046	167010	489890	280890
P02765	AHSG	120340	120160	392390	229460	63531	81975	350030	197880	143270	150210	276980	422090	91113	104530	241760	405660
P02766	TTR	143620	150230	300560	225970	93641	92936	226080	176620	162170	227810	164440	329320	107990	159220	114010	248780
P02774	GC	94627	119860	461280	283480	121570	169440	594820	375330	172230	197860	274510	614930	228640	264420	406170	920950
P02775	PPBP	10790	17406	19179	15028	25168	40066	34381	27176	11581	11840	15538	18847	20457	20793	30727	30490
P02776	PF4	3721.1	7278.4	3778.7	3066.7	2418.4	7091.9	3744.2	3402.2	3144.4	4056.2	4377.1	3857	3146.3	3617.4	4420.1	3115.2
P02786	TFRC	119480	128450	164900	109810	98691	130300	149600	120450	404530	257610	218720	281460	430950	267490	206730	273420
P02787	TF	612130	690430	2257000	1463700	782610	894740	2560600	1658900	1206100	1210400	2076500	4777900	1393900	1416600	2330300	5958300
P02788	LTF	177060	125460	171210	126240	162930	106390	159930	129300	329360	2041800	767670	217040	343800	2127300	682980	224250
P02790	HPX	194640	323250	883950	612600	202610	324400	822830	573470	442470	571130	918650	1265600	436270	521340	840680	1122200
P02792	FTL	6778400	548860	423850	617860	5366700	465850	416730	603110	142350	627530	1057400	332980	177840	552920	922440	365360
P02794	FTH1	3405800	253160	341460	477540	2342100	214840	281280	347100	185260	386690	1006200	292360	190260	315540	742680	273360
P02795	MT2A	3931.8	57819	206290	252930	0	890.94	3517.8	2667.3	161360	45354	4990.6	379950	2920.2	979.54	127.48	5717.2
P03886	MT-ND1	10112	9960.1	9140.5	3815.6	11172	9149.4	9675.6	3480.6	4283.1	15574	8304.8	12592	3922.7	14993	10512	14306
P03897	MT-ND3	7902.6	3114.1	3524.5	4366.1	#N/A	#N/A	#N/A	#N/A	6388.8	4766.3	7120.5	6882.5	#N/A	#N/A	#N/A	#N/A
P03905	MT-ND4	9431.2	9980.2	12024	10463	22147	16898	22427	19676	13784	16606	11997	14924	30595	29428	25298	24425
P03915	MT-ND5	10754	9951.8	15805	11976	14832	13204	14425	11434	19052	16337	11886	18142	17848	19079	15365	20175
P03923	MT-ND6	42807	45218	63636	64452	23352	22968	28128	31535	105460	94294	79118	142440	44536	46037	31919	59531
P03928	MT-ATP8	96548	41936	82951	49003	21685	9135.7	17016	10192	140480	118930	118200	150690	28224	26520	20764	33800
P03950	ANG	27331	20832	31811	19674	54262	36001	57199	38457	18909	18970	32975	40570	26369	27283	49209	65022
P03951	F11	28254	29697	27882	18052	25944	24208	26559	17030	27030	27309	40767	34943	25564	25473	39496	35118
P03952	KLKB1	43502	38617	84672	58815	65054	51884	112520	75422	78109	103050	120060	146920	109250	129200	155290	176510
P03956	MMP1	44244	95075	69877	56738	69801	114140	98264	80221	128220	182140	302020	115660	178730	213970	311260	167250
P04003	C4BPA	160840	217610	241980	184570	152780	199580	242460	175130	264600	322560	411010	283330	264050	407310	383710	306140
P04004	VTN	102140	136980	230160	572700	103630	158700	269890	642120	157450	260720	205750	198790	181450	310180	220410	241620
P04040	CAT	372050	717770	710760	559610	410360	802670	790830	626690	591400	725230	427250	655350	718190	893030	498470	790600
P04049	RAF1	12795	13752	17375	13241	1349.7	1917.4	3331.7	2667.8	14178	14372	13379	21695	2368.2	1888.1	1020.1	3075.2
P04062	GBA	96236	100850	136500	93203	86969	88893	127670	87521	122190	126180	124220	123040	114520	122630	119010	123390
P04066	FUCA1	204570	199110	281180	171730	198380	125830	229710	143600	185470	146960	220220	229620	143160	109230	179450	179740
P04075	ALDOA	852220	959570	1265300	1096300	1118600	1221700	1599900	1414700	1089500	986000	814120	1398000	1379600	1229400	1065600	1752000
P04080	CSTB	96314	117100	238780	120790	92613	107660	235440	112760	126120	206330	89331	296870	120310	242960	82068	372570
P04083	ANXA1	1566600	1814600	2676200	2423800	1557000	1847800	2726000	2528200	1506300	1549500	1462800	2457300	1485800	1525900	1456600	2462800
P04114	APOB	1339600	1116900	2188500	6239800	1286500	1059700	2101900	6233800	2059800	3518500	2688400	2852100	1972700	3287300	2628100	2783700
P04150	NR3C1	32678	33417	39054	30174	32886	32635	38624	27313	38040	38348	32083	42380	36520	35990	27430	41423
P04156	PRNP	37594	47865	64688	59980	36803	46099	65790	63175	58532	54767	51924	74780	61525	56372	50337	85265
P04179	SOD2	387390	925470	930650	764030	499810	1578600	1524900	1316800	2885600	1785600	1288500	2011300	5279900	3201000	2280100	3693100
P04181	OAT	158400	132800	188220	144020	144580	108180	164060	123820	171410	132200	136300	240560	147760	125270	119150	204060
P04196	HRG	80011	77596	339690	185610	88044	93811	312500	178830	148540	163720	110760	287090	151280	160590	124340	292850
P04211	IGLV7-43	2140	2625.8	5522.3	5133	#N/A	#N/A	#N/A	#N/A	4285.5	39534	6581.1	19330	#N/A	#N/A	#N/A	#N/A
P04216	THY1	79479	58549	57680	68293	99475	71473	80157	77442	99879	93225	80931	105690	135660	126010	95686	138440
P04217	A1BG	93518	84712	145070	110720	115160	109800	287960	185690	105540	105300	136440	191110	176750	180300	210900	371970
P04222	HLA-C	700.33	1339.2	784.63	12209	2610.6	1721.9	2674.7	12984	1133.7	31722	8350.5	26472	2243.7	34473	10976	36104
P04233	CD74	134650	154900	213650	165110	166200	192190	271250	194150	292420	316810	293710	483340	357680	351050	351830	571910
P04275	VWF	659960	1133500	1002000	847670	685130	1102500	1011200	888130	1089900	1022700	807780	1479600	1139400	1067600	822980	1563700
P04350	TUBB4A	0	0	0	0	16467	11341	16851	13129	0	0	0	0	11091	6125.8	11429	11092
P04406	GAPDH	1623900	1675200	2486300	1916900	1264000	1263700	1899800	1496400	1731500	1595800	1436100	3182500	1446300	1257000	1115400	2513400
P04424	ASL	115930	133460	175120	138380	114770	131290	231530	165050	123180	130560	112620	200650	136380	136430	127780	321190
P04432	IGKV1D-39	1909.2	1455.4	2215.9	2391.3	1517.3	1631.6	2992.9	2391	3366.3	10345	1749	32822	3685.3	9532.5	1589.9	28783
P04440	HLA-DPB1	89125	69986	112330	60504	63083	52441	79152	44161	105260	108480	64106	115110	75973	81451	50536	91457
P04626	ERBB2	13366	11565	13371	11932	20953	22350	22374	22985	12468	12169	11589	16664	21740	22128	18413	26425
P04632	CAPNS1	255080	255390	381330	341250	255830	240130	347780	301820	274630	276630	239220	401610	243760	250670	237110	373320
P04746	AMY2A	16346	11249	12792	14767	#N/A	#N/A	#N/A	#N/A	14361	14584	12842	16050	#N/A	#N/A	#N/A	#N/A
P04792	HSPB1	528820	728520	961740	558050	560100	820350	1104200	636870	331650	254770	373050	619180	319130	268190	376180	674010
P04839	CYBB	192440	212920	279680	229060	193420	189370	251870	205090	318560	381170	236270	499590	309490	385620	233300	473920
P04843	RPN1	951420	979480	1172500	869070	754720	797460	961320	721630	2110800	1580200	1055200	1854800	1674700	1282800	832160	1487000
P04844	RPN2	369980	401020	486120	349480	321210	343630	431450	314620	740170	687160	411190	726910	587590	581470	368990	632790
P04899	GNAI2	523490	497690	627000	535020	428450	401840	514340	434410	877000	800550	515450	985400	654180	581470	417110	780060
P04920	SLC4A2	15883	56486	42127	34959	21980	26749	30920	24198	31093	37058	22971	28957	36244	31067	27834	40672
P04921	GYPC	34637	23340	21367	23609	29351	21608	17157	18107	27534	29491	29206	42505	24637	24020	22229	33063
P05023	ATP1A1	695010	558810	698510	643460	721850	594870	732720	663300	923870	789160	629830	1023600	1014100	818030	629100	1038500
P05026	ATP1B1	97140	54265	71717	56684	84149	53835	64346	48327	93296	73962	47314	93457	71753	57405	39416	86099
P05067	APP	19904	25489	38193	22744	30613	49681	69725	44431	15283	15205	18186	24918	33081	30082	35307	50432
P05089	ARG1	11114	13866	12504	11564	#N/A	#N/A	#N/A	#N/A	13903	20677	14904	12529	#N/A	#N/A	#N/A	#N/A
P05090	APOD	61331	51410	117430	144700	36557	40267	97778	113500	140520	136050	101000	201980	112050	107770	77431	204950
P05091	ALDH2	389620	451220	2128200	387890	306010	327940	1669100	289400	513800	408970	302850	1069300	386840	303580	234770	809380
P05106	ITGB3	63401	112050	144840	151770	50267	108500	134360	130760	107140	72266	74946	144290	104420	63444	59723	130520
P05107	ITGB2	297050	385600	563740	411900	308800	345980	513600	352180	742300	908700	574480	826120	699600	834670	581120	733460
P05109	S100A8	239010	157510	354170	181450	156890	146100	390660	173060	301030	1577600	516470	344500	324170	1926800	546350	345990
P05114	HMGN1	36627	12969	24555	8891.6	#N/A	#N/A	#N/A	#N/A	4730.3	5050.4	25372	20405	#N/A	#N/A	#N/A	#N/A
P05141	SLC25A5	146380	138840	200030	150370	420440	428210	534300	379910	261110	271910	159300	298250	793220	756520	484260	752410
P05154	SERPINA5	28103	22015	45818	28787	13636	10863	22531	13653	38250	44600	36470	49108	18451	20888	16233	21760
P05155	SERPING1	113800	136810	273400	213320	93301	122970	224710	177040	206720	257090	329900	313030	187580	232570	284090	279450
P05156	CFI	23660	33736	61220	36188	14537	19818	49246	24582	43314	48955	66238	93178	35734	35450	50899	75688
P05160	F13B	2574.8	1936.9	4829.1	3579	3961.6	2406.8	4187.4	3072.2	2771.7	6026.1	4526.4	7263	3113.8	5120.9	5254.4	6969.8
P05161	ISG15	34665	32785	51729	35016	80705	68331	89586	63589	47130	25445	29231	44526	98257	66012	58065	91615
P05162	LGALS2	1849.3	1847.4	2519.2	2392.5	#N/A	#N/A	#N/A	#N/A	1639.6	1720.6	3424.4	3879.9	#N/A	#N/A	#N/A	#N/A
P05164	MPO	118190	113520	145580	130120	144520	144390	195810	144940	304930	1379800	850150	212310	367870	1567600	924850	240270
P05165	PCCA	255880	230740	299460	244690	150810	133840	165000	134990	332280	232690	229380	337930	208790	142050	125590	218450
P05166	PCCB	140400	123930	180530	146570	147460	136740	194260	157460	209200	132950	111700	239850	240190	159160	124850	261020
P05186	ALPL	100550	128630	82153	83800	86373	109120	75364	72288	162240	69788	135830	149280	139330	62707	119950	132350
P05198	EIF2S1	294950	281030	385550	286920	292290	296920	393240	307060	467880	328100	299810	502400	492500	394130	296130	571040
P05204	HMGN2	69837	32027	90527	28530	65886	40408	86035	30324	12467	11433	55770	35001	12161	12230	63309	36857
P05362	ICAM1	69836	86598	97673	74577	109080	127120	145850	117280	174360	148480	143770	193460	256910	208890	210600	264830
P05386	RPLP1	89339	71915	62501	67817	95050	70297	69224	72288	103450	42775	91627	42037	104640	42607	90974	49488
P05387	RPLP2	161250	88200	73825	53969	97618	58110	55036	40108	143830	160770	175670	137950	97163	107510	117960	105650
P05388	RPLP0	303250	289030	345380	284470	271060	253940	334290	258000	630220	478140	298540	565290	555850	417570	277210	556580
P05413	FABP3	253110	314660	714290	285970	143460	210960	543240	222440	296010	255350	235970	431080	175830	155010	129260	289180
P05455	SSB	462050	476030	759910	505600	592170	623420	904930	638200	448680	394190	381320	745140	569380	492500	437630	901690
P05496	ATP5MC1	#N/A	#N/A	#N/A	#N/A	44751	62782	83338	66803	#N/A	#N/A	#N/A	#N/A	121450	95936	67071	122250
P05534	HLA-A	9125.1	7970.7	28563	9826.1	22467	18802	56796	17786	6358	7281.7	61431	13440	24732	24306	119880	24944
P05543	SERPINA7	12658	16363	47260	46562	19300	19237	56705	51342	24980	27938	67466	71145	26449	34248	73602	78656
P05546	SERPIND1	75351	77961	113960	75266	89941	102080	177600	110610	103070	135810	180080	109300	155630	217220	284930	171190
P05556	ITGB1	289570	446210	508110	472180	257160	324870	382050	353550	552780	452840	335740	634750	385720	315500	269410	474870
P05771	PRKCB	80287	82723	94099	76546	29167	27358	30804	22551	182040	125400	138910	264960	69936	40760	50029	107850
P05783	KRT18	54669	39833	37059	41493	77366	49452	50006	52288	45262	57246	70421	51760	56984	72715	79856	69978
P05976	MYL1	#N/A	#N/A	#N/A	#N/A	19559	10966	7033.8	8791	#N/A	#N/A	#N/A	#N/A	6490.8	7773.9	12265	10381
P05997	COL5A2	149630	32953	41035	41721	100740	16286	19320	23851	27391	49064	163230	42538	13624	26120	138100	22257
P06127	CD5	16147	15956	18840	16526	15173	13964	19315	16584	55923	34205	40956	73006	41188	31031	45163	63509
P06132	UROD	61665	49406	70293	64092	65643	77144	94918	76743	36733	35529	43735	61337	53652	58935	52681	86691
P06213	INSR	21035	18012	20369	15385	18669	17452	16170	16486	29216	25811	26661	27625	27412	23161	23421	26258
P06239	LCK	9962.2	12013	11861	8375.6	5483.2	7231.7	8278.1	6228.5	26424	18978	15956	36532	19271	12751	10321	22956
P06241	FYN	45519	47762	54922	57479	#N/A	#N/A	#N/A	#N/A	78624	53764	55949	73698	#N/A	#N/A	#N/A	#N/A
P06276	BCHE	#N/A	#N/A	#N/A	#N/A	2008	1375.3	5064.2	3056.1	#N/A	#N/A	#N/A	#N/A	2167.1	6985.5	7123.7	5192.8
P06280	GLA	81630	92600	132440	76440	112320	129230	180150	113110	152390	114460	86854	162270	177170	144450	110960	218080
P06307	CCK	7866.8	9626.1	20975	12689	372.42	1070	1760.8	1566.6	16558	9369.9	25015	16668	1772.8	1017.3	2465	1765.8
P06312	IGKV4-1	31513	28625	64050	52411	35643	39603	96694	77484	56051	87506	60480	177070	87480	142690	91710	306310
P06331	IGHV4-34	33913	31356	61456	49389	#N/A	#N/A	#N/A	#N/A	81538	142120	85230	250980	#N/A	#N/A	#N/A	#N/A
P06340	HLA-DOA	3574.5	2739.8	3646.1	2425.4	5998.5	5610.8	8185.2	5744.2	10738	5778	6429.5	10034	14803	11386	8471	17198
P06400	RB1	45313	43027	52685	44377	35261	33126	39710	29085	58916	55522	48793	75063	41629	41338	36940	55457
P06454	PTMA	154680	4014.3	12818	8063.6	428420	32240	40557	27116	6483.1	12390	121950	13199	32459	38479	335360	56731
P06576	ATP5F1B	1119300	1290200	1706600	1255700	1033100	1134200	1476200	1108500	1678000	1399300	1072300	2007700	1554700	1300200	984120	1756000
P06681	C2	81010	59618	101420	69978	76755	61662	101580	71637	85059	91550	115710	101270	96576	99652	119750	100800
P06702	S100A9	58372	42055	165100	62912	77234	63262	146730	71868	120230	1095200	339810	149850	114560	932260	308060	147570
P06703	S100A6	746860	598800	731460	718370	952900	719850	923260	941110	469430	308350	772550	444550	594220	384540	959900	596610
P06727	APOA4	164860	181880	578810	454270	143150	157760	443730	362390	246740	269710	421140	609530	219500	244870	361450	490090
P06729	CD2	#N/A	#N/A	#N/A	#N/A	6786.8	9890.2	10953	7515.5	#N/A	#N/A	#N/A	#N/A	19935	15781	15712	31184
P06730	EIF4E	66186	75759	108070	84143	57634	66115	97896	76988	60200	43039	46338	128330	56868	42223	47548	108500
P06731	CEACAM5	#N/A	#N/A	#N/A	#N/A	16204	12729	21167	14867	#N/A	#N/A	#N/A	#N/A	20449	35748	24558	78114
P06732	CKM	5185.2	8618.5	6531.6	4996.3	12606	32222	16972	15402	5621.5	5146.8	6770.1	7486.4	11816	12586	12368	17816
P06733	ENO1	1304100	1677900	2218800	1858100	1084800	1508900	1995500	1742200	1739600	1572500	1385900	2701000	1538800	1349700	1179100	2389400
P06737	PYGL	580850	536020	660450	624540	562270	529520	677470	628110	680540	769000	494600	740090	669930	756100	491550	764800
P06744	GPI	553440	587700	858190	630300	585740	640730	966790	684880	656430	668000	489410	918450	690690	731120	519850	982830
P06746	POLB	15946	14269	15896	13488	14250	17456	18502	11362	13756	9613.7	13495	16498	22347	13596	14443	24884
P06748	NPM1	669380	510710	690330	476140	793220	630600	990770	601670	476660	353820	557870	792010	509550	399150	667870	965690
P06753	TPM3	214610	184150	210740	227400	263760	212110	248100	225080	212770	284700	215490	326910	234020	304470	257800	332500
P06756	ITGAV	840940	781410	1041500	815300	696930	651320	884970	683810	828460	843570	697210	999300	714770	734090	610670	864400
P06865	HEXA	361920	450480	622150	325180	341800	407930	571680	304470	482150	482060	314850	411020	456160	445020	318800	416570
P07093	SERPINE2	25959	24348	34025	27221	35603	30945	39223	28251	27282	73248	66040	31556	32808	80015	74890	38558
P07099	EPHX1	374040	471290	486260	489140	384660	467790	452460	456940	773400	492080	407640	684740	662530	440880	388660	626140
P07108	DBI	27773	14607	14192	13157	31180	18123	17816	17712	8805.9	14259	21359	21363	10282	16364	24242	25173
P07195	LDHB	410640	423050	566440	440590	608660	586030	773710	632980	528930	358330	364230	791710	711610	476040	531100	1077400
P07199	CENPB	27978	25716	31478	26771	21613	19067	25853	21870	34274	29625	30489	41169	29996	22909	23963	33889
P07203	GPX1	216360	226450	376520	189220	254420	280970	438850	241410	261320	244490	158640	343370	309290	277710	194780	400240
P07204	THBD	4695.5	4190.5	5359.5	3914.7	5893.1	6483.8	7772	6135.5	3945.4	3452.8	4628.1	5454.2	6277.1	2476.6	6099.7	9346.9
P07205	PGK2	25526	25100	41397	31153	30270	32913	44468	33572	32182	34022	26536	52561	37967	40051	29660	59337
P07225	PROS1	34852	39047	59649	43840	24399	32861	54709	34839	43590	51096	58635	63159	36236	40805	45330	52491
P07237	P4HB	1566800	2001000	2197500	1514000	1734800	2121800	2334800	1642700	2810100	2384600	1549000	2864800	3171000	2810900	1728100	3121600
P07305	H1-0	451690	418120	730150	490840	326500	284610	560720	355790	228060	187440	391590	480050	165160	123460	286550	346990
P07311	ACYP1	72861	52519	80883	75658	33238	39264	68236	53610	71769	50501	99748	96727	41706	35514	35751	83349
P07332	FES	51758	54607	80157	58781	103080	96495	137150	127750	58482	69776	67491	80071	101560	98637	98794	132790
P07333	CSF1R	16460	19901	26867	19160	41742	47855	56303	48467	39159	37014	24922	33000	86642	96049	62716	88352
P07339	CTSD	753330	754340	973790	791390	667180	655300	838570	675370	882400	978700	675040	1000600	784860	827740	601210	873660
P07355	ANXA2	5309200	6062200	7639600	8159600	4289700	5245600	6638500	6802300	7584400	6518600	4936400	7552500	6053000	5006300	4240700	6475600
P07357	C8A	64088	60032	158200	160620	50573	45618	118340	138490	101850	193490	224760	182870	72907	145930	162790	150110
P07358	C8B	75618	66310	152530	148140	58598	49783	124930	103810	89790	167620	199300	188070	62284	132750	162250	154810
P07360	C8G	32900	33540	62517	73629	34143	32132	65540	82151	39374	85831	80661	76747	38615	86410	94705	88001
P07384	CAPN1	488390	494400	711540	529700	523240	535540	721860	555110	565610	550300	445200	743810	597440	623710	502530	817420
P07437	TUBB	353140	472890	647100	398320	338630	508610	755700	494070	244660	242430	159970	445470	250450	236060	152090	520790
P07451	CA3	12294	39692	24390	19815	12907	35831	19745	20869	32059	22266	14335	26946	31285	20045	14188	28732
P07585	DCN	1740900	1179100	1184100	1952100	2148300	1387100	1383900	2162700	1227100	1274500	2994100	1178500	1353800	1479000	3471200	1273400
P07602	PSAP	272660	228050	369150	262600	537110	301140	514620	374920	502700	290140	218480	362720	626860	400110	407970	407240
P07686	HEXB	214780	185470	248820	153740	250460	203680	273350	195170	227060	217420	185340	225680	263250	249380	219280	282270
P07711	CTSL	86594	73014	78082	61245	101280	78534	86301	65630	89664	66989	107050	105220	93576	68577	119760	115790
P07737	PFN1	554920	591550	888180	622620	590250	638120	924560	643180	820560	837620	588110	1238800	848530	850880	602560	1241800
P07738	BPGM	67563	143140	129010	93579	49592	93883	88800	61335	79564	96068	59770	105400	61856	61322	47059	73003
P07741	APRT	329210	251970	406420	312780	296290	224370	333980	278330	244070	217650	222830	466260	202810	179000	199670	372010
P07766	CD3E	3288.5	3014.7	4310.9	8627.6	#N/A	#N/A	#N/A	#N/A	13103	11175	5684.8	13587	#N/A	#N/A	#N/A	#N/A
P07814	EPRS1	668700	633780	841700	637360	724720	677120	902820	663720	720340	570680	586550	1078800	774560	602610	606660	1161400
P07858	CTSB	301510	449050	621060	424020	288510	396840	612650	407650	750080	813160	484790	724660	737870	755440	465910	699590
P07900	HSP90AA1	1294300	1480800	1947100	1455200	1313000	1476200	1908900	1420200	1601400	1378500	1195300	2615500	1655400	1357100	1238700	2541000
P07902	GALT	59966	65230	97886	65370	45256	47283	66308	54594	65636	59766	53322	107530	49886	43703	40565	71970
P07910	HNRNPC	317210	224120	320650	189980	350630	247130	359530	240120	261690	200210	347190	342170	327820	274860	368700	409760
P07919	UQCRH	54502	61810	39850	37967	38304	44952	22400	22441	25882	28011	65989	33586	10199	14000	46251	14890
P07942	LAMB1	559820	274940	352650	314690	649800	312500	404590	363520	417990	377320	317580	412360	467330	455870	383550	489460
P07947	YES1	#N/A	#N/A	#N/A	#N/A	32798	36879	36718	35010	#N/A	#N/A	#N/A	#N/A	53059	45010	40496	44591
P07948	LYN	133280	141250	177080	154550	137760	138770	188960	152940	237890	206210	156190	240440	264660	230980	160380	285500
P07954	FH	367810	297490	365840	287690	226540	181340	227400	184720	462780	353410	269910	420330	279930	219310	179050	281560
P07998	RNASE1	1695.4	1105.5	11872	1965	2054.8	1621.8	9455.5	1144.9	1143.8	1037.6	1072.6	2012.2	1752.8	1221.5	1459.6	1872.1
P08069	IGF1R	#N/A	#N/A	#N/A	#N/A	3008.8	2290.9	2569.8	2262.1	#N/A	#N/A	#N/A	#N/A	2759.1	2360.7	3212.3	3513.2
P08123	COL1A2	1400200	272920	391730	447800	1345300	238970	353280	408500	259690	357590	1070100	379710	243220	344020	982930	349380
P08133	ANXA6	1798600	1620700	1890200	1593400	1715500	1441200	1674700	1443100	2218100	2245000	1728300	2822500	1954900	1997300	1537400	2578000
P08134	RHOC	4115.3	2694.3	7572.2	6002.3	5739.6	5460.1	13985	9545.8	5024.8	5068.7	2587.2	13066	7611	9331.2	2982.5	24380
P08138	NGFR	7875.6	22082	20731	18177	6212	19261	19477	17030	20566	10659	10850	16921	20010	11241	11091	15137
P08174	CD55	62463	110680	161350	154820	22800	33009	51073	46308	152130	69730	84924	199700	51993	33861	37626	87775
P08183	ABCB1	11832	16213	13922	20905	6761.6	7963.5	8613.4	9156.4	21912	13560	15366	21718	13163	8469.8	9745.8	14010
P08185	SERPINA6	4921	6312.4	20630	14407	8438.3	11611	58484	46943	8245.7	11428	21781	27438	18887	32845	62297	79677
P08195	SLC3A2	145590	150580	199960	164250	179370	178570	291740	244620	272610	282240	194200	242510	340050	338290	294680	394050
P08236	GUSB	272440	304000	469570	234290	266680	324270	511330	295560	343350	374240	260730	364480	355650	395450	266800	442690
P08237	PFKM	245430	230890	320250	255730	260490	250450	332170	265430	222910	175250	188980	323390	241850	183300	254370	324280
P08238	HSP90AB1	611810	575290	761840	585000	467740	476960	676790	543170	625950	541280	558900	942830	549300	500550	472370	886750
P08240	SRPRA	179320	213030	321110	196660	200010	206520	298190	228420	212640	201510	213880	315410	242390	256560	318610	344660
P08243	ASNS	17598	24083	36919	23538	10972	12568	22173	13631	46093	49497	20430	73413	24855	26637	10540	45751
P08246	ELANE	38630	16662	24020	18942	53287	22994	35825	31843	52927	282530	157080	25032	66847	271880	158300	46406
P08247	SYP	9359.8	18034	21268	18370	15114	20000	24746	21149	17754	11272	10690	20814	24706	17244	17121	26664
P08253	MMP2	133500	45684	77584	65798	115110	44184	66220	59986	46564	94707	131170	108570	50206	77060	119600	96706
P08254	MMP3	131060	268250	178590	162480	75787	170500	108550	86656	382610	274430	913290	355110	244930	171830	618120	233850
P08294	SOD3	153640	111070	163430	182190	149870	105650	150430	166970	125650	117910	151610	138670	116100	110010	141280	140870
P08311	CTSG	432390	179650	207910	296360	410970	159950	165550	267130	813560	596430	368050	542980	809300	566790	356770	540560
P08397	HMBS	56087	93290	89874	70441	43815	77993	68969	60531	64719	75332	56451	92490	53414	60461	43357	75932
P08473	MME	65758	195560	105970	72074	66270	196840	111240	82958	84181	128600	88014	167930	94822	125710	85266	167400
P08493	MGP	7079.3	4341.6	20188	4316.6	6978.2	4582	19628	3375.7	2560.8	5269.3	6115	5013.8	1668.1	5420.1	6588.8	5352.6
P08514	ITGA2B	8414.4	28591	15779	12546	30964	36895	25898	20238	13431	17672	14182	16631	51029	34482	42298	35438
P08519	LPA	16056	30635	19120	93364	14764	8738.8	6655.6	26573	21647	13147	22362	16521	8724	6790.5	12736	9608.2
P08559	PDHA1	239520	230410	278780	239370	211560	215190	255110	208050	421510	253200	200660	376150	356850	197140	158260	319650
P08567	PLEK	29124	53780	90377	57858	27227	51394	100530	63475	64884	58129	47739	116090	47234	55417	37845	104110
P08571	CD14	193960	157900	184880	167100	166300	134810	153700	155020	326640	390200	271170	337610	285940	356360	255750	332840
P08572	COL4A2	232760	120670	170720	208310	259350	167800	225010	264500	243750	199950	192600	224680	297630	256850	207280	312380
P08574	CYC1	99465	91212	134070	79968	111160	84982	141680	83464	150110	175610	110390	235310	170250	200350	120510	259090
P08575	PTPRC	453110	501390	586460	460030	465040	492300	579280	460320	966230	1010800	699380	1157300	920130	947060	688870	1121100
P08579	SNRPB2	96452	90472	180860	115470	61314	53105	96721	80338	73364	77095	67227	157220	49080	38846	50284	75769
P08582	MELTF	79336	135230	172780	126320	85591	117230	158690	122710	151120	82634	71728	187390	148650	84774	88380	203870
P08603	CFH	423620	350570	817480	594090	433170	332930	872560	600720	634810	709080	879730	1126100	657940	705550	895890	1217900
P08621	SNRNP70	154030	139350	224020	128300	132130	117280	171550	116710	98721	103150	114410	162420	99031	114600	109800	157980
P08631	HCK	45858	55357	85336	61430	45568	44805	73980	55628	60962	65579	59361	94559	57785	70989	67870	95089
P08637	FCGR3A	18192	44474	81299	42382	12314	23882	35245	21591	82997	99402	60174	68994	39735	50801	31593	41085
P08648	ITGA5	189080	195840	292970	262520	203410	205580	297600	269600	310430	330020	257890	369440	336060	389830	288670	409560
P08651	NFIC	39555	39888	57577	42493	8643.6	7144.4	14569	9676.3	37621	34826	46917	56356	9452.7	9783	13445	20058
P08670	VIM	10172000	11543000	12753000	7428700	10942000	12715000	13514000	7850000	6582900	8461500	7425100	11360000	7627200	9795700	8407500	12277000
P08697	SERPINF2	36516	47943	123950	146950	59356	80477	192930	224010	65988	140980	102030	148350	115790	249320	149810	227070
P08708	RPS17	162420	169160	270580	165400	164490	163660	274280	165360	204140	166520	187080	318460	210140	170950	166820	413360
P08754	GNAI3	56075	121590	57619	56479	98109	129840	96430	81215	91914	76641	66503	94123	155610	127690	97124	135370
P08758	ANXA5	1816300	1814000	2743200	2466100	2040000	2052300	3080300	2603400	1717600	1492600	1311700	2437800	1865700	1641000	1475400	2585300
P08842	STS	40258	63333	62307	54448	41868	44918	45901	42297	58780	43914	46575	75621	58011	53881	49733	69344
P08865	RPSA	293350	266740	325930	253410	297240	300270	367900	299960	393500	200220	239450	395840	440380	270570	246100	473290
P08910	ABHD2	3196.5	1456.6	3806.4	2375.3	10470	6383.9	8422.5	5427.1	7285.5	7046.5	4355	5774.7	14924	15387	10979	12932
P08962	CD63	83431	101130	115200	117080	67237	84305	95749	80915	134250	175310	97836	110120	99925	123810	80500	81198
P09001	MRPL3	45254	46044	58033	43773	28418	28022	28397	26330	62140	66533	54367	73625	35361	32628	26189	36111
P09012	SNRPA	53468	53221	62005	52706	99370	108120	138880	110300	67675	62689	57328	83326	107550	84432	77323	158800
P09038	FGF2	1987.2	3060.8	5139.4	4709.5	2129	3272.1	4458.7	4997.5	4666.4	4695	3157.1	5244.2	4992.4	5091.8	3485.6	4658.7
P09104	ENO2	71378	57223	92945	77262	112680	98297	176260	161070	69489	54954	52666	157810	119520	97338	79308	257550
P09110	ACAA1	58157	55032	84890	58640	60265	51949	81956	55893	69348	85209	51867	84563	75748	86630	57069	84622
P09132	SRP19	13908	11929	20190	12578	8725.6	5744.1	10636	8056.5	23178	10562	13254	45234	11318	7472.3	9314.9	21246
P09211	GSTP1	383900	338370	506650	404880	367830	340350	528270	414590	410430	397560	272010	679280	398190	388320	259670	709280
P09234	SNRPC	30720	35937	47547	25636	36625	48445	65685	38069	21670	21076	24537	35295	36144	31054	26612	61198
P09326	CD48	11867	10864	15497	12779	18131	16981	20635	18786	41999	39192	34926	63416	60776	52251	51263	86003
P09382	LGALS1	1784300	1013100	1411400	1021300	1485800	867230	1176400	866690	1498800	1364400	1117500	1413900	1282900	1173000	973240	1206200
P09417	QDPR	98850	93079	141410	124430	151330	151170	221050	168460	105430	87203	74181	159090	173480	130640	116690	250030
P09429	HMGB1	521200	478220	828090	556280	265180	315290	537200	377130	233980	256860	397500	567870	165410	152590	223940	382330
P09455	RBP1	13120	11913	14080	10145	18517	16294	19899	12236	17340	16473	9454.9	23182	22641	20366	15247	27235
P09467	FBP1	147040	275120	686770	290300	145320	260350	630710	266250	293160	319020	185100	463850	265130	291910	190020	426540
P09471	GNAO1	17808	53913	40356	39323	17261	49180	35064	38504	42430	25515	28628	80826	37373	22570	23820	73313
P09486	SPARC	106340	47118	54167	37930	102750	46984	41499	33215	48905	78518	90588	59510	46867	65273	73080	47184
P09488	GSTM1	43465	47428	286340	231950	30070	39310	338820	277890	42236	85925	85225	329150	35191	95820	81160	349190
P09493	TPM1	598240	580350	369790	429620	432190	403310	290100	345690	454390	602470	700360	630430	339220	391510	471800	480580
P09496	CLTA	289670	150760	149420	107380	261100	151620	165710	114220	67305	96229	96283	81888	64026	99303	90914	91999
P09497	CLTB	84374	140030	115720	103810	56883	85931	71059	59864	35663	19638	45004	32650	27367	17181	40370	28695
P09525	ANXA4	901430	853170	1109400	1030100	898580	881930	1160700	1075400	1011600	992710	884800	1184000	1038000	1006400	900940	1156000
P09543	CNP	231330	201740	258730	214330	302110	269260	348170	292760	278630	232830	214710	325480	368310	303900	274300	440580
P09601	HMOX1	76861	125060	107250	151780	88701	215670	164940	227790	83560	104310	79003	111970	104680	131510	97657	159650
P09603	CSF1	4412.1	5358	6741.7	7070.9	#N/A	#N/A	#N/A	#N/A	7654.7	6283.7	6886.3	8934.6	#N/A	#N/A	#N/A	#N/A
P09619	PDGFRB	365990	194380	188520	206450	470130	240330	232150	265060	210350	173430	194360	247840	253830	212970	233940	290730
P09622	DLD	243510	260620	304870	236530	249480	266870	307760	233570	402410	324160	229050	361050	415960	321900	223150	366480
P09651	HNRNPA1	188980	194620	262270	201830	199590	211130	267190	222020	165570	182540	161830	309480	204220	219300	180670	335330
P09661	SNRPA1	132880	90696	142300	99107	137900	98124	154770	111850	118260	94596	98127	146590	121740	93969	105100	155580
P09668	CTSH	74838	88364	93950	98037	81225	93795	105600	98502	235590	177140	120740	223900	235450	184720	124920	233700
P09669	COX6C	178350	173800	256110	173810	210550	236450	344160	212570	154200	239380	138620	240960	185120	298830	168280	291190
P09693	CD3G	#N/A	#N/A	#N/A	#N/A	9943.8	10860	13929	12478	#N/A	#N/A	#N/A	#N/A	24618	21399	14630	28740
P09769	FGR	15881	21012	39493	27825	28523	27940	50058	35176	53093	54061	47556	52697	65279	70526	59583	58982
P09871	C1S	146160	164550	271050	246330	145390	167490	267380	234010	162590	229340	283120	299750	159430	212460	258520	285330
P09874	PARP1	491820	466020	585950	463460	517720	489480	616980	493660	738610	526890	478730	1094100	776170	578260	513270	1114500
P09913	IFIT2	68724	92859	95480	79095	54338	60998	80161	60471	126990	79611	76060	126060	100640	57857	52087	98589
P09914	IFIT1	100850	116500	150850	117280	181540	194940	259280	205360	145400	90153	93357	147120	201010	116650	172180	220450
P09917	ALOX5	239550	282250	411120	337200	217290	284280	406040	335880	469010	462080	316270	497030	566900	571270	339030	581210
P09936	UCHL1	51255	44733	62578	105790	79740	71152	121950	138860	28952	29573	36450	77099	42571	39841	64044	133660
P09960	LTA4H	457910	482540	1051500	605380	514520	486010	1038100	609810	851200	698640	423040	1267200	834610	654780	460920	1186000
P09972	ALDOC	96458	176520	238670	186840	119750	209220	284060	214080	183830	162540	128160	380380	222370	177080	145440	471390
P0C0L4	C4A	129.47	1854.4	9540	12426	1577.1	1940.6	7860.3	12257	7546.7	7022.5	1700.6	27543	7310.8	5869.6	904.95	26686
P0C0L5	C4B	418490	470240	1178500	1000500	416590	494300	1098800	830380	677310	908270	660680	2472600	632840	849620	629710	2195200
P0C2W1	FBXO45	10801	8175.6	9141.6	6959.4	10916	9328.7	10845	8818.3	10437	10792	10230	10421	13137	11134	8806.8	13233
P0C7P0	CISD3	33596	24024	32107	27771	25410	14797	18729	14876	36516	32499	28717	57099	21384	19362	21168	29892
P0C870	JMJD7	6435.3	5006.8	5146.3	5396.6	7736.3	7864.3	9713.6	9090.4	10119	4270.7	7114.4	6859	11167	7634.7	9730.3	12173
P0CG08	GPR89B	24050	27555	31851	24874	17474	19756	22583	20186	54760	41759	23641	44543	42633	23734	12723	28506
P0CG30	GSTT2B	14908	10324	10738	12447	11890	8724.5	13859	14615	13374	10929	10776	12693	13384	10574	11511	13072
P0DI82	TRAPPC2B	8781.1	12844	17644	16048	6798.3	9877.3	12266	10850	15582	13592	10058	18200	10553	11121	6734.8	14392
P0DJ07	PET100	7224.9	5891.7	8133.6	5906.5	6921.9	5542.3	8345.4	6391.6	9049.5	11461	10993	11108	8464.6	11468	11699	12022
P0DJI8	SAA1	6403.7	11008	10840	10331	10798	14223	13143	12195	12202	25993	153970	9663.1	16757	31975	187940	13514
P0DMN0	SULT1A4	10014	36111	65949	57686	11390	21424	39465	33555	18316	11538	11681	58811	11335	8480.3	8602.9	32632
P0DMV9	HSPA1B	640360	866340	1191500	1281900	714530	952300	1308200	1417400	782320	651500	653570	1238100	850050	711340	714920	1344200
P0DOX2	IGA2	37644	27336	58799	45833	27499	21694	49761	36180	82440	139080	111550	177810	78258	142910	82378	225220
P0DOX3	IGD	27066	18089	31881	26995	23760	18541	25697	25452	35580	39770	142740	54485	29051	32094	88751	39848
P0DOX4	IGE	17701	4207.6	14851	4172.6	#N/A	#N/A	#N/A	#N/A	5340.7	12878	4679.3	31445	#N/A	#N/A	#N/A	#N/A
P0DOX5	IGG1	699610	718640	1874000	1532700	750770	762360	2038500	1778000	2610000	3377700	2190600	7230500	2838500	3847600	2746300	8554200
P0DOX6	IGM	4350.4	2609	16200	1541.5	#N/A	#N/A	#N/A	#N/A	12642	1746.9	24309	3778.6	#N/A	#N/A	#N/A	#N/A
P0DOX7	IGK	259060	237720	741720	601620	322640	307850	902110	758460	857040	1182600	819320	2540300	1118700	1509400	1087500	3152000
P0DOX8	IGL1	231140	230800	615800	423960	215320	204480	555240	398980	520710	979960	763100	1555400	470450	952280	754370	1670600
P0DOY3	IGLC3	95799	115410	406820	282120	103490	108080	353930	253370	439120	799450	673920	1522100	375090	644870	544940	1384400
P0DP01	IGHV1-8	1875.2	1807.2	1296.1	3028.3	#N/A	#N/A	#N/A	#N/A	3323.5	20336	4226.2	5304.6	#N/A	#N/A	#N/A	#N/A
P0DP02	IGHV3-30-3	13746	12124	26142	25129	10478	8722.8	16050	15422	55580	49563	66203	150180	35502	26492	38297	100420
P0DP03	IGHV3-30-5	11037	10264	31003	25959	12434	10915	27033	23065	30335	88903	21892	135940	28749	75874	20891	119470
P0DP04	IGHV3-43D	9294.1	9567	32479	18702	12412	11949	34733	21827	22195	54880	22786	77175	22756	47953	24247	80358
P0DP08	IGHV4-38-2	#N/A	#N/A	#N/A	#N/A	21111	19993	31698	27825	#N/A	#N/A	#N/A	#N/A	35838	66107	44394	111390
P0DP09	IGKV1-13	#N/A	#N/A	#N/A	#N/A	926.26	801.49	618.04	1349.1	#N/A	#N/A	#N/A	#N/A	598.64	3022.1	1155.5	5637.8
P0DP25	CALM3	33365	36940	32677	26249	72727	76852	60273	51454	17118	16871	36929	27801	32806	39746	72894	57273
P0DP91	ERCC6	6889.5	5307.3	6846.2	4704.2	#N/A	#N/A	#N/A	#N/A	2864.1	3517.1	4616.5	5881.2	#N/A	#N/A	#N/A	#N/A
P0DPI2	GATD3	172980	191080	244470	176800	164620	197250	255000	186590	228030	192370	168580	298350	246980	199360	166510	322250
P10109	FDX1	26700	20708	15358	11641	24850	21738	19362	12412	10421	10174	10285	14626	9978.4	11709	12101	17767
P10114	RAP2A	52387	46256	48973	45216	0	0	0	0	50949	43211	35241	62199	0	0	0	0
P10124	SRGN	#N/A	#N/A	#N/A	#N/A	8355.9	4137.8	4940	4677	#N/A	#N/A	#N/A	#N/A	11225	8720	5256.8	10521
P10153	RNASE2	23180	22289	34386	26410	18597	20458	26780	25287	25445	29226	23796	35102	20060	25722	20656	32580
P10155	RO60	208770	218860	269640	211120	198360	205560	274700	219490	266450	227110	181620	331990	272090	227990	175320	339800
P10176	COX8A	46715	22607	30789	22643	#N/A	#N/A	#N/A	#N/A	32722	22982	44008	32025	#N/A	#N/A	#N/A	#N/A
P10253	GAA	228120	317890	734420	301860	214260	285800	643750	276800	307270	374200	259870	423370	263710	314320	220870	388550
P10301	RRAS	128290	142390	167100	174990	127390	131820	164090	165910	199700	125240	127230	234840	197480	124280	123900	225820
P10316	HLA-A	740750	764930	631230	652100	62539	68526	108060	156200	1577000	1198000	1077800	1594100	172590	76289	95904	183850
P10321	HLA-C	1703.4	3419.8	3875	573.28	#N/A	#N/A	#N/A	#N/A	9608	210.33	6162.1	8507.1	#N/A	#N/A	#N/A	#N/A
P10398	ARAF	44381	42226	59516	41522	78908	69362	100360	70127	48687	48352	45972	80905	85106	76987	82642	122050
P10412	H1-4	1226300	1270900	1706300	635840	1197900	1171000	1554800	614750	670210	310440	1693600	1778000	664200	300630	1668600	1673200
P10515	DLAT	249310	298270	402940	357200	163300	183740	263830	220070	562650	376190	230930	608670	327300	245930	160010	357600
P10586	PTPRF	74140	81774	68529	71963	58435	77073	72700	68990	51841	42965	46111	89759	49601	43269	46206	90214
P10588	NR2F6	#N/A	#N/A	#N/A	#N/A	1957.1	1388.7	2557	1760.8	#N/A	#N/A	#N/A	#N/A	1819.7	1248.3	1283.2	2018.9
P10599	TXN	112410	126290	150750	152000	107830	127730	152630	144170	138950	131310	90259	198640	141790	138390	88350	204710
P10606	COX5B	250730	112920	103280	90894	273300	123810	109610	95090	104610	118700	220750	112230	117030	128680	254670	126360
P10619	CTSA	174180	127950	218270	139090	67995	53309	79346	58303	218860	183930	150330	271760	78593	82769	63390	91807
P10620	MGST1	23614	35277	36510	87048	20532	35026	37147	92201	107940	31623	53506	94679	102270	30913	52808	84069
P10643	C7	52986	87010	93943	156840	62874	92006	121140	212420	56845	142910	138300	219850	79632	194100	170970	296240
P10644	PRKAR1A	244800	243120	318730	280950	194280	175590	266670	193500	257200	213460	216900	412270	192840	163920	176410	375760
P10721	KIT	43597	48509	47082	41232	24811	22406	26719	24804	68125	79347	50679	63660	29270	34819	31101	29342
P10746	UROS	5098.2	3991.4	5906.9	3681.2	7949.5	9739.2	10502	7593.9	5021.2	3232.5	4401.9	6924.2	7015	6497	6612.3	11114
P10768	ESD	189470	230430	300640	278870	170650	161620	213280	201450	206190	134990	132040	467960	162450	123850	107260	384940
P10809	HSPD1	621450	652450	788720	572370	592000	636870	764860	569810	773000	632030	559410	958170	751440	632870	549970	925990
P10909	CLU	76065	144850	266200	310670	119210	220070	396150	462680	166070	217890	170900	188890	190470	362500	252130	272990
P11021	HSPA5	1528400	1906900	2275300	1523900	1515800	1889000	2246100	1531000	2723000	2669700	1919000	3446200	2717100	2638600	1868900	3441300
P11047	LAMC1	893180	417070	504080	669520	987290	453010	525320	720640	689360	559880	658610	577940	764670	748560	778270	642340
P11049	CD37	14548	8498.8	14198	8564.1	17982	12086	17999	13098	17518	20911	20450	53944	18989	22287	20586	50353
P11117	ACP2	57435	80924	143050	83447	78018	109300	184130	92391	139130	128300	86701	112160	183760	177550	111610	141920
P11142	HSPA8	1347600	1472600	1999900	1518700	1551500	1696600	2278400	1744400	1388900	1394100	1195700	2251000	1636600	1588900	1380400	2593700
P11166	SLC2A1	32158	128540	100340	73403	67515	176590	150550	116500	65878	86878	47995	72051	109070	130850	80424	108380
P11169	SLC2A3	5805.3	7819.5	6777.1	5353.3	13121	17745	15129	14146	11444	18631	12147	9029.4	43704	73896	38333	32938
P11171	EPB41	43296	96314	94880	62825	58509	132440	130150	91523	71804	77894	53529	86141	110310	128550	86234	151550
P11172	UMPS	114190	110980	133000	108630	77294	71912	90181	71570	133490	105450	104030	175840	76013	69908	63468	114950
P11177	PDHB	190910	189980	232350	202500	207890	206980	275590	237860	271750	144060	127830	297720	304360	183290	138500	354900
P11182	DBT	68430	75741	86750	67666	76639	90858	106080	80004	65359	56820	56064	93478	72152	55303	60994	107440
P11215	ITGAM	256920	320240	501210	451140	271810	358590	537080	499260	583220	668890	429970	631900	620960	697560	464460	651380
P11216	PYGB	309070	293300	513680	386010	343280	317610	550800	421240	409490	341130	251750	587810	441330	377820	279520	616420
P11217	PYGM	41479	64924	71607	57072	45285	59839	67025	52100	59240	38791	48499	71177	56866	38919	45467	65520
P11233	RALA	50505	41786	51077	49608	48658	41811	58374	46849	41469	56569	44239	69445	43841	50236	42552	70627
P11234	RALB	105670	81284	110340	99312	77399	63153	83429	76890	109700	92595	96539	143320	78053	68071	78201	106790
P11274	BCR	75229	93813	141940	114620	58629	69598	110860	81558	73261	66369	81244	125960	60611	60408	65431	102720
P11277	SPTB	266050	757090	596060	521780	288560	874970	676780	547570	353450	539950	379780	445930	396340	581950	364230	492110
P11279	LAMP1	126630	109070	170140	115650	105680	116740	192680	156070	201310	216380	172860	190250	240490	243650	192210	220050
P11310	ACADM	233260	230830	304280	224960	118750	119320	161150	125270	396430	238190	212870	397610	186680	123540	112110	213370
P11362	FGFR1	3124.1	6671.4	9568.3	8140.2	#N/A	#N/A	#N/A	#N/A	5721.2	3719.9	2647.6	7129.9	#N/A	#N/A	#N/A	#N/A
P11387	TOP1	191530	201260	245330	192360	157450	172160	199500	159580	393470	346830	246090	410650	278880	257300	209460	313370
P11413	G6PD	331330	462490	584540	511220	281210	361660	467290	415280	483640	508450	372680	722660	389420	410710	306800	592400
P11441	UBL4A	54370	53374	65248	42536	52167	52048	67626	45237	42769	48724	52884	68427	36717	40440	53718	67103
P11498	PC	136160	195890	257980	234250	166800	265840	336390	294910	223040	161040	156780	255590	317400	196860	230790	334230
P11532	DMD	22471	39182	44476	43348	40703	46922	50158	51914	59219	31985	35078	52568	67105	40946	51051	65060
P11586	MTHFD1	456270	451640	608460	498500	487230	512030	683080	530390	419400	365080	366440	800380	472780	363200	402900	858430
P11678	EPX	34528	52249	91549	21267	19067	30884	49092	18684	47285	129830	37583	49565	28041	83656	22345	34310
P11717	IGF2R	299700	321920	440550	292140	302120	303240	426030	290700	554150	555880	370950	591080	535760	546630	360340	597620
P11766	ADH5	275490	297670	446250	350330	252500	263490	422850	340500	310870	278340	200410	515190	281730	270320	183860	507160
P11802	CDK4	46754	52533	63546	51368	44856	46686	58579	45768	73427	69207	80712	73500	72791	55036	77008	84727
P11836	MS4A1	6585.2	7169.6	13149	8733	11467	12327	19611	13857	23045	10098	14654	78832	27697	13625	22473	78375
P11908	PRPS2	71069	73063	96681	76087	104510	97173	124140	98143	99113	106580	70708	157100	129460	149510	101060	205070
P11912	CD79A	2828	2699.3	2860.4	2076.3	#N/A	#N/A	#N/A	#N/A	2981.1	1866.1	3074.4	3436.1	#N/A	#N/A	#N/A	#N/A
P11940	PABPC1	418090	348240	472490	361630	436080	356670	491930	374910	524460	390230	421780	594180	529080	390700	412620	627060
P12004	PCNA	196010	193400	254860	183730	103160	108260	132330	106300	174060	137830	161030	303060	104600	85895	89609	176080
P12074	COX6A1	5260	5640.1	8223	4824.3	1469.3	1911.1	2677.2	998.31	6303.6	5013.4	5106.6	15029	1784.3	1336.1	1560.7	1966.3
P12081	HARS1	199070	197450	257780	196570	231840	235180	309070	244790	250360	243610	207570	341320	299610	280480	214160	436460
P12109	COL6A1	4038000	1575900	2003900	3066700	4345800	1804100	2217300	3640200	2872100	2270800	3743900	2383800	3220900	2544800	3778900	2694800
P12110	COL6A2	3609300	1263900	1576300	2518800	3632800	1359800	1725400	2456000	1930200	1455400	3006600	1631500	2071100	1579900	3020700	1732500
P12111	COL6A3	13863000	5148100	6244400	11518000	17031000	5821800	7091000	13250000	7651300	6591000	11041000	6553800	8972100	7670200	13959000	7467900
P12235	SLC25A4	39837	48799	67380	44293	41573	45018	73972	46624	88387	59529	55649	87081	78863	69948	58050	84525
P12236	SLC25A6	382580	392100	468060	336820	126180	113070	159200	113390	702450	639630	403420	629080	216010	191070	121960	217150
P12259	F5	4611.4	6749.1	7743.2	5939.1	#N/A	#N/A	#N/A	#N/A	7441.5	11228	6798.4	8408.6	#N/A	#N/A	#N/A	#N/A
P12268	IMPDH2	179910	203160	250500	159470	157270	190060	222360	140920	180440	157180	155170	251060	166760	152140	145730	243240
P12270	TPR	812700	687090	882470	744710	972460	788720	1002500	887650	660540	710780	728200	1019500	757280	828230	836510	1236800
P12277	CKB	54664	116410	119300	127290	61297	107770	116730	136430	89184	69664	71908	104330	93498	67201	74889	112300
P12314	FCGR1A	48942	62717	61923	46125	46952	66368	59685	45873	55393	60472	61707	77953	57253	65631	64914	82340
P12318	FCGR2A	31336	35683	41411	29794	24156	28008	31138	23387	43941	60457	52212	43982	30984	43681	37091	33708
P12429	ANXA3	44753	58307	56300	65568	73607	78455	83673	85856	80311	344260	124390	70302	107800	405400	163920	107170
P12544	GZMA	14994	18413	16877	13908	17409	22148	23605	22834	66770	32120	27667	53590	80568	38230	32530	64411
P12694	BCKDHA	90402	102430	133260	102480	60906	68745	91886	72263	158100	131790	98334	176820	98393	85294	59886	126250
P12814	ACTN1	1338000	905580	967260	916400	1422800	937830	997750	929910	1143900	1036700	948820	1220900	1193400	1077200	1022500	1263100
P12821	ACE	137980	103100	107570	162440	91641	57493	62128	102260	217590	104450	130260	163540	146000	74149	93924	112810
P12931	SRC	12677	14134	22285	15353	34339	40273	55504	48212	16025	9988.2	16587	22500	60080	40433	40334	78345
P12955	PEPD	135370	142240	244480	189460	178650	164930	274630	213730	160560	153170	105910	257780	186240	169880	122470	285480
P12956	XRCC6	726180	806970	907090	689320	604240	670240	763670	574660	972210	655330	554040	1072500	755400	559090	481480	888920
P13010	XRCC5	586740	629350	723280	609840	601850	637600	753340	625530	828280	700200	501740	946330	847210	701140	513670	961410
P13051	UNG	1733.1	1839.8	1360.9	1746.4	8363.2	8309.2	8690.9	7574.4	1494.8	787.95	1729.5	1612.8	11241	7294.6	7136.3	13082
P13073	COX4I1	298990	281380	380780	294450	282260	264810	377920	283950	401680	448260	331580	459890	399550	434320	310500	458870
P13284	IFI30	128580	235900	778980	222950	95775	184090	616280	158770	524050	467480	224300	549560	372660	366930	180060	373370
P13473	LAMP2	157430	115890	156810	94381	259260	192870	261210	152300	168580	198160	148310	134710	285860	354490	232050	233380
P13489	RNH1	449400	406800	849250	549660	573760	539460	1061100	707440	624700	599840	375940	1088400	817160	783750	472680	1378800
P13498	CYBA	56614	58927	80821	89782	59564	70572	92662	95296	99211	102340	66806	96480	114240	116390	78823	109140
P13533	MYH6	8380.2	9737.4	9571.5	8059.6	#N/A	#N/A	#N/A	#N/A	21552	17667	12063	21335	#N/A	#N/A	#N/A	#N/A
P13591	NCAM1	10394	8934.3	10471	8186.8	14937	14062	16364	11401	9286.3	8055.2	8993.5	12699	14614	9974.7	14923	18675
P13598	ICAM2	5692.2	5970.9	6798.1	5459.7	10453	11532	12654	10339	7297.9	4925.4	8979.1	10497	14428	8091.6	15239	17719
P13611	VCAN	807220	509470	589680	556810	781030	621340	780370	695860	359100	272770	554580	879980	465690	329420	623440	1212500
P13612	ITGA4	44618	41293	39577	36419	48126	49895	55532	46023	120560	122670	79764	110850	129340	125460	83084	128890
P13639	EEF2	1305500	1226200	1676500	1250100	1237400	1157400	1555300	1167100	1749200	1782900	1170300	2734000	1601900	1625200	1137100	2583300
P13667	PDIA4	744120	1085100	1249900	827820	845270	1208700	1362200	890290	1733300	1209800	917330	2298900	1914000	1331500	1029900	2588500
P13671	C6	36196	30414	86351	142140	49471	43555	107010	209820	64949	146500	115240	133370	94514	178830	161690	172580
P13674	P4HA1	329660	263040	302940	194610	341280	281140	337540	217070	237140	291810	252060	323260	254340	325140	267170	366860
P13686	ACP5	55496	23675	62631	44784	745.71	855.62	2024.4	1489.7	39591	57171	20945	69916	1107.4	1864.4	699.52	2553.3
P13693	TPT1	96884	125430	175330	114370	114980	140940	207020	129570	126700	128820	116920	238850	135370	143580	124200	271150
P13716	ALAD	41628	72117	83188	68122	54435	74102	103220	79326	60249	62547	42255	92835	74680	91700	64327	124270
P13727	PRG2	14267	9846.3	4613.9	3424.7	#N/A	#N/A	#N/A	#N/A	5348.3	10130	14460	7259.3	#N/A	#N/A	#N/A	#N/A
P13746	HLA-A	74255	63900	235500	254940	58689	52129	184740	183320	578480	63390	131130	106420	422940	72968	109590	107040
P13747	HLA-E	62977	53175	73831	54172	45769	35132	52550	37502	106890	68410	63921	85185	77344	46146	48318	61496
P13760	HLA-DRB1	19910	18423	19247	17162	34654	30057	35081	33296	17308	15552	20924	30455	30735	38928	33886	47581
P13762	HLA-DRB4	13081	11722	54636	29413	13541	12430	46981	28853	77350	88478	15833	26851	61787	74694	15569	19356
P13765	HLA-DOB	4004.8	3989.1	6785.6	5311.9	4847	4738.4	6708	5829.2	8588.5	5085.8	7568.7	14152	9847.6	5849.7	8285.8	16194
P13796	LCP1	930670	837530	1108900	845490	702600	708770	1019300	758610	1711000	1715500	1341700	2602400	1455600	1419300	1050600	2263400
P13797	PLS3	579210	502650	736900	512120	667260	601920	831440	566610	396310	393540	632810	674740	423290	444460	658280	726780
P13798	APEH	187120	247520	311020	240650	179170	250080	332700	252210	252830	278900	188970	478350	262150	256160	170580	438940
P13804	ETFA	199350	225090	253880	168030	186140	159470	213180	140740	160280	202590	147880	271310	176890	185050	141020	286650
P13807	GYS1	47929	57929	64533	53567	30739	39445	50708	39201	83711	79232	45856	59932	59045	54509	38891	50327
P13861	PRKAR2A	176480	149680	247380	192870	137400	145230	226730	178310	201190	156750	137060	308590	199030	141500	116950	267350
P13984	GTF2F2	75523	60305	79842	64240	73111	57317	76611	60454	67993	70257	72717	104220	69011	67173	73661	101050
P13987	CD59	107760	52590	85173	66229	98915	44888	70701	65545	109920	233380	107250	347640	98010	228250	101070	340070
P13995	MTHFD2	25884	29310	34580	26004	24991	23880	26345	22818	63409	56694	46083	50065	46333	48030	35052	38658
P14151	SELL	8631.5	9235.6	15185	11156	7351.6	7149.1	10006	7327.8	21530	20857	23888	50944	15300	14654	15797	33692
P14174	MIF	143490	142710	156310	138580	113660	101290	106250	103440	156410	122200	102050	251760	98238	76572	69125	167460
P14207	FOLR2	171680	119140	177890	122320	122120	77803	134550	101260	250950	319910	165400	473100	217660	251580	120410	368230
P14209	CD99	100660	33701	24194	33218	141260	47267	32345	40126	37992	43909	88502	25454	49427	51638	107020	25520
P14222	PRF1	#N/A	#N/A	#N/A	#N/A	5256.6	7957.6	13838	8221.3	#N/A	#N/A	#N/A	#N/A	7012.2	8570.2	8275	21386
P14314	PRKCSH	436460	522110	562560	386530	356950	425390	457170	333710	327030	263830	480160	502880	308470	221830	401630	428470
P14317	HCLS1	61779	38833	105900	29198	38130	27093	72614	19177	23400	22876	46808	54530	18086	18777	32924	45956
P14324	FDPS	159870	152460	200260	162260	153360	142530	184170	148410	189820	198770	134960	299840	179720	177290	130020	280240
P14373	TRIM27	14261	10927	11983	10059	15526	13396	14472	11407	17288	15334	12232	17979	26576	19503	16283	28076
P14384	CPM	190630	151010	234960	217440	117620	86435	115490	129670	251200	212140	149940	318710	137210	129180	99052	166550
P14406	COX7A2	77529	79446	103950	67857	71240	67422	87618	65368	137950	148580	83405	127120	117880	130510	73621	115750
P14415	ATP1B2	4767.1	6543	6189.7	4907.3	17686	24023	22125	18735	4914.7	4322	3872.4	7360.6	21473	21859	16114	32968
P14543	NID1	210570	192820	197410	261820	231370	208650	240570	311320	263880	192780	220090	332280	307280	208840	227930	331460
P14550	AKR1A1	656980	625220	1073700	656710	697060	679550	1211500	731990	734950	575030	430520	1188800	803670	688620	476230	1295800
P14555	PLA2G2A	21385	34492	35205	64699	29331	51432	51376	105400	54177	38523	46217	59208	82164	56088	66049	92516
P14598	NCF1	163390	249260	661730	291610	108220	172450	426540	197270	242850	278600	252080	438490	177890	184190	153210	297840
P14618	PKM	1557300	1752100	3142800	2310600	1950400	2181900	3738200	2773100	1980200	1608800	1485700	3457700	2194500	2088100	1801100	3923900
P14621	ACYP2	39685	39255	62986	41623	80351	63424	118200	77086	38531	41609	31379	71959	82663	87231	68614	167990
P14625	HSP90B1	1777300	2390300	2760800	1942800	1779600	2372000	2725900	1898600	5023900	3811000	2559100	6107000	5200600	3757700	2470900	6167900
P14649	MYL6B	16456	14761	22830	13889	35153	25904	42881	22357	8985.2	10351	13576	17914	16270	25851	23037	40207
P14672	SLC2A4	1204	1590.7	1136.3	1669.8	1260.9	213.67	804.1	1330.6	2633.1	1300.2	1608.2	1776.5	2368.5	1027.3	873.57	1812
P14678	SNRPB	178870	155290	178130	157360	178890	140500	188120	157880	217980	191150	153300	241560	230410	197150	181120	271440
P14735	IDE	199160	218350	263390	226780	194130	203050	253180	208920	289700	256160	175710	356310	292520	245800	180980	337500
P14778	IL1R1	2684.7	4224.6	2462.7	2715.8	#N/A	#N/A	#N/A	#N/A	4720.1	6306.8	7061.3	5594.4	#N/A	#N/A	#N/A	#N/A
P14780	MMP9	43098	36173	46639	39423	49184	41944	52089	42195	70457	257380	106690	62789	77385	267690	135530	69293
P14854	COX6B1	144390	125870	149610	112800	89146	78980	103700	74222	181610	165230	146470	167230	113780	110670	91599	124480
P14866	HNRNPL	349370	361750	451540	343670	321710	353830	430750	318660	416280	380070	282730	486660	350510	342950	263840	426040
P14868	DARS1	368050	349900	507390	359190	263250	243560	368860	264090	437600	389930	353350	650870	304540	280200	254670	477910
P14921	ETS1	7732.8	9564.8	8876.4	7317.8	#N/A	#N/A	#N/A	#N/A	13812	7690.4	9004.7	16248	#N/A	#N/A	#N/A	#N/A
P14923	JUP	78251	40957	47232	36372	108020	84650	74995	69614	45959	41135	38342	54461	86436	54422	63793	114620
P14927	UQCRB	111090	105870	141540	114600	104870	113940	160830	125950	105170	120310	84887	168020	110290	128950	85175	178470
P15056	BRAF	#N/A	#N/A	#N/A	#N/A	12156	15071	24587	26612	#N/A	#N/A	#N/A	#N/A	19945	24402	15251	37508
P15088	CPA3	373640	314350	218380	299020	326580	251520	170490	242470	660030	325640	586330	391410	520500	262260	527860	303750
P15090	FABP4	124780	176230	210320	575040	137620	187030	233950	653870	482590	100680	81229	255620	566070	93276	86430	297280
P15104	GLUL	69247	132540	268890	147850	108630	267910	561960	318720	110440	137930	82714	117880	223280	293850	159560	249310
P15121	AKR1B1	289520	291120	561620	449170	364090	421910	886890	689150	342070	382380	272530	650070	500310	509260	352070	1015700
P15144	ANPEP	440230	905320	976150	1211000	600500	1150100	1154600	1478800	1041100	834640	749560	1063700	1415300	1039800	980510	1422700
P15151	PVR	22314	22208	24658	23286	#N/A	#N/A	#N/A	#N/A	28678	25855	27607	30675	#N/A	#N/A	#N/A	#N/A
P15153	RAC2	13649	12287	16732	11102	19587	22944	24137	17215	22751	23421	18714	56392	43036	37365	46230	78047
P15169	CPN1	4967.9	3585.9	8164.5	7977.6	5381	5003.2	10351	7100.5	5729.5	10625	15835	15341	5241.2	12640	17860	15041
P15170	GSPT1	149090	152870	238830	157400	148340	154780	241660	168520	184640	173620	140350	315960	181420	196270	160250	331970
P15289	ARSA	124790	68411	96205	68432	86417	45958	58376	50119	119320	94032	78579	126220	81856	56705	59683	81809
P15291	B4GALT1	6747.6	5656.7	9293.7	5596.3	13344	11487	13614	11417	9986.1	8563.7	9935.1	10583	19041	14576	19871	16349
P15309	ACP3	10315	13001	11533	11446	10856	12980	10188	11734	14183	24212	19665	18210	14905	27663	19804	18519
P15311	EZR	365090	406510	752930	427890	415020	451270	923310	451110	403410	416800	370880	665410	457600	454000	380050	721920
P15374	UCHL3	82729	111290	162130	104010	91255	104290	145050	99024	85725	80163	58050	177330	94235	95535	78964	162460
P15391	CD19	5092	3994.9	4969.1	4107.1	2095.1	2773	2918.3	2827.1	14280	12856	7244.1	38203	14330	14209	5215.2	36992
P15428	HPGD	28240	9263.7	13013	8527.1	20663	9025.6	10781	6299.5	7717.5	16978	11252	16565	5623.6	14599	7545.4	12038
P15498	VAV1	134990	159590	238860	152780	143370	167860	252400	162370	245690	339120	193630	450170	268120	331150	215350	435470
P15502	ELN	17960	752.31	3196.5	2969.9	14806	2876.4	3088.8	3187.4	2193.3	874.29	2602.6	5480.7	2337.3	1757.3	3512.1	7142.5
P15509	CSF2RA	6445.1	8733.5	10633	7196.6	#N/A	#N/A	#N/A	#N/A	12108	13394	14581	16478	#N/A	#N/A	#N/A	#N/A
P15529	CD46	33385	31700	53035	45711	46523	58318	110060	75350	67357	60697	47067	119580	99332	97928	67568	150910
P15531	NME1	126400	161050	184790	133110	173750	223110	239390	183830	140120	167450	116100	219170	197550	244550	154370	307520
P15559	NQO1	18217	50457	20171	157420	22445	59819	30405	148580	48130	42665	41653	24166	43781	45303	50140	34903
P15586	GNS	150240	120870	142820	108250	120590	101960	119160	87047	142920	149970	146320	137630	111700	124710	114410	106980
P15735	PHKG2	13871	12406	18928	13355	21495	20312	32626	21165	14972	23786	17530	22590	23551	35853	22481	34904
P15814	IGLL1	1322.5	1057.4	3638.3	2164.9	1040	954.29	3832.7	2262	2519.6	13254	6478	6802	2137.8	10808	6107.8	5839
P15848	ARSB	23235	30367	31324	22587	48709	62103	58927	44717	41749	39528	27680	40927	66168	66474	49717	67344
P15880	RPS2	380010	463220	674650	427710	290270	398430	602640	375140	524580	467930	338210	780570	423040	362620	266420	689920
P15884	TCF4	23163	11667	13871	10506	14477	10399	12420	8418.1	15302	16858	18052	15108	14167	13972	14450	14261
P15907	ST6GAL1	37828	35710	41751	52280	27168	28055	37018	37504	213550	201790	56705	233940	140900	134320	43412	139190
P15927	RPA2	167230	103520	139060	104010	160890	112340	162600	119800	103420	110060	139640	156640	121110	124740	134580	215550
P15954	COX7C	104010	52435	79425	39704	147560	72548	91624	59899	103630	110520	114630	116760	147440	158590	164490	163790
P16035	TIMP2	15108	10848	21264	19188	17633	13714	25714	18521	14866	18788	19318	33023	17062	20247	21769	37452
P16070	CD44	627140	408730	558520	422420	378050	269580	341390	272170	620030	408210	727230	691750	366190	255380	433130	380300
P16083	NQO2	71558	137910	167480	161920	39269	93109	116310	122570	84832	63956	72587	200290	50029	37593	37881	139660
P16104	H2AX	633470	646900	915920	690530	64936	54096	105310	64182	828100	607050	759550	1119200	73739	45717	63125	119230
P16109	SELP	42716	52387	54849	38788	40290	39823	42847	33889	72373	68119	62119	75947	62116	64743	54203	62623
P16112	ACAN	260460	69637	124470	125850	181610	57957	94276	102880	81069	74566	149290	101810	62267	58216	99823	79073
P16144	ITGB4	234430	179990	204530	223620	210550	167680	176790	212610	202850	182430	183610	254740	187640	124850	153860	214550
P16152	CBR1	404370	460680	686480	587320	416370	462270	720600	558600	509220	457530	349990	840420	507060	431270	384860	847430
P16157	ANK1	152780	410820	347240	259810	210720	517760	438280	322020	190980	223980	165880	233790	257580	295590	241560	316140
P16219	ACADS	82922	84310	108730	98158	102030	107710	135560	118640	140000	93232	74853	128090	182650	116360	85706	164340
P16220	CREB1	37139	41356	59624	30171	48405	61478	87240	50588	15978	15048	25453	28857	29199	25455	35415	45467
P16234	PDGFRA	39957	73226	85208	65782	41405	73004	85793	69889	53928	46811	67388	66746	52409	45861	66673	66962
P16278	GLB1	363750	272140	395860	219740	222400	159310	217660	128340	306450	400960	318070	286460	180610	221540	195870	173950
P16284	PECAM1	259820	191330	222160	188780	239370	164630	207570	170350	302820	302920	215120	342700	298180	278200	212660	325620
P16298	PPP3CB	61595	43628	61218	50253	62944	44244	66130	56203	53108	36983	40325	56004	54804	41872	40757	72796
P16333	NCK1	115250	113710	177400	118610	110120	109330	179330	116490	117990	103890	103700	190410	114680	105350	102450	196010
P16383	GCFC2	19132	15168	18482	19735	24016	23673	32914	25455	22852	13098	14418	23890	26935	17099	19217	29082
P16401	H1-5	557000	250930	302910	133600	389740	173870	223340	114880	200190	228060	515220	373390	149980	154080	369990	275510
P16402	H1-3	25536	10980	29263	13461	13453	6329	17600	9618.5	17657	17907	31885	46382	9591.8	8241.7	16179	31633
P16403	H1-2	14361	4191.9	20594	8674.6	21919	10878	39325	12085	4962.7	3910.8	19894	16963	12464	6994.8	45950	32660
P16435	POR	316800	282260	318810	278710	287030	247380	273480	247880	370230	366590	292150	395470	351070	347530	281230	389280
P16444	DPEP1	18293	16705	21841	23722	28962	23887	28651	30851	20503	46635	41774	96566	30948	71313	59773	137980
P16452	EPB42	32703	138560	96744	70736	52276	192530	146940	107240	47971	71393	47868	55001	67632	108130	73019	85045
P16455	MGMT	45831	48763	103660	56755	68455	117520	175780	107060	24905	28089	56423	128280	38862	64710	72547	185580
P16591	FER	15632	15031	19917	15591	27618	24864	32787	25367	18461	15445	16534	23999	25829	22043	23284	40370
P16615	ATP2A2	641430	711890	817490	597700	523880	623940	698310	505690	1290700	994480	678330	1054900	1156800	867970	550810	893150
P16671	CD36	241160	176390	149010	303540	116780	79609	71054	139470	416540	199720	137670	244430	199240	96762	61912	121720
P16885	PLCG2	134670	136840	189470	145890	160550	160100	216900	163880	240240	235570	161760	420430	251970	246670	175450	447230
P16930	FAH	147180	243270	373760	271620	105520	204600	309600	231420	169270	168180	117370	307150	145270	139310	106310	249500
P16949	STMN1	118120	32642	32825	20989	130800	41002	38516	22697	17777	29001	51253	23147	21938	30140	58678	32218
P16989	YBX3	15561	15478	25617	13679	20115	15823	25733	16095	10563	8453	13386	16062	13243	11916	16081	19774
P17028	ZNF24	#N/A	#N/A	#N/A	#N/A	2855.9	1942.2	1651.7	1065.7	#N/A	#N/A	#N/A	#N/A	1833.1	1339.1	4354.1	2872.2
P17039	ZNF30	#N/A	#N/A	#N/A	#N/A	4842.3	4992	6529.8	4762	#N/A	#N/A	#N/A	#N/A	5391.3	4987.5	4607.4	14643
P17050	NAGA	62652	66950	101380	66361	31777	40436	75931	46433	77333	49972	48519	97324	49695	40755	25896	76966
P17066	HSPA6	194860	224190	270060	183910	344140	368520	480050	333090	250700	239590	190140	303310	406580	371730	317290	565960
P17081	RHOQ	12897	10569	15583	13442	13253	11377	14518	12670	19402	16338	11918	21980	19162	11941	11628	19875
P17096	HMGA1	62018	10748	20332	13116	70480	10889	22116	15943	17486	15535	48293	54394	19738	18027	53444	59534
P17152	TMEM11	28428	25322	32949	26367	35331	31195	39157	31805	44374	38299	30430	54317	54803	47140	37637	67458
P17174	GOT1	109330	135700	175470	136430	124670	147590	202340	156840	132240	160750	102290	221540	148520	158800	102530	244020
P17213	BPI	22691	17963	22526	20731	21615	25940	26046	23640	37619	256800	59544	31536	54177	370830	80754	38227
P17252	PRKCA	76528	67086	87409	73551	83568	75350	96404	77248	67200	67686	77888	103300	92482	79946	103350	136490
P17275	JUNB	2863.6	8190.6	7015.1	4502.2	2057	5851.2	5216.8	2966.4	2943.1	3443.1	4293.8	5122.6	2922	2544.1	4549.7	4090.5
P17301	ITGA2	53937	44387	48362	46308	46873	31222	39900	30819	61595	51224	47506	66495	41552	39213	43890	47180
P17302	GJA1	43824	59490	68933	58255	47470	61294	73844	59900	52674	85244	74071	58102	52184	88674	84083	60286
P17405	SMPD1	17902	17539	19505	14606	10918	9229.6	10389	10037	18415	14153	16748	19265	8582.5	9845	9863.7	10452
P17480	UBTF	133040	140410	198840	139090	125820	135500	213960	133880	79531	86011	129800	184970	79683	78377	119160	181160
P17535	JUND	5026.1	8720.8	12990	11089	22095	42482	43956	33143	5442.9	2934.8	10069	6901.1	22926	20495	29785	27160
P17568	NDUFB7	34718	43726	56334	43816	31227	23386	33791	23863	34356	27528	43618	63702	30502	30392	32892	51603
P17612	PRKACA	79596	71985	96588	75154	102090	99943	128680	99515	83492	80004	72254	100720	107040	95418	87157	132900
P17655	CAPN2	300410	321500	501820	507800	259060	265780	443160	452700	372200	267510	326880	532720	310480	200160	231880	474090
P17661	DES	304860	446800	327240	279310	267820	383880	226010	204620	293940	950940	1061200	306030	261540	914630	1000100	222710
P17676	CEBPB	#N/A	#N/A	#N/A	#N/A	3622.9	6281.9	10072	5633.4	#N/A	#N/A	#N/A	#N/A	4060.7	5140.1	7402.2	7478
P17693	HLA-G	6913.9	11417	23433	28724	37702	45920	61169	58442	79939	7544.8	16483	11007	139720	33111	49329	43248
P17706	PTPN2	18069	19773	20993	15439	40081	42810	41913	34184	30008	29572	23773	31991	63418	59738	56753	61642
P17812	CTPS1	91219	65599	90217	76366	105920	75327	112830	85725	76109	74307	71746	119730	72603	68766	76402	131520
P17813	ENG	98518	116180	118510	94205	109580	121530	119960	94766	206390	202800	161510	154500	219860	222260	186640	161290
P17844	DDX5	181120	155630	223010	156290	329210	259330	379410	261240	132280	137650	168560	207360	249900	223400	266900	362610
P17858	PFKL	312680	278990	379360	288790	247560	266040	358900	267300	348020	300020	294410	525460	340320	274670	231250	510050
P17900	GM2A	83676	52345	76641	50372	71485	48265	67790	48250	68831	74255	60611	92596	64626	64751	54603	91403
P17927	CR1	3745.9	3636.2	3654.8	3275.3	0	0	0	0	8247.9	10082	8674	9694.4	0	0	0	0
P17931	LGALS3	398750	451810	599040	404960	359180	402170	551350	367260	305000	246610	296350	451040	226870	177550	223510	400900
P17947	SPI1	#N/A	#N/A	#N/A	#N/A	8448.1	7920	14380	8950.5	#N/A	#N/A	#N/A	#N/A	7486.3	10434	18597	14312
P17948	FLT1	16556	20341	19267	17709	15786	19628	19104	17816	16624	17012	16891	19711	17222	14432	14213	22241
P17980	PSMC3	415490	385870	512870	388640	425900	413460	550890	418000	346550	306530	350140	587670	365760	318930	331360	622660
P17987	TCP1	372520	384580	496310	335360	328060	331010	424630	295070	483640	467430	388820	604100	438700	424690	339300	558180
P18031	PTPN1	146270	135210	175530	138650	131380	126100	168070	133640	331300	301970	221300	352620	271610	257470	190930	316490
P18074	ERCC2	66419	62193	74378	59964	60839	58100	67783	52708	80321	63220	56173	85590	76165	67603	52822	81382
P18077	RPL35A	397340	334250	370820	306610	146730	135500	146040	131500	678390	596120	362600	667080	228640	188060	117670	428000
P18084	ITGB5	290100	253990	339840	245330	230870	216230	280880	212150	252830	287630	219600	338040	230910	258140	182390	287270
P18085	ARF4	177670	237150	314590	225030	170470	220280	283560	200640	246020	273480	115090	326190	222720	248690	123480	311050
P18124	RPL7	271420	237950	282660	218700	283310	251550	294560	225680	407580	363950	230050	438250	415610	373360	236280	451230
P18206	VCL	2598600	2226300	2974500	2679200	2589400	2251500	2965400	2598300	3078700	2191200	2089400	3074700	3067700	2268000	2120000	3150800
P18428	LBP	18825	20085	28899	24015	27025	24961	45023	33966	36059	41940	70817	42151	58845	65822	117060	64502
P18433	PTPRA	32182	30869	45380	35392	69574	73241	120200	88556	77324	40063	35496	60104	111450	71694	86276	124130
P18440	NAT1	24191	23916	33809	23616	19951	21954	33318	22148	25117	23432	20140	43376	22544	19549	16925	35234
P18564	ITGB6	27292	30484	32834	36128	69760	72502	83749	76569	34759	29849	24114	39973	90151	67930	60770	91516
P18583	SON	50647	35406	49323	35157	69303	60080	108620	70882	41494	44454	37315	45596	65063	89725	81398	92082
P18621	RPL17	146330	138660	212930	162420	86459	95254	133250	107050	149260	130350	129940	267780	89334	81098	76455	139750
P18669	PGAM1	463580	469760	759110	543050	417950	423550	688120	473430	431190	416820	330040	829320	400930	379310	306710	760590
P18754	RCC1	71005	68435	87242	75550	67879	60055	76319	66028	82772	63811	56551	114800	67658	54978	52019	102230
P18827	SDC1	15171	6254.1	8240.6	9779.3	17137	8998	8818.1	11660	51312	45456	32151	67184	45414	38271	30193	62847
P18859	ATP5PF	50030	53229	39380	38196	76862	96081	59872	53411	26220	16396	39691	24772	33542	21140	52491	28743
P18887	XRCC1	72506	58981	78054	52311	74615	60185	89631	60955	44170	39775	57362	69079	62764	56671	70858	110670
P19021	PAM	41425	49287	58538	45104	31804	36844	48370	32890	43552	41676	44038	55937	31810	29179	37442	42165
P19105	MYL12A	741810	585710	943280	363460	507620	395880	683770	271930	232460	459890	450460	565300	157030	308300	311730	393850
P19174	PLCG1	50352	41481	52148	40304	74425	66748	77492	61486	47082	32774	33870	65678	72776	103540	55102	97039
P19256	CD58	#N/A	#N/A	#N/A	#N/A	27236	15714	24123	15340	#N/A	#N/A	#N/A	#N/A	38188	30223	30434	41778
P19320	VCAM1	171080	375690	572440	317020	156150	375750	574240	326340	403900	243760	299020	583020	455380	243760	293680	610910
P19338	NCL	806080	746700	1245800	647940	797070	642380	1091100	533020	372630	359600	593510	902430	275930	243870	583190	745610
P19367	HK1	835260	974000	1241800	973130	768040	841040	1089300	848620	1275200	978520	961200	1409700	1085300	882270	850980	1199700
P19387	POLR2C	60024	41287	50654	49206	19560	22595	23656	24107	56462	50018	52381	73352	26158	22313	19129	81890
P19388	POLR2E	89183	85974	97130	89449	77992	70194	80880	75037	109190	83614	83409	122580	89934	74359	77785	104830
P19397	CD53	47439	22177	28589	28620	37790	33692	42228	40835	35816	72876	110550	78056	73656	110730	80150	153450
P19404	NDUFV2	125420	130170	134160	119380	141570	148500	152390	123650	175020	115210	86875	167370	213110	131690	83967	183330
P19440	GGT1	42801	26552	34228	28122	20139	11734	15368	11546	62577	70736	45617	58769	24089	24007	16723	18926
P19447	ERCC3	32797	19678	21868	19428	31804	18197	17229	14840	29698	30033	22195	29053	24226	23430	20646	24000
P19474	TRIM21	98854	80047	103000	84016	101240	85271	102500	85336	135050	103520	107690	143380	135400	105190	110360	137380
P19525	EIF2AK2	121320	96287	123950	111730	83434	76393	99759	72464	72009	75997	109300	149280	50661	54520	72176	108490
P19532	TFE3	#N/A	#N/A	#N/A	#N/A	34201	48033	60867	44158	#N/A	#N/A	#N/A	#N/A	28163	27554	29874	47221
P19623	SRM	96691	107690	151740	114680	78554	85850	130620	95226	136930	153320	112670	216030	106230	121870	92421	178390
P19634	SLC9A1	21741	16625	20639	15977	18234	21576	24282	18939	16954	14613	17466	26135	16923	17387	19555	26954
P19652	ORM2	15847	19020	67821	50507	20306	27116	96249	66906	19202	22405	67564	47750	34618	33526	86408	80041
P19784	CSNK2A2	35478	36445	48962	34904	97967	116410	150720	99289	40216	43302	36314	53825	108010	141350	102830	144210
P19793	RXRA	21609	26986	30619	25978	27049	25502	33970	22670	24091	24678	22101	33996	27127	25244	25985	39709
P19823	ITIH2	258950	410810	412620	393600	274540	405770	423770	390930	317240	274200	382480	836190	326620	273410	375330	859260
P19827	ITIH1	287810	290300	335680	280370	238820	233060	261480	220040	336990	228030	339420	721190	249320	197370	257720	541300
P19838	NFKB1	179030	190000	246360	178940	162450	168990	210480	155900	212190	155050	178550	283590	183340	139860	150690	248830
P19878	NCF2	178340	188500	432220	283260	183100	167520	392170	262100	199990	323590	234930	345370	212260	276700	224970	340310
P19971	TYMP	328140	558630	801110	545810	293470	573960	841960	574660	982030	700410	537060	909950	1009800	623290	497220	954570
P20020	ATP2B1	194860	190180	230760	209980	174980	171250	210220	199260	225570	190070	157910	267430	223660	190730	141590	268940
P20023	CR2	6838.9	6937	6250.6	6254.4	8634.1	8155.2	10662	10072	10294	13005	6839.1	33595	11596	17202	10467	42768
P20036	HLA-DPA1	60763	55521	69424	48711	109780	78677	94361	64519	80834	84967	58356	108820	108800	109570	91382	138670
P20039	HLA-DRB1	12782	71156	354500	12492	16269	63365	157700	7226.1	50106	10938	41650	14211	17795	9587.6	20862	12280
P20042	EIF2S2	212410	155280	242980	173460	154170	118790	181320	141440	276100	255670	188030	435430	221110	207780	144460	373550
P20073	ANXA7	543210	807300	1059300	896480	408860	569910	769520	660450	756660	787570	607560	1058600	558640	591240	454300	811380
P20138	CD33	18892	16616	22021	16942	52473	50341	64750	44453	28441	40675	32486	34033	83091	101960	75326	103050
P20160	AZU1	17636	13726	19492	14221	29259	24218	33048	30713	23752	104840	53937	23442	35069	76065	43204	37480
P20226	TBP	6188.7	7914	11273	8946.3	7373.6	11333	12442	12718	8864.8	10715	5088	14435	12581	11799	5981.3	17464
P20273	CD22	3956	2199.7	2386.4	2175.1	2816.2	2209.8	2714.6	2327.8	6831.5	4226.7	4430.1	11121	5735.3	4847.7	4961.5	12834
P20290	BTF3	30545	24065	28898	24975	28321	24074	30613	24468	24866	17661	23937	41824	24965	21850	23929	42982
P20292	ALOX5AP	24621	35750	83782	63187	21049	34203	85007	58930	59025	61593	30102	79461	51528	55449	26564	76004
P20336	RAB3A	9592	7576.3	9231.3	7018	6974	4547.4	7308.4	5318.1	13045	13207	12131	14604	11034	10502	9544.8	10946
P20338	RAB4A	29830	26941	36610	31942	44011	30767	50503	42407	29730	33982	24165	44585	52416	50052	35884	66361
P20339	RAB5A	20389	19686	32617	23807	28422	28042	38914	31380	12371	12294	14914	29405	17187	15683	21262	40306
P20340	RAB6A	337370	303580	395210	311570	298020	277080	366080	280810	447210	395870	308540	439900	411600	362830	283130	401090
P20585	MSH3	16894	13905	17781	15859	23253	22550	27340	19351	19078	21933	13508	22948	26479	29002	19954	35491
P20591	MX1	125790	224700	203530	170070	112550	145940	145160	126820	416300	185300	154460	353300	475370	184410	155380	371270
P20592	MX2	77979	93649	114190	96123	58212	68510	92037	73388	206320	153670	96001	141120	136690	100720	71441	107200
P20594	NPR2	31886	35241	44935	33908	28026	31445	40024	31095	37437	29357	23933	55389	32819	29048	20683	53129
P20618	PSMB1	259520	279290	386640	295580	285770	323780	371500	284180	349820	313290	235560	425340	355390	319660	240240	414740
P20645	M6PR	104570	96351	141950	108200	44542	51702	89388	62486	175430	203460	105130	188800	110620	149050	63445	114660
P20648	ATP4A	#N/A	#N/A	#N/A	#N/A	19212	28652	24867	22677	#N/A	#N/A	#N/A	#N/A	38573	8512.4	22689	8515.5
P20671	H2AC7	100100	129530	197110	129050	663230	755560	1169400	786870	83964	78689	109330	242800	861250	643890	891650	1353000
P20674	COX5A	134330	107270	115480	80497	46520	44935	48350	36970	92096	87615	118350	84648	40063	45777	42950	31174
P20700	LMNB1	917750	543690	497890	445820	1226100	717240	654330	607480	521680	967830	809260	1123400	722110	1329800	1130400	1500600
P20701	ITGAL	90215	115150	150830	106270	107600	129830	186860	126750	311240	321730	316310	296190	372060	396610	408920	362500
P20702	ITGAX	224600	149750	139270	136690	239100	157380	140140	147000	245330	449820	258550	265100	268910	510430	287300	287560
P20718	GZMH	53965	29199	12913	17129	7097	7659.2	9856.4	5626.1	51087	46993	43278	28432	11955	13858	8559	12987
P20742	PZP	31782	33859	74935	45689	17825	21480	44879	26620	76068	90807	51023	150790	44993	55460	26060	76258
P20749	BCL3	8568.3	6575.5	8765	7133.8	#N/A	#N/A	#N/A	#N/A	10761	8826.4	9807.6	11077	#N/A	#N/A	#N/A	#N/A
P20774	OGN	657330	319560	358220	667500	1066000	465200	483010	1037700	189130	277020	1061500	277510	253780	308540	1754800	361840
P20810	CAST	179260	71659	100110	37325	211610	78320	107150	42538	31661	28941	70452	46998	19170	25414	71714	45662
P20839	IMPDH1	30906	36793	46516	29672	39479	41501	55246	36053	46219	41048	32189	69529	54906	51227	40094	81349
P20851	C4BPB	11506	12289	17240	10542	12123	13759	17005	12409	15363	18646	29315	17433	15314	19810	30481	18084
P20908	COL5A1	149410	37377	40826	38486	170330	36891	45000	41977	35733	63320	154440	49469	47864	67075	174240	63183
P20936	RASA1	47977	59334	81479	59756	63874	80915	112120	80517	57845	59803	44089	90461	70067	70925	56242	117840
P20962	PTMS	160130	3839.6	11735	8228.1	267280	20617	29612	29879	4677.7	6735.4	51872	11419	16966	19485	105720	31154
P21127	CDK11B	97285	84815	108630	87281	94751	84166	102650	79608	119130	105760	110790	146380	116200	95976	91952	144110
P21246	PTN	7121.9	2049	3822.4	2010.8	6053.8	1849.1	3767.5	2249.1	1209	2405.2	8940.5	4259.7	1797.8	1820.3	6293.6	3781.3
P21266	GSTM3	152590	152500	363540	272450	126990	111810	266640	196860	120640	164380	114040	365870	95425	132020	97874	299620
P21281	ATP6V1B2	218020	208880	357280	230270	288920	258520	486480	306510	219180	231820	171030	321350	246130	261460	189900	409520
P21283	ATP6V1C1	257600	275220	368040	250100	324590	341750	477280	311870	318040	383980	236150	345570	410760	492060	298290	415750
P21291	CSRP1	205190	207130	339740	208270	232940	251030	454820	273300	139810	115160	141650	286250	167530	122750	151730	418080
P21333	FLNA	4167600	4009600	5172600	4437600	4236000	4016300	5230600	4420100	3809500	3702700	3578800	5685700	3710100	3627600	3503300	5496100
P21359	NF1	156890	85363	96208	100460	43554	45757	48784	40348	96012	99886	180090	110460	54334	52349	41580	60136
P21397	MAOA	61361	82680	92575	150700	76822	97939	110580	161270	127280	64756	81571	128820	139070	88585	94454	151610
P21399	ACO1	333950	513450	785310	504370	425020	624630	986760	593270	666380	438660	361990	912740	757290	483110	416940	1097400
P21462	FPR1	2390.2	4481.3	4978.6	3339.2	4153.3	4785.8	2773.8	3886.6	6342.8	13403	7868.5	5692.4	7141.3	4746.2	4058.7	6257.7
P21549	AGXT	#N/A	#N/A	#N/A	#N/A	1687.8	1060.2	1611.6	2233	#N/A	#N/A	#N/A	#N/A	1623.6	1210.8	2053.7	4623.7
P21589	NT5E	158180	240030	287290	283430	129780	204990	237180	225250	261000	245800	214480	374640	208760	193010	195180	293490
P21695	GPD1	54245	78408	102800	309690	53940	94538	118840	346010	267350	50036	65810	139070	304370	65782	65812	165620
P21709	EPHA1	12526	6008.7	5944.9	4238.6	#N/A	#N/A	#N/A	#N/A	6841.7	6500.4	7460.1	6837.2	#N/A	#N/A	#N/A	#N/A
P21730	C5AR1	28076	40846	50901	28337	47746	48224	57239	46644	67001	78436	39426	67576	87129	91758	71173	85201
P21757	MSR1	144440	348170	439400	287130	155860	297660	433580	294560	298710	400330	261610	343210	326140	391850	278330	390130
P21796	VDAC1	465830	418670	540680	405090	377960	342470	450260	337920	668600	627750	477730	721720	559330	517590	387150	642490
P21810	BGN	1649200	470650	543120	907200	2249700	601310	657670	1116000	493650	593930	1169100	497430	626880	778040	1582800	656150
P21854	CD72	6543.3	6185.1	7651.9	4919.4	2261.3	1974.2	2159.3	1798.4	14227	15403	8831.8	15468	3694.2	3531	3324	5256.8
P21912	SDHB	242070	233980	311280	238740	189750	177920	240340	194360	399800	301270	212520	394480	304830	237250	157940	319360
P21926	CD9	54057	27820	43959	51157	153930	81493	107570	135960	56592	51859	77554	81796	167950	181040	239820	260730
P21953	BCKDHB	20812	23255	31342	25696	20660	20240	30403	24005	43350	32032	17790	49974	42377	32353	18203	48744
P21964	COMT	149270	195230	231880	215540	120720	183460	189040	190650	260120	234010	162030	274730	234410	201630	116680	234250
P21980	TGM2	194510	265040	310690	217920	240450	327360	385930	265580	606330	576060	288250	807650	685900	602230	355300	882020
P22001	KCNA3	4238.8	3973.1	5831.1	5928.5	5047.6	4668	5753.4	5822.6	19249	18236	7719.8	20040	16522	14721	5618	17811
P22033	MMUT	145390	152350	224540	149590	125140	134770	193490	118440	222680	162180	139400	222700	197310	137520	108660	194380
P22059	OSBP	169210	186520	242290	176390	163620	218740	270890	184030	150410	167230	140320	276190	155030	189430	142940	301620
P22061	PCMT1	158370	184530	243990	183890	143890	159510	236050	171130	135220	112230	115270	232970	133120	128510	116340	239150
P22087	FBL	119300	113990	167240	136630	103360	92515	138720	114950	167330	123540	107600	226930	145490	115680	99998	178550
P22090	RPS4Y1	#N/A	#N/A	#N/A	#N/A	13116	2416.7	2709.1	1628.5	#N/A	#N/A	#N/A	#N/A	1804.9	43666	17228	3020
P22102	GART	255330	277200	402750	299210	231010	261540	381860	279560	335270	329630	306480	507120	341490	324740	274370	524890
P22105	TNXB	5763500	2006000	2357800	5776500	5095900	1852700	2213500	5105300	2755800	1290900	3815100	2590000	2491300	1172600	3420500	2377000
P22234	PAICS	169670	237900	304610	248400	148290	188840	256380	201440	259330	257080	159550	453330	204310	200180	138770	362190
P22307	SCP2	239040	211540	288270	214980	227320	201850	278420	206780	249630	253000	191010	239370	231410	250540	174480	228070
P22314	UBA1	878870	1065900	1529800	1128000	722110	863230	1217400	934620	1195600	864540	772710	1771100	948220	664540	618980	1425900
P22352	GPX3	107680	92115	133530	224720	140330	125880	176620	335060	146180	133010	140120	193250	192260	174860	181520	254940
P22392	NME2	503060	553260	740260	523780	401930	446080	573190	414800	681020	723470	452610	892830	535730	577150	374110	721550
P22413	ENPP1	361460	210070	425170	314380	325410	180430	404210	262490	200420	139710	160670	343990	166300	113690	132740	269480
P22415	USF1	5661.8	5857	9406.5	5699.7	11828	11855	16251	9220.9	4745.4	2825.5	6606.8	9151	10462	10774	13073	23323
P22570	FDXR	124530	133730	158790	107410	157060	167850	216060	148090	110670	140070	97151	238210	155230	170350	131640	299860
P22626	HNRNPA2B1	591930	599450	1026800	585210	516320	517480	884840	531690	378120	393070	477960	771340	342990	287900	356000	675130
P22670	RFX1	24353	24853	39286	24492	23302	22555	32247	25815	33249	30513	27999	49182	34603	28000	25160	41550
P22676	CALB2	15383	11196	14586	13139	#N/A	#N/A	#N/A	#N/A	12252	12743	12741	13473	#N/A	#N/A	#N/A	#N/A
P22681	CBL	34738	29941	48559	31410	33648	34813	52093	37315	41282	39581	33656	62086	42981	43848	37589	67930
P22694	PRKACB	167580	140370	190550	168330	185020	145210	216800	185510	193090	187310	180330	247880	216300	216800	213730	283970
P22695	UQCRC2	298670	270100	354850	289550	313110	278780	379430	301860	430820	383040	289500	470290	460860	395610	293030	473840
P22732	SLC2A5	28856	97298	102880	64861	30044	74001	80490	53376	168800	83592	124710	154040	133540	67842	103740	133680
P22748	CA4	8965	7790.3	9198.1	8322.5	12731	13090	13981	14463	12525	12095	10393	11150	21703	20943	18808	19645
P22792	CPN2	29387	31739	58922	41452	19231	19668	46824	36028	42600	65246	79803	79269	27246	63639	77159	75543
P22830	FECH	223040	187620	220810	187010	202700	161590	193870	161760	220920	195080	182450	237430	195310	155510	145230	219140
P22894	MMP8	12806	8873.9	14502	10301	12788	9083.4	12681	11345	30644	142860	64324	17963	32897	148900	68286	19587
P22897	MRC1	689080	444110	648230	694690	853140	514240	776640	865870	875980	834350	888150	1093500	1016100	1008300	1116500	1309500
P23083	IGHV1-2	27942	25121	47046	41285	16482	19056	28354	24473	83460	126260	81905	237860	44335	33000	20764	61780
P23141	CES1	124190	225340	738660	341230	176410	264520	750660	374860	283350	227410	187750	503850	338490	265520	242150	568920
P23142	FBLN1	329340	326800	461880	347520	292200	318090	451460	322170	323460	301360	441650	489640	296600	296940	422580	454960
P23193	TCEA1	100370	130050	169460	111440	101550	131040	173490	118180	51191	42701	79059	184170	50319	43694	83646	186930
P23219	PTGS1	48046	79151	118490	69857	61700	134140	189060	115030	78882	85283	64218	111980	120400	126030	82650	163360
P23229	ITGA6	240750	315110	400240	511090	191730	266550	345950	441230	361760	246240	212420	504020	336290	278150	186250	466490
P23246	SFPQ	423430	348970	460090	326540	464450	436890	586310	415610	370290	324030	317170	492400	473580	393080	394130	659890
P23258	TUBG1	#N/A	#N/A	#N/A	#N/A	28973	34349	44393	31821	#N/A	#N/A	#N/A	#N/A	30762	25336	21464	42308
P23284	PPIB	801940	642000	668590	497870	1061100	877770	893470	680470	1206300	1217700	789990	1091900	1678900	1609100	1056300	1507300
P23368	ME2	420160	522830	550150	365450	370140	642480	654330	441000	557400	830970	352180	540190	699840	1073000	390170	637730
P23381	WARS1	197100	253090	377510	345650	176160	226990	355440	314000	689730	280130	263320	840890	645770	283880	250420	798490
P23396	RPS3	453050	414450	513490	384020	546300	522940	650690	486690	790430	707680	434370	803440	956640	864300	531230	993610
P23409	MYF6	926.98	660.33	868.79	544.36	#N/A	#N/A	#N/A	#N/A	846.51	690.15	1353.5	1356.4	#N/A	#N/A	#N/A	#N/A
P23434	GCSH	#N/A	#N/A	#N/A	#N/A	7526.7	14141	15126	8078.4	#N/A	#N/A	#N/A	#N/A	7673.6	8588.7	5040.4	15142
P23443	RPS6KB1	4771.7	3927.4	10443	4672.8	4171.3	7154.2	6545.1	5122.3	4816.3	6683.8	4024.7	10362	7027	5569.8	4948.1	8569.3
P23458	JAK1	71864	72398	82256	77664	99553	101770	119700	106760	95638	69392	75868	124480	134580	97357	107280	168580
P23468	PTPRD	20578	15292	17630	18918	33855	18211	19229	17863	14333	11971	18259	19044	23147	18890	30210	22315
P23469	PTPRE	15468	13492	14024	14741	21898	20670	23299	24606	21877	19433	18525	23721	31405	28191	28149	33716
P23470	PTPRG	76891	85815	117410	101480	69002	70466	96136	80498	96280	84654	87282	129430	73625	69270	69938	100870
P23497	SP100	70792	59253	60167	58529	40201	43174	43488	43177	95238	113050	80947	113770	52651	72052	51875	97038
P23508	MCC	17623	10859	14884	9197.7	11555	8825.2	11977	7701.2	10589	11139	12973	17983	7022.6	7890.3	10090	14640
P23526	AHCY	417410	550090	635810	452470	529120	537630	742450	565460	481010	498750	352320	682780	631480	681530	473920	893950
P23528	CFL1	436250	561370	1411100	689170	603020	788870	1657600	794100	258170	391510	291770	1121100	269700	394110	355030	1219000
P23588	EIF4B	60137	26894	28505	19560	60739	20621	23893	15820	28229	25297	37862	39038	21008	16140	33162	33546
P23610	F8A1	23251	18663	25380	22401	17767	16813	23141	18001	23922	21584	22530	31047	21562	19123	17536	28627
P23634	ATP2B4	537910	427480	515200	503770	598030	462300	619780	571530	714940	467150	403300	725140	765270	494250	473920	870780
P23743	DGKA	63554	54525	70877	61170	75407	74879	88807	79181	74120	70628	74750	128560	81254	80600	92321	159290
P23786	CPT2	238090	228840	300970	224830	134020	126540	164660	116990	395600	308290	177840	374610	207540	155370	95146	183670
P23919	DTYMK	88514	94107	113310	89452	67143	65805	90928	71996	74130	93737	69798	139600	59802	60488	51229	110270
P23921	RRM1	25674	26186	31755	23110	21778	20836	26180	18656	27638	33444	24116	45292	29392	34041	22193	38774
P23946	CMA1	122060	104120	110280	99332	114130	80442	85717	86215	191740	109030	144760	171040	151340	87477	129950	137390
P24043	LAMA2	13106	6112.1	8536.7	7918.6	3661.5	3326.2	4647	3685.5	9268.3	7839.3	15464	8196.3	4167.4	5141.7	5213.8	5266.2
P24071	FCAR	4974.6	4390.6	5697.5	3366.2	#N/A	#N/A	#N/A	#N/A	5822.1	12838	10458	5991	#N/A	#N/A	#N/A	#N/A
P24158	PRTN3	25642	26209	35300	23211	27391	24454	29838	19090	59158	260230	177730	39913	57575	255840	174910	40596
P24310	COX7A1	22707	19900	27641	24255	24192	17969	25229	23483	24505	19032	17453	22986	23005	15729	16112	22779
P24311	COX7B	24329	21148	28196	24166	47593	39124	57377	47466	39763	39687	26323	34250	68105	70927	47838	68011
P24386	CHM	58616	65652	71839	55034	32189	36591	49174	35433	75116	66506	60114	94595	46193	44472	36248	64440
P24390	KDELR1	17271	14118	19517	14599	12349	9822.1	12375	9283.7	30294	37108	20953	40144	23704	27677	15586	25835
P24468	NR2F2	218.45	901.65	1148.1	774.99	50572	40207	41078	42817	867.09	688.47	489.39	822.06	45221	34602	32299	51047
P24534	EEF1B2	156640	114850	162970	111360	189370	136730	196640	134300	69891	51721	94145	146550	81930	54366	109730	181020
P24539	ATP5PB	278500	230550	324360	213680	255240	252380	302040	247050	347200	303630	257920	379760	374410	303100	266850	399880
P24557	TBXAS1	206590	250670	396010	270510	177050	197010	306090	212330	415770	334280	244490	362690	349740	286460	206960	264550
P24592	IGFBP6	5578	4702.1	9797.7	10856	5659.7	3858	9419.9	10900	3352.3	2009.5	6751.7	4079.5	3333.7	2083.8	6712.1	5686.1
P24666	ACP1	20278	25515	33483	23902	2542.9	3177.7	4037.8	3923.7	21108	21505	15228	34315	2538.5	2760	2087.1	3384.9
P24723	PRKCH	14121	10825	17496	13748	9700.5	10067	13312	10637	20462	23496	19158	28757	16573	17486	15225	25693
P24752	ACAT1	426950	332390	522430	366900	541030	353600	565310	411310	440590	317660	273950	587470	469940	351460	341110	671720
P24821	TNC	1686000	775310	1056700	855810	1582400	756540	1017500	822900	767020	2574800	3614300	912870	782800	2732600	3601000	837770
P24844	MYL9	52258	37652	62557	29885	58945	42076	63325	31115	25011	36559	49095	52007	24718	36995	46459	52447
P24928	POLR2A	276910	291930	329740	265550	271960	263040	316700	265000	330570	296630	303090	497830	326150	269150	276050	428500
P24941	CDK2	12049	9644.8	8187.1	7552.5	4139.2	4659.7	4267.5	4392.5	8215.6	7015.4	7924.3	11516	4188.5	2725.7	3915.3	6035.9
P25054	APC	8673	7398	10162	5940.7	18243	24440	24851	18142	9815.6	9465.4	7617.7	11744	18986	17903	15379	25309
P25067	COL8A2	6363.5	2655.8	4565.5	5856.7	7708.9	3263.3	5834.2	4943	1563.3	6458.6	8984.5	3187.9	2073.2	7321.1	10342	3386.2
P25089	FPR3	18086	32534	34994	23509	19209	25600	33611	22168	37200	34063	27945	44457	30905	32288	15811	45285
P25098	GRK2	81343	90238	121690	90340	51015	53302	69492	50565	102800	104610	96487	149290	57453	65369	63230	96152
P25101	EDNRA	#N/A	#N/A	#N/A	#N/A	8423.6	3667.3	4351.7	3131.3	#N/A	#N/A	#N/A	#N/A	8987.3	16935	5769	12367
P25106	ACKR3	1585.7	8110	9563.9	6558.6	1844.7	6373.2	7013	5902.9	9591.7	6034.1	6078.1	6867.5	5526	4043.2	4334.1	4846
P25205	MCM3	65823	68520	101940	64103	77172	89755	90926	68981	72170	76353	73201	117390	115090	117690	96107	145190
P25208	NFYB	47696	40903	43908	33134	42163	38802	37688	28523	69155	72627	42681	65851	66110	63144	34561	61471
P25311	AZGP1	26879	23142	41186	32468	40322	34861	50302	47344	22657	25464	59769	50556	27723	35056	87864	64949
P25325	MPST	179260	163410	222170	161010	187130	182780	228980	175800	142520	110520	108520	187780	164020	118660	104850	200960
P25398	RPS12	204260	174730	245280	165960	198670	164390	233480	155700	376870	344800	218350	565280	359660	328430	203290	533690
P25440	BRD2	16930	14331	17600	14753	16578	15974	17947	15265	21400	14833	13857	23351	21401	15328	15722	27830
P25445	FAS	33857	32557	41463	28136	49438	41576	54756	35151	72034	69901	56385	98288	98320	94098	75295	128130
P25490	YY1	23849	25105	40856	30648	36060	39870	65376	46300	31967	28568	37083	56559	39696	42784	47799	85715
P25685	DNAJB1	152090	119480	202520	146800	137510	96130	167870	114830	91953	86545	116330	200540	71321	70124	110800	169570
P25686	DNAJB2	46314	44006	59974	31153	90054	76696	117070	60756	29699	28109	40816	50041	51744	54433	76987	99669
P25705	ATP5F1A	1608100	1407700	2158600	1442400	1248700	1045100	1665400	1094900	1893300	1376000	1281200	2075300	1410300	1005900	958600	1588200
P25774	CTSS	168390	178500	226400	170160	152530	158420	208750	162710	287610	338060	189110	285710	271820	320260	200190	271010
P25786	PSMA1	328350	361850	467690	338270	384500	437700	539340	405670	416560	391290	332610	538410	541180	517590	368750	691190
P25787	PSMA2	138710	133820	166880	126960	200260	206600	226960	188800	163630	152040	125120	182820	227270	234110	174730	277540
P25788	PSMA3	333930	405620	530210	395830	244420	288620	434530	350080	562410	540530	316430	700500	442860	480690	289610	670150
P25789	PSMA4	301670	421330	514270	395620	332370	391800	471460	355380	528310	514400	296200	636620	517760	489670	317660	602030
P25815	S100P	10037	8078	10852	7213	13376	8207	11038	8818.8	6951.7	14128	47034	10287	9150.1	18998	64660	12670
P25940	COL5A3	22840	19640	23486	21076	12823	11533	16374	13871	24641	20871	22443	30530	17867	11282	14004	20580
P25942	CD40	11511	10801	12759	9085.6	29098	23976	34523	20770	29314	23879	29803	29917	104650	44711	86328	97740
P26006	ITGA3	53325	47695	56973	88071	98901	90798	132810	135460	54901	72559	56400	77297	101220	112890	130400	147470
P26012	ITGB8	8409.8	25434	37171	26023	18416	36045	54428	40189	25528	17098	15012	33358	41505	30668	26923	50811
P26022	PTX3	18746	71505	37009	47345	33403	86330	46081	61294	30816	28831	33205	99655	40692	39694	45112	122460
P26038	MSN	2072800	2637100	4010600	2707300	1589000	1959300	3092500	2251400	2240500	2480500	1957500	3440900	1591500	1717200	1415700	2789500
P26196	DDX6	128270	131570	189310	148150	170270	173500	255660	201610	151150	142860	123720	236670	227740	207520	160500	341130
P26358	DNMT1	40476	49752	65266	42928	57792	47306	62716	48837	68141	83149	54198	92554	78448	58508	62823	93165
P26367	PAX6	27410	397.38	1057.9	1317.3	#N/A	#N/A	#N/A	#N/A	260.2	2313.3	4339.8	3938.2	#N/A	#N/A	#N/A	#N/A
P26368	U2AF2	115440	129890	158250	131650	73823	82836	90739	78426	227090	197670	102000	196020	136270	125050	64752	129550
P26373	RPL13	258290	337050	521710	315980	199140	255150	440970	246710	184880	126740	190970	490330	139160	116870	164780	364210
P26440	IVD	153930	172040	227730	172160	155000	162480	221540	167860	251710	157670	132840	265090	237170	155370	140280	258850
P26447	S100A4	814560	892310	1562500	1316600	712510	647990	1168200	1011600	894960	438140	879040	811480	647510	357330	737050	643330
P26572	MGAT1	34956	34094	43779	29501	37892	39310	51065	35280	63583	56376	45230	57704	70254	63222	54925	65350
P26583	HMGB2	111330	151230	238130	115500	149120	187070	282290	159950	82575	81329	136590	141630	103340	93764	152660	230930
P26599	PTBP1	204150	156060	210930	164040	241360	200050	268500	227110	154230	134340	125820	249370	208130	179410	157660	327500
P26639	TARS1	274490	259630	333620	254070	264860	242440	316660	244080	380420	370240	288590	534580	361670	346170	245460	501340
P26640	VARS1	520090	438910	616560	436880	508940	471830	684910	477620	685850	517070	497650	833000	744590	575710	475290	916750
P26641	EEF1G	683420	694840	918350	612960	582790	580390	768760	536850	976150	817850	542070	1197800	855070	716400	511840	1041700
P26885	FKBP2	53923	50641	81554	50395	59002	53975	89103	53606	89357	86547	76900	148860	85554	86450	73202	155110
P26951	IL3RA	#N/A	#N/A	#N/A	#N/A	13194	10051	10969	9082.1	#N/A	#N/A	#N/A	#N/A	18034	14683	13993	16899
P27105	STOM	318940	409110	315210	311060	200520	235530	196240	202340	515460	414990	376480	422530	298750	249970	230500	295710
P27144	AK4	52567	74336	81603	58637	68238	91734	100290	68454	84321	62335	55883	82337	108000	77684	70769	104870
P27169	PON1	37498	39105	93634	61568	33478	43927	104620	71159	48792	105320	99381	110180	49318	123080	113170	121000
P27338	MAOB	305950	440060	479220	471280	302800	371780	393780	358800	799130	511580	383580	831040	701430	412260	353330	690340
P27348	YWHAQ	552580	483740	717800	590650	586540	525750	809170	643730	499900	429710	365530	872480	563250	452280	389180	996160
P27361	MAPK3	225860	292990	425690	309880	139720	197390	296190	209680	281930	231930	207370	404340	185800	137100	138940	282890
P27448	MARK3	51703	45966	64446	38007	50738	45744	60724	39197	44966	39398	42658	57164	43861	36372	39592	53141
P27487	DPP4	354020	126690	151940	332320	359690	123770	159290	336180	189650	183720	399700	233130	180540	199000	425120	234970
P27540	ARNT	4508.8	3984.4	5595.4	4665.2	10593	9533.8	12406	9959.7	2523.4	3251	3759.9	6781.7	15611	12854	9406.8	15663
P27635	RPL10	195550	215100	263200	205960	163500	171410	232980	169880	228220	188420	224180	373030	179290	141050	180410	289380
P27658	COL8A1	72289	24177	34761	34995	#N/A	#N/A	#N/A	#N/A	21050	58886	60679	19636	#N/A	#N/A	#N/A	#N/A
P27694	RPA1	185100	192240	255730	207780	245160	263720	337070	285480	202540	157640	150280	329720	268940	203710	192900	421090
P27695	APEX1	218470	230420	342340	267040	233580	211630	338320	252800	285370	185860	152710	523760	224920	150660	156700	398290
P27701	CD82	9475.6	7694.3	9674.6	9087.9	8650.4	7343.6	9528.8	7854.6	13464	14644	13393	18260	12918	12812	13019	14293
P27707	DCK	15288	16521	26721	18943	5895	5955.9	12182	9277.6	15924	17845	9923	39846	9785.2	7108.7	5276	23851
P27708	CAD	476980	380040	470150	335380	535780	429490	516610	395560	491050	364580	361160	595140	538580	442220	410260	664600
P27797	CALR	916430	1126700	1389400	897410	999820	1306000	1633200	1005400	1882700	1447400	1102600	2103100	1939100	1458600	1244500	2337700
P27816	MAP4	1142100	256180	582710	229320	854960	234160	527780	179480	99454	126830	393370	216760	96470	110230	299640	202790
P27824	CANX	735850	938310	1102300	830800	755630	1065800	1143800	819650	1416900	933270	862550	1494600	1356000	910760	889110	1532500
P27986	PIK3R1	58165	78821	114010	86661	60590	68467	104120	79565	64326	76818	62488	132570	62562	78925	62495	133980
P28039	AOAH	19202	22459	25991	18914	4128.2	5015	7488.9	5773	30187	45224	33373	31005	8993.2	15673	10798	8838.3
P28062	PSMB8	216120	243930	284600	238000	167910	186000	219590	185470	360130	317000	226770	400550	260330	245000	172720	305770
P28065	PSMB9	120460	147280	157020	150000	82215	94075	100260	97444	231140	166010	136590	255780	142710	95043	87575	146800
P28066	PSMA5	232320	229430	279890	222720	188180	219130	283530	217380	292570	260150	207640	353300	269650	264670	157790	361000
P28067	HLA-DMA	9383	12186	12879	10361	9364.3	13223	15439	10610	11859	19937	11536	25247	12551	19859	9616	26939
P28068	HLA-DMB	129580	84843	120490	61113	124200	86563	122650	61750	134250	184440	155090	175470	135970	181800	155640	178650
P28070	PSMB4	131540	143380	168960	147660	101950	109040	125590	104890	215520	215450	127220	251060	141510	152640	87092	179340
P28072	PSMB6	64109	67661	77234	49142	84797	90893	104650	61821	40954	53667	39630	84543	50420	65800	45261	84919
P28074	PSMB5	144200	118610	157250	137320	94791	87010	128510	98441	115520	143880	115750	152960	97642	111080	85465	118810
[truncated: 5,404 more rows]

## Sheet: replicate1
Proteins identified in replicate 1.
[truncated: 6,933 more rows]

[truncated: 1 more sheets: replicate2]
