# Supplementary material for: Integrative Proteomics and N-Glycoproteomics Analyses of Rheumatoid Arthritis Synovium Reveal Immune-Associated Glycopeptides
Source: Mol Cell Proteomics. 2023 Apr 4;22(5):100540. doi: 10.1016/j.mcpro.2023.100540 (PMC10176071; doi:10.1016/j.mcpro.2023.100540)
Supplement: Supplemental Table S3 [file mmc4.xlsx]

## Sheet: 427 upregulated proteins
Significantly upregulated proteins in RA.
Majority.protein.IDs	Genes	OA group				RA group				OA (median)	RA (median)	Ratio (RA/OA)	p value
		OA1	OA2	OA3	OA4	RA1	RA2	RA3	RA4
A0A075B6P5	IGKV2-28	32060.7	24349.1	58977.8	52474.9	68126.1	135936	125053	201895	42267.8	130495	3.08733	0.0192889
A0A087WSX0	IGLV5-45	5998.29	6525.39	5976.73	10575.6	7979.01	18564.7	18773.6	21399.3	6261.84	18669.1	2.98141	0.0250454
A0A087WSY6	IGKV3D-15	5322.31	5657.01	10180.8	7219.37	15224.9	18716.2	16970.6	29811.3	6438.19	17843.4	2.77149	0.00927831
A0A0A0MRZ8	IGKV3D-11	34079.8	37597.6	43498.5	43411.7	47586.6	103762	68631.4	102715	40504.6	85673.1	2.11514	0.0256523
A0A0B4J1U7	IGHV6-1	22060.5	34725.4	55750.9	82950.7	105595	77456	102965	137710	45238.1	104280	2.30514	0.0200144
A0A0B4J1V0	IGHV3-15	17289.1	23017.2	49606.8	36998.8	44881.4	94719.6	107805	148701	30008	101262	3.37451	0.0246871
A0A0B4J1X5	IGHV3-74	15937	18772.7	27597.8	19238.6	31563	60970.2	39453.4	52740.8	19005.6	46097.1	2.42544	0.0105928
A0A0B4J1Y8	IGLV9-49	17195.6	20736.1	17331.3	27271.9	35354.1	129276	80111.2	57706.4	19033.7	68908.8	3.62036	0.0347142
A0A0C4DH25	IGKV3D-20	4363.4	5881.68	6944.2	6263.29	5939.61	11408.8	9851.41	11193	6072.48	10522.2	1.73277	0.0352574
A0A0C4DH29	IGHV1-3	17447.9	16587.2	23489.6	21952.8	35810.8	122549	55583.5	150602	19700.4	89066.3	4.52105	0.0396108
A0A0C4DH31	IGHV1-18	5465.45	5575.56	8817.98	10081.5	18228.4	33899.3	14965.7	49272	7196.77	26063.9	3.62161	0.0352201
A0A0G2JS06	IGLV5-39	12210	13405.1	14264.9	27988.2	17015.7	44374.5	38205.5	50199.7	13835	41290	2.98446	0.0452878
A1L157	TSPAN11	14500.1	9066.59	10157.1	9479.86	16975.6	33609.6	39233.8	32388.2	9818.46	32998.9	3.36091	0.00704657
A1L390	PLEKHG3	12962.2	11323.9	10951	12381.6	18319.9	17259.9	15766.8	19017.9	11852.8	17789.9	1.50091	0.000528736
A2NJV5	IGKV2-29	53013.8	38662.6	70860.6	70923	93102.6	195264	188937	286730	61937.2	192101	3.10154	0.016606
A6NFQ2	TCAF2	8879.89	7788.93	5837.85	7073.05	11574.7	10938.5	12124.5	9289.94	7430.99	11256.6	1.51482	0.00672124
A6NHQ2	FBLL1	79588.1	110030	95363.6	96750.2	267677	196209	113022	199709	96056.9	197959	2.06085	0.022222
A6NKT7	RGPD3	9723.15	10648.6	8396.34	7311.78	14749.1	15969.6	10189.7	14527.7	9059.74	14638.4	1.61576	0.0161576
O00400	SLC33A1	30506.6	31229.4	34244.5	36835.8	76254	73577.2	49036	58648	32736.9	66112.6	2.01951	0.00319512
O00421	CCRL2	2256.7	3896.88	3310.83	3205.7	5698.79	8040.05	4614.96	6386.78	3258.26	6042.78	1.8546	0.00896667
O14494	PLPP1	33828.2	50747.6	35622.5	32635.1	63047	42090.6	54918.4	67712	34725.4	58982.7	1.69855	0.0371762
O14521	SDHD	14774.6	9679.46	9518.6	9830.41	21008.5	24516.3	18136.2	22927.6	9754.94	21968.1	2.25199	0.00125189
O14684	PTGES	51280.2	77260.3	77530.1	61988.9	219898	130631	131841	108985	69624.6	131236	1.88491	0.0190301
O14929	HAT1	18387.9	16916.6	18794.3	17974.3	31821.5	31251.3	20914.3	26546.9	18181.1	28899.1	1.58951	0.00951458
O15050	TRANK1	2461.79	2170.11	2231.41	2368.78	6991.01	5119.01	3607.78	4077.28	2300.1	4598.15	1.99911	0.0127404
O15118	NPC1	75002.6	54697.5	65249.3	48994.3	119145	145769	126983	83988.5	59973.4	123064	2.05197	0.00638126
O15121	DEGS1	7178.43	6687.73	10076.9	8744.26	11949.2	17312.3	16727.1	23286.9	7961.35	17019.7	2.13779	0.0096723
O15162	PLSCR1	17624.9	18213.2	15289	19409.5	48987.6	44041.6	37065.9	23991.6	17919	40553.8	2.26317	0.00894957
O15243	LEPROT	1333.59	1800.52	2842.37	2357.81	4495.27	5652.43	2633.18	5139.22	2079.16	4817.25	2.31692	0.0174071
O15258	RER1	71890.3	58543.9	60434.1	54484.7	133222	142780	82700.8	101745	59489	117484	1.97488	0.00969828
O43505	B4GAT1	7053.93	8223.78	6302.3	6899.46	10877.6	10162.6	8059.3	11112	6976.7	10520.1	1.50789	0.0106453
O43677	NDUFC1	36290.5	30541.2	27062.5	26571.9	40895.9	47537.3	46126.3	33445.6	28801.8	43511.1	1.51071	0.0225285
O43760	SYNGR2	125027	139942	145123	118861	255865	276971	203677	166219	132485	229771	1.73432	0.0111631
O60284	ST18	13614.3	10981.2	9751.88	11893.2	19965.1	22843.7	16810	13750.5	11437.2	18387.5	1.60769	0.018852
O60512	B4GALT3	5122.16	6548.71	5060.51	5412.28	17324.4	17804.5	7356.31	11844.5	5267.22	14584.5	2.76891	0.0181941
O60603	TLR2	83929.7	105625	85746.2	80589.8	166620	175147	180891	123811	84837.9	170884	2.01424	0.0021256
O60830	TIMM17B	1505.33	1204.23	1374.81	1658.71	2720.34	2801.2	2714.62	2448.79	1440.07	2717.48	1.88705	5.73537e-05
O60880	SH2D1A	1673.75	2354.62	3007.2	2174.41	5612.72	5235.77	4083.31	7873.21	2264.52	5424.24	2.39532	0.00676199
O75022	LILRB3	6970.24	7026.71	4827.23	8093.74	12455.7	20346.2	16136.3	6847.6	6998.47	14296	2.04273	0.0496859
O75907	DGAT1	18851.4	23555.4	21674.9	21765.7	35525.3	39796.5	23099.8	31202.3	21720.3	33363.8	1.53607	0.0251931
O76095	JTB	1368.93	2780.05	4143	1746.32	5966.67	5258.32	4036.54	6008.85	2263.19	5612.5	2.47991	0.0109249
O76096	CST7	2337.99	4856.42	4070.67	3135.76	5711.98	9435.74	6441.13	4531.83	3603.21	6076.55	1.68643	0.0476706
O95136	S1PR2	3936.69	4558.11	3600.19	6227.27	8388.64	6975.23	6474.78	6058.95	4247.4	6725	1.58332	0.0212332
O95183	VAMP5	14575.1	20657.4	14694.6	13386.6	30931	26251.5	25382.9	25885.5	14634.9	26068.5	1.78126	0.00162809
O95379	TNFAIP8	56006.6	63936.7	66819.1	55412	80390.4	115991	90480.3	114526	59971.6	102503	1.7092	0.00522177
O95445	APOM	28894.8	37700.4	52431.4	51579.4	53725.3	113520	118169	79996	44639.9	96758	2.16752	0.0237444
O95470	SGPL1	160924	151232	118028	117534	247102	275979	193598	155477	134630	220350	1.63671	0.0320657
O95486	SEC24A	81763.5	86952.8	85612.1	83261.9	168486	140011	89310.7	122097	84437	131054	1.55209	0.0336477
O95639	CPSF4	24007.1	20568.3	19757.2	18323	30697	47395	26637.1	35245	20162.8	32971	1.63524	0.0216451
O95716	RAB3D	16137	12299.8	13020.4	13270.7	23525.1	29739.5	25285.9	17797.6	13145.5	24405.5	1.85656	0.00724051
O95807	TMEM50A	15535.9	13393.6	15413.6	12647.7	27111.1	42982.4	23622.5	34783.9	14403.6	30947.5	2.14859	0.00639253
P00488	F13A1	905423	754169	568026	676570	1.06889e+06	1.12107e+06	970369	1.09491e+06	715369	1.0819e+06	1.51236	0.00498787
P00740	F9	37344.8	25788.3	31944.5	28389.6	50241.5	54288.2	43607.1	39889	30167	46924.3	1.55548	0.0075727
P01619	IGKV3-20	95798.5	82986.3	153494	163012	262816	590829	366255	484051	124646	425153	3.41088	0.0064539
P01624	IGKV3-15	59960.1	52831.7	68236.4	69477.8	119902	187604	132378	305566	64098.3	159991	2.49603	0.0270453
P01700	IGLV1-47	22100.1	23056.8	26577.1	25057.1	40944.3	45914	43190	74796.4	24056.9	44552	1.85194	0.014845
P01701	IGLV1-51	22725.6	22622.5	20483.1	23160.8	33022.1	74878.4	62415.9	51015.7	22674.1	56715.8	2.50135	0.00993739
P01703	IGLV1-40	8007.61	7190.48	8097.71	8584.28	9609.06	28332	15799.2	18563.4	8052.66	17181.3	2.13362	0.0414482
P01706	IGLV2-11	8170.48	7992.62	9291.96	18426.9	19786.8	95796.8	69570	111399	8731.22	82683.4	9.46986	0.0204909
P01709	IGLV2-8	20452.4	11896.5	19058.9	31232.6	20689.5	62470.7	93614.7	72067.8	19755.7	67269.3	3.40506	0.0391388
P01714	IGLV3-19	23024	20294.9	27074.6	30379.2	42046.8	119802	49916.8	100873	25049.3	75394.7	3.00986	0.0327388
P01721	IGLV6-57	5733.91	5422.24	8219.78	9434.81	17363	24674.5	21430.7	40298.9	6976.85	23052.6	3.30416	0.0104663
P01732	CD8A	5085.2	5780.69	5598.54	4802.96	9921.98	11957.6	10803.5	10722.3	5341.87	10762.9	2.01483	2.4371e-05
P01780	IGHV3-7	27450.3	21593.1	30009.1	35537.2	42137.6	101448	72631.8	69588.3	28729.7	71110	2.47514	0.0139033
P01834	IGKC	30365.3	32872.2	85213	94650.4	146040	221158	216503	287990	59042.6	218831	3.70632	0.00340006
P01859	IGHG2	75268.3	86266.9	203671	150079	151345	240417	364280	300556	118173	270486	2.2889	0.0469995
P01860	IGHG3	254119	247951	365428	327042	622122	939747	603331	974226	290580	780934	2.6875	0.00336912
P01861	IGHG4	146621	140634	235461	274602	301030	1.00643e+06	793507	565743	191041	679625	3.55749	0.023591
P01871	IGHM	393050	401406	536073	507265	1.15042e+06	715610	1.52873e+06	1.36945e+06	454336	1.25993e+06	2.77313	0.00664382
P01876	IGHA1	276030	284491	464891	356912	553764	737518	1.00837e+06	866072	320701	801795	2.50013	0.00565966
P01892	HLA-A	376099	416954	245414	275317	633207	587321	560236	602917	325708	595119	1.82716	0.000838111
P02786	TFRC	118563	148636	135562	121453	408114	269738	241451	203225	128508	255595	1.98894	0.0161632
P03923	MT-ND6	35953.6	39168.7	39554.1	50629.5	73269.8	72086.5	63015.7	73971.9	39361.4	72678.1	1.84643	0.000379846
P03928	MT-ATP8	64252.7	29337.6	43089.9	31223.1	82408.3	74716	78864.9	67569.5	37156.5	76790.5	2.06668	0.0077358
P03952	KLKB1	58993.9	51987.3	84997.9	70804.9	91520.9	119304	156267	118456	64899.4	118880	1.83176	0.011185
P04179	SOD2	482141	1.43843e+06	1.05844e+06	1.09756e+06	3.98867e+06	2.56156e+06	2.02525e+06	2.08924e+06	1.078e+06	2.3254e+06	2.15714	0.0162526
P04233	CD74	163494	199382	209012	189496	317560	343072	366357	386486	194439	354715	1.8243	9.56329e-05
P05107	ITGB2	329244	420248	464378	403023	704337	895550	655826	571197	411635	680082	1.65215	0.00653638
P05362	ICAM1	97230.4	122768	104968	101197	210666	183577	201112	167849	103083	192345	1.86592	0.000263126
P05771	PRKCB	59481.9	63234.8	53838.3	52269.9	123085	85354.5	107227	136542	56660.1	115156	2.0324	0.00259199
P06127	CD5	17020.6	17187.2	16446.4	17464.3	47436.6	33511	48874.3	49998.6	17103.9	48155.5	2.81547	0.000352218
P06239	LCK	8393.67	11054.9	8680.78	7703.1	22321	16298.8	14912.7	21787.5	8537.23	19043.2	2.2306	0.00275871
P06331	IGHV4-34	36859.5	36024.2	52980.1	52101.6	79659.1	146011	96739.5	183843	44480.5	121375	2.72873	0.0145671
P06340	HLA-DOA	5202.37	4796.91	5099.78	4309.15	12476.2	8816.95	8456.34	9973.73	4948.34	9395.34	1.89868	0.0015706
P06729	CD2	7376.46	11362.6	9442.39	7928.28	19475.6	16213	17833.8	22842.3	8685.33	18654.7	2.14784	0.000955784
P07333	CSF1R	31629.4	38921.7	35849.7	35670.7	61451.1	68353	49736.3	44445.2	35760.2	55593.7	1.55463	0.010964
P07766	CD3E	3574.22	3463.52	3716.35	9101.46	12801.1	11480.9	6452.48	9952.48	3645.28	10716.7	2.93988	0.0366121
P08571	CD14	195780	168144	145942	169906	299232	383499	299038	245552	169025	299135	1.76977	0.00401091
P08574	CYC1	114462	101213	118860	86204.1	156489	193126	131040	181074	107838	168782	1.56515	0.00836312
P08575	PTPRC	498961	570814	502482	485449	921447	1.00573e+06	787860	834464	500722	877956	1.75338	0.000365651
P08910	ABHD2	7426.95	4503.89	5271.16	4115.47	10848.9	11523.8	8702.36	6851.33	4887.52	9775.61	2.00012	0.0184507
P09326	CD48	16302.2	15995.2	15574.4	16649.3	50203.4	46973.2	48914	54724.7	16148.7	49558.7	3.0689	8.77268e-07
P09668	CTSH	84811.1	104639	86014.3	103667	230093	185883	139417	167596	94840.5	176740	1.86355	0.00484326
P09693	CD3G	10807.8	12476.8	12007.9	13163.3	24050.7	21984.9	16605.6	21052.1	12242.4	21518.5	1.7577	0.001742
P09769	FGR	24131	28119.9	38600.2	33230.6	57822.2	63998.9	60803.6	40902.5	30675.3	59312.9	1.93357	0.0062004
P0DOX2	IGA2	35401.4	28164.7	46793.8	43258.7	78497.5	144855	110058	147610	39330.1	127457	3.24069	0.00283356
P0DOX5	IGG1	788197	850744	1.68645e+06	1.74627e+06	2.66148e+06	3.71156e+06	2.80179e+06	5.78115e+06	1.2686e+06	3.25667e+06	2.56715	0.017886
P0DOX7	IGK	316120	313396	708559	717390	965107	1.38285e+06	1.08216e+06	2.08481e+06	512339	1.2325e+06	2.40564	0.0203256
P0DOX8	IGL1	242625	250042	504767	434069	484160	992570	861195	1.18152e+06	342055	926882	2.70974	0.0178556
P0DOY3	IGLC3	108302	128381	327915	282450	397724	741931	691728	1.06451e+06	205416	716829	3.48965	0.0131361
P0DP02	IGHV3-30-3	13164.3	11975.2	18186.5	21389.1	44491.6	39068.6	59305.9	91782.3	15675.4	51898.7	3.31084	0.0123971
P0DP08	IGHV4-38-2	22945.2	22969.5	27326.3	29353.2	35012.2	67916.8	50389	81593.2	25147.9	59152.9	2.3522	0.0182484
P10316	HLA-A	436541	478769	318664	426347	854637	654588	666101	651175	431444	660344	1.53054	0.00283715
P11049	CD37	17678.2	11824.7	13878.2	11425.9	17832.9	22190.3	23288.8	38198.8	12851.5	22739.5	1.76941	0.0461151
P11169	SLC2A3	10285.3	14685.2	9442.43	10285.1	26938.6	47530.1	28648.4	15370.6	10285.2	27793.5	2.70227	0.0342908
P11279	LAMP1	126247	129714	156390	143322	215810	236312	207185	150272	136518	211497	1.54923	0.0179536
P11387	TOP1	189650	214507	191740	185635	328429	310335	258534	265172	190695	287754	1.50897	0.00198615
P12544	GZMA	17609.1	23299.8	17449.4	19380	71971.5	36138	34163	43217.9	18494.6	39677.9	2.14538	0.0227577
P13533	MYH6	9108.3	11187.1	8251.42	8502.26	21055.4	18150.7	13692	15627.9	8805.28	16889.3	1.91809	0.00388156
P13612	ITGA4	50401	52381.9	40995.9	43485	122071	127462	92419.5	87804.8	46943	107245	2.28458	0.00116032
P13765	HLA-DOB	4810.44	5013.41	5816.3	5876.5	9005.64	5617.44	8997.75	11114.2	5414.86	9001.7	1.66241	0.0301108
P13796	LCP1	887587	888254	917342	846101	1.54682e+06	1.61031e+06	1.35768e+06	1.7821e+06	887921	1.57856e+06	1.77782	0.000240989
P13987	CD59	112316	55995.1	67188.1	69505.7	101569	237134	118226	251874	68346.9	177680	2.59968	0.0491073
P13995	MTHFD2	27647.6	30554.4	26261.2	25751.7	53606.6	53795.5	46045.8	32494.8	26954.4	49826.2	1.84854	0.0100769
P14151	SELL	8685.88	9412	10858.4	9749.5	17990.7	18241.6	22522	30998	9580.75	20381.8	2.12737	0.00596791
P14207	FOLR2	159663	113132	134675	117930	228906	293568	162203	308137	126302	261237	2.06835	0.0157326
P14625	HSP90B1	1.93297e+06	2.73565e+06	2.36499e+06	2.02619e+06	4.99445e+06	3.88796e+06	2.85463e+06	4.49568e+06	2.19559e+06	4.19182e+06	1.9092	0.0110943
P15153	RAC2	18061.8	20238	17616.2	14936.1	32135.5	31225.1	36857	49238.3	17839	34496.3	1.93375	0.00375352
P15391	CD19	3905.77	3887.74	3399.79	3657.52	13975.4	13903	7070.91	27540.2	3772.63	13939.2	3.69481	0.0322005
P15498	VAV1	151272	188100	211753	166230	250985	344310	232104	324366	177165	287676	1.62377	0.0117148
P15509	CSF2RA	7005.07	10033.7	9166.52	7591.86	11829	13760.7	16550	12070.1	8379.19	12915.4	1.54137	0.00754852
P15907	ST6GAL1	35321.5	36629.1	33952.7	47357.6	173141	172656	56818.4	136659	35975.3	154657	4.29899	0.012759
P16109	SELP	45108.9	52969	42111	38334.3	65695	68249.7	66015.1	50751.3	43610	65855	1.51009	0.0120016
P16444	DPEP1	25680.3	23317.6	21764.1	28785.2	25132.7	60588.6	57630	85902.5	24499	59109.3	2.41272	0.0416246
P17706	PTPN2	31601.1	35950.1	27115.1	26174.2	45636.6	45877.5	45700.1	34293.1	29358.1	45668.4	1.55556	0.0131493
P17813	ENG	113089	136550	102790	99675	208214	218349	197582	115658	107940	202898	1.87973	0.0278441
P17927	CR1	4071.36	4177.55	3150.74	3455.19	8057.85	10358	9845.34	7101.15	3763.27	8951.59	2.37867	0.000680135
P18031	PTPN1	150887	150107	148106	143623	294509	287378	233949	245062	149106	266220	1.78544	0.000249431
P18077	RPL35A	295670	269843	222788	231086	443065	402824	272563	401073	250464	401949	1.60481	0.0220798
P18827	SDC1	17557.5	8761.39	7353	11308.4	47248.6	43009.6	35381.5	47623.9	10034.9	45129.1	4.49721	0.000117083
P19256	CD58	29602.4	18053.5	20796	16182.5	37308	31050.4	34543.8	30602.4	19424.7	32797.1	1.68842	0.0109337
P19397	CD53	46317	32093.3	30525	36634.9	53474.7	94316.3	108226	84789.1	34364.1	89552.7	2.606	0.00698067
P19440	GGT1	34204.2	21993	21377.9	20923.4	42334.5	48668.4	35379.2	28455.8	21685.4	38856.9	1.79184	0.0405262
P20138	CD33	38782.7	38462.7	37401.9	32383.5	54481	73270	61185.5	50206.7	37932.3	57833.2	1.52464	0.00461951
P20273	CD22	3680.3	2532.99	2198.74	2375.11	6138.61	4661.42	5329.92	8773.52	2454.05	5734.27	2.33666	0.0104498
P20336	RAB3A	9002.66	6964.32	7129.29	6506.82	11762.1	12179	12301.5	9357.69	7046.81	11970.6	1.69872	0.00397312
P20701	ITGAL	107501	140726	145558	122909	333777	369003	411583	241245	131818	351390	2.66573	0.00134542
P20742	PZP	26958.5	31788.9	51644.8	38140.2	59135.7	75135.7	43746.2	83156.4	34964.5	67135.7	1.92011	0.0334612
P21462	FPR1	3556.01	5323.38	3341.6	3811.33	6586.69	9323.04	6768.93	4376.73	3683.67	6677.81	1.81281	0.0471525
P21730	C5AR1	41204.8	51165.2	46612.8	39549.6	75289.2	87426.7	62767.2	55954.6	43908.8	69028.2	1.57208	0.013532
P21854	CD72	4784.79	4687.02	4229.03	3543.38	8754.12	9726.18	6898.66	7590.46	4458.02	8172.29	1.83316	0.0012305
P21980	TGM2	236375	340297	300272	255028	631227	605274	365228	618842	277650	612058	2.20442	0.00694937
P22001	KCNA3	5046.62	4963.78	4993.4	6198.26	17473.4	16929.6	7569.47	13862.9	5020.01	15396.3	3.06699	0.00922195
P23083	IGHV1-2	24141.9	25377	32500.5	34684.8	62425.1	81810.1	58266.7	109743	28938.7	72117.6	2.49208	0.00661149
P23284	PPIB	1.01245e+06	873015	673312	621529	1.40936e+06	1.4521e+06	1.04781e+06	951958	773163	1.22858e+06	1.58903	0.0352953
P24390	KDELR1	16096.7	13752.1	13746.8	12597.2	26376.9	33279.3	20736.6	24164.8	13749.4	25270.8	1.83795	0.00456673
P24723	PRKCH	12945.6	12001.2	13279.5	12862.2	18090.8	21052	19513	19942.3	12903.9	19727.7	1.52882	4.99984e-05
P25398	RPS12	218969	194804	206365	169663	359779	345831	239289	402498	200584	352805	1.75888	0.00848886
P25445	FAS	45266	42584.9	41474.4	33381.5	83214.3	84244.4	74731.1	82925.6	42029.6	83070	1.97646	2.00123e-05
P25942	CD40	22068.6	19977.3	20380.5	15747.7	65438.6	35233.9	65906.7	46754.4	20178.9	56096.5	2.77996	0.00440838
P27701	CD82	9850.42	8638.35	8277.46	8936.52	12887	14103.8	14989.3	11922.5	8787.43	13495.4	1.53577	0.000928862
P28068	HLA-DMB	137915	98462.2	104803	64805.5	131997	188133	176346	129697	101633	154171	1.51694	0.0410197
P28676	GCA	35815	41401.5	41596.3	32450.5	50787.6	90754.9	76391.6	48384.9	38608.2	63589.6	1.64705	0.0336732
P28838	LAP3	433916	486297	457175	483951	850446	786956	534349	714441	470563	750698	1.59532	0.0101983
P28907	CD38	66628.7	82872	66411	80934.2	190331	279647	117153	234254	73781.5	212292	2.87731	0.00940141
P29728	OAS2	134757	141662	138032	140727	316607	206523	185301	238846	139380	222685	1.59769	0.0144851
P30499	HLA-C	7913.38	9398.39	5997.64	8457.37	13194.8	23822.3	13328.8	23388.7	8185.38	18358.8	2.24287	0.0142295
P31785	IL2RG	4594.91	6771.71	4097.48	4978.29	9301.61	7270.13	9716.63	6278.48	4786.6	8285.87	1.73106	0.0235389
P31994	FCGR2B	19028.6	17337.1	17002.9	16856.1	32841.4	28517.9	23253.6	31476.6	17170	29997.3	1.74708	0.00191249
P32246	CCR1	33889.6	31914.1	32193.6	40171	48763.4	74494.1	53376.4	48155.7	33041.6	51069.9	1.54562	0.015788
P32249	GPR183	13217	14648.2	12052.3	12048	18787.4	20889.2	17422.3	20211.2	12634.7	19499.3	1.54331	0.000677495
P32455	GBP1	296491	317601	248344	278051	737173	430445	461542	460589	287271	461065	1.60498	0.0178635
P32942	ICAM3	9722.55	8038.52	7464.25	8886.04	32282.6	33458.6	29729	20796.4	8462.28	31005.8	3.664	0.000402504
P34096	RNASE4	3650.41	2915.39	3281.04	3984.34	5280.21	7590.37	9080.66	9267.96	3465.72	8335.52	2.40513	0.00378558
P35236	PTPN7	8040	10066.1	10239.4	9246.56	17273.1	23460.7	16930.3	20070.5	9656.34	18671.8	1.93363	0.000753957
P40261	NNMT	258423	353900	321677	282276	316842	588621	569966	423949	301977	496958	1.64568	0.0449935
P40306	PSMB10	88661.4	140031	114140	107757	203026	176611	129196	171720	110948	174166	1.56979	0.021384
P42224	STAT1	367861	432719	375915	376692	661444	468135	690672	543735	376304	602590	1.60134	0.0094169
P43307	SSR1	131165	151560	129105	128484	244234	192556	142340	211169	130135	201863	1.55117	0.0295018
P43403	ZAP70	25386.3	27054.9	27450	22814.8	38605.9	44972.9	52448	59037.7	26220.6	48710.4	1.85772	0.00231364
P46782	RPS5	184792	189605	189852	171736	287670	291051	196782	274450	187198	281060	1.5014	0.0132441
P46977	STT3A	392398	433632	389256	363337	863093	824368	450815	570966	390827	697667	1.7851	0.0306939
P48060	GLIPR1	20057.9	12599.2	17710.6	17547.1	50809.6	47043.1	30760.2	46395.5	17628.8	46719.3	2.65016	0.00127487
P48595	SERPINB10	11852.2	12947.4	8344.74	9695.59	17253.1	47386.2	46642.2	17381.1	10773.9	32011.7	2.97122	0.0475338
P48723	HSPA13	53853.4	55640.7	47127	48664.7	98097.7	104521	66605.9	83710.1	51259.1	90903.9	1.77342	0.0053153
P48735	IDH2	731875	603568	507211	477464	1.72614e+06	1.53326e+06	728492	947196	555389	1.24023e+06	2.23308	0.0360745
P49257	LMAN1	442802	466519	404907	385200	870655	778012	543435	641476	423854	709744	1.6745	0.00899291
P49863	GZMK	27642.7	40321.6	35979.4	29987.8	89965.6	90669.7	51731.7	61988.9	32983.6	75977.3	2.30348	0.00801987
P50151	GNG10	19344.9	14052.1	17067.1	14850	17625.3	24379.7	28864.6	25125.5	15958.5	24752.6	1.55106	0.0265848
P51159	RAB27A	90747.7	96165	81801.3	76910.8	115989	153619	146136	96723	86274.5	131063	1.51914	0.0242781
P51575	P2RX1	8510.3	6283.78	5417.67	5459.12	17530.5	20713	10543.5	14267.6	5871.45	15899.1	2.70786	0.00661056
P53582	METAP1	35449.8	32581.6	36820.8	31160.9	39467.6	71154.6	64424.9	48495.2	34015.7	56460	1.65982	0.0248804
P53801	PTTG1IP	26346.6	28959.2	43541.6	20182.8	30402.4	70972.8	54761.2	61320.5	27652.9	58040.9	2.09891	0.048564
P54852	EMP3	10690.9	13099.2	13601.9	14436.6	27236.6	34425.4	17764.5	36277.8	13350.5	30831	2.30934	0.0096919
P55061	TMBIM6	4098.04	4939.25	4632.57	3684	8363.88	10719.2	7195.53	5433.14	4365.31	7779.71	1.78217	0.0200522
P55145	MANF	82645.5	75760.4	84764.7	85033.7	201195	152078	113948	214414	83705.1	176636	2.11022	0.00889553
P56378	ATP5MJ	53793.7	38414.4	39794.6	31311.2	52439.6	66431.8	62207.6	62244.6	39104.5	62226.1	1.59128	0.0114188
P56557	TMEM50B	2585.37	2355.89	2438.66	2588.36	4222.41	6948.57	4489.31	4707.34	2512.01	4598.33	1.83053	0.00614204
P57053	H2BC12L	3714.59	3628.67	4132.13	3780.21	5181.39	6043.65	5267.78	6404.73	3747.4	5655.72	1.50924	0.000960496
P57088	TMEM33	136704	166909	158834	140257	282761	318502	184694	188967	149546	235864	1.5772	0.0354801
P60033	CD81	134469	73660.8	65596.7	47833.4	115574	272019	240702	242329	69628.8	241516	3.46862	0.0132837
P60468	SEC61B	150463	100564	126153	101804	138117	191205	191805	178258	113979	184731	1.62076	0.0189432
P60602	ROMO1	5007.6	2413.33	2666.03	2772.6	5051.41	11305.1	6098.06	10048.1	2719.32	8073.1	2.9688	0.0233831
P61009	SPCS3	29448	30125.9	27269.8	23846.5	65757.5	66373.2	41489.1	50167.5	28358.9	57962.5	2.04389	0.00405463
P61619	SEC61A1	192753	176921	166770	155126	323925	307376	225442	222274	171846	266409	1.55028	0.0132479
P62341	SELENOT	4220.26	6083.25	6575.23	5203.04	9996.47	11096.1	7297.63	7046.62	5643.14	8647.05	1.53231	0.0252006
P62745	RHOB	12921.4	9288.1	11486.8	8840.26	17101.1	17989.9	14572.8	17832.4	10387.5	17466.8	1.68152	0.00239068
P62805	H4-16	2.55608e+06	3.28734e+06	2.8181e+06	2.90679e+06	5.52127e+06	5.18219e+06	3.70239e+06	3.47326e+06	2.86245e+06	4.44229e+06	1.55192	0.0261519
P68431	H3C1	715745	829386	670972	843242	1.70264e+06	1.46345e+06	1.09968e+06	1.06238e+06	772566	1.28157e+06	1.65884	0.011779
P78324	SIRPA	107516	122215	117364	139930	199246	231283	243778	199628	119790	215456	1.79862	0.000326132
P78545	ELF3	2265.83	1293.36	2190.77	2794.07	2410.1	4011.4	4561.61	3595.3	2228.3	3803.35	1.70684	0.0341931
P80748	IGLV3-21	16786.9	20601.1	27677.6	19655.9	33061.2	59341.8	54666.4	59276.1	20128.5	56971.3	2.83038	0.00389587
P98066	TNFAIP6	15646.8	15938.4	18248.6	16601.3	34707.4	22609.5	29568.9	18212.2	16269.9	26089.2	1.60353	0.0400722
Q01432	AMPD3	75606.9	103163	103950	86330.7	146304	199758	111036	146328	94747.1	146316	1.54428	0.0240954
Q01628	IFITM3	27836.7	34780	29262.1	28468.7	53449.3	74321	54942.8	60267.2	28865.4	57605	1.99564	0.000874258
Q01650	SLC7A5	5784.23	6059.58	5762.68	5871.28	13111.7	15640.3	13949.6	12322.5	5827.76	13530.7	2.32177	3.26914e-05
Q02338	BDH1	18044.4	14881.4	10695.9	13110.6	24024.4	25430.7	23317.1	16955.9	13996	23670.7	1.69125	0.0146561
Q03405	PLAUR	9291.33	9114.9	14039.4	9352.11	16775.3	21085.4	16395.7	16072.9	9321.72	16585.5	1.77923	0.00538852
Q03518	TAP1	89762.4	109987	77118	81345.7	291319	206755	148571	135366	85554.1	177663	2.07662	0.0265272
Q03519	TAP2	103107	123185	100139	126707	302134	217619	158389	164556	113146	191088	1.68886	0.0284665
Q12893	TMEM115	12641.5	12392.9	12536.4	12535.7	23732.2	24028.3	23054.9	14830.9	12536	23393.6	1.86611	0.00686429
Q12907	LMAN2	285910	328447	258741	217335	687016	494061	365472	457384	272326	475722	1.74689	0.0188114
Q12986	NFX1	6099.92	8017.67	10139	7064.4	11743	12773.4	8333.69	13079.5	7541.03	12258.2	1.62553	0.0390746
Q12999	TSPAN31	23054.4	20960.7	21530.9	16914.1	29657.5	49430.7	32098.9	37240	21245.8	34669.5	1.63182	0.011488
Q13077	TRAF1	7556.61	14163.8	12524.3	10629.1	28344.5	17619.5	19545.4	21430	11576.7	20487.7	1.76973	0.00848356
Q13162	PRDX4	120052	135054	117304	103789	280084	271043	145461	206884	118678	238963	2.01354	0.0156779
Q13362	PPP2R5C	25564.6	26273.1	29152.2	25024.9	43577.2	84728.9	46481.6	45102.6	25918.8	45792.1	1.76675	0.0290706
Q13443	ADAM9	28951.3	36949.6	47959.8	37443.5	68166.7	57708.8	43641.2	57876	37196.5	57792.4	1.5537	0.0244182
Q13530	SERINC3	39786.5	30212.6	29967.7	25413.1	47360.4	61317	47583.2	38594	30090.2	47471.8	1.57765	0.0208166
Q14714	SSPN	3324.45	1646	2206.59	2371.89	8468.27	5660.44	4446.63	10546.5	2289.24	7064.35	3.0859	0.0136974
Q14761	PTPRCAP	5801.89	5674.88	5227.54	4775.59	11587.7	11502.5	13201.1	14270.2	5451.21	12394.4	2.2737	5.00499e-05
Q14964	RAB39A	28651.9	28079.7	28303.9	24630.9	54191.3	54137.7	43156.5	38698.7	28191.8	48647.1	1.72558	0.00248926
Q15005	SPCS2	166641	156299	162304	156535	385537	374078	210312	351150	159420	362614	2.27459	0.00585888
Q15027	ACAP1	36184	31268.4	32350.5	30178.7	52275	58592.9	56025	47215.5	31809.5	54150	1.70232	0.000285857
Q15035	TRAM2	46273.5	42865.8	35873.8	32846.6	78770.6	112727	50699.4	66664.1	39369.8	72717.4	1.84703	0.0314616
Q15041	ARL6IP1	34616.6	36037.4	34885	29489.9	74795.8	86438.4	49474.1	48545.4	34750.8	62135	1.78801	0.0173658
Q15043	SLC39A14	32144.6	48030	50467.2	52909.7	100448	73074.3	118414	64553.8	49248.6	86761	1.7617	0.0172577
Q15084	PDIA6	421135	575651	492939	417597	825475	700641	529871	686067	457037	693354	1.51706	0.0261277
Q15118	PDK1	60024.8	70554.8	63250.1	61688.2	166332	131792	70768.1	124719	62469.2	128256	2.0531	0.0242646
Q15125	EBP	13278.5	17209	16486.5	16905.1	32433	45530.3	20770.1	23826.8	16695.8	28129.9	1.68485	0.040041
Q15306	IRF4	13245.8	14396.1	11564	13605.9	37013.5	31098.7	22200.8	43285.3	13425.8	34056.1	2.53661	0.0042702
Q15437	SEC23B	149316	188967	180261	173087	329376	252082	188292	293037	176674	272560	1.54273	0.0255132
Q15629	TRAM1	73489.6	86728.2	78318.5	69943.5	181392	191822	107561	128052	75904	154722	2.03839	0.0110663
Q15771	RAB30	23217.5	25830.8	25954.7	23533.2	49919.6	46046	25564	52396.1	24682	47982.8	1.94404	0.0221953
Q15782	CHI3L2	3593.13	5260.25	4391.97	6166.24	9129.76	9320.47	20084.5	10948	4826.11	10134.2	2.09987	0.0301842
Q15800	MSMO1	9155.91	6624.37	7103.95	6459.03	12686.3	19621.4	14955.9	14445.3	6864.16	14700.6	2.14164	0.00235731
Q16581	C3AR1	20231.8	18662.9	18503.3	16972.1	22839.3	35220	29260.8	28336.4	18583.1	28798.6	1.54972	0.00764436
Q16706	MAN2A1	207709	222176	192934	169447	404783	423655	275718	281522	200321	343152	1.71301	0.0110348
Q29940	HLA-B	12680.1	10817.6	11019.6	9629.71	59827.4	12881.7	45612.2	66163.5	10918.6	52719.8	4.82845	0.025673
Q4AE62	GTDC1	862.48	1182.4	1013.03	1498.08	1278.64	1941.33	2626.99	1919.92	1097.72	1930.63	1.75876	0.0399851
Q4G0N0	GGTA1	3724.1	2314.07	2604.01	2296.88	5462.66	5398.46	4007.03	3126.97	2459.04	4702.75	1.91243	0.0368854
Q4KWH8	PLCH1	46785.4	50856.2	51520.6	44820	90528.3	77308.6	67544	77333.7	48820.8	77321.2	1.58377	0.00100413
Q4VC31	MIX23	20550.8	20416.1	22893.9	17778.1	29365.9	38148.6	21858	36174.5	20483.5	32770.2	1.59984	0.0287613
Q53FV1	ORMDL2	15225.1	16225.6	14940.9	13161	32188.9	27127.3	22791.6	17110.7	15083	24959.5	1.65481	0.0229324
Q53QZ3	ARHGAP15	13639.1	16247.4	19291.3	14344	22774.8	24310.3	22150.3	29146.2	15295.7	23542.6	1.53916	0.0050793
Q56VL3	OCIAD2	57690.7	34163.6	27451.3	28687.6	56241	62675.7	60083.4	55293.2	31425.6	58162.2	1.85079	0.0248431
Q58EX2	SDK2	23307.1	21318.6	7977.54	11419.5	34951.6	35148.6	50468.4	38112	16369.1	36630.3	2.23778	0.00401273
Q5JTH9	RRP12	122921	109648	113622	109525	165770	175671	164422	169314	111635	167542	1.50081	9.69371e-06
Q5T7M9	DIPK1A	3130.88	2645.86	2071.93	1887.79	4480.23	2907.27	3768.11	4038.64	2358.9	3903.37	1.65475	0.0202753
Q5TGZ0	MICOS10	7938.16	6832.26	7383.65	5339.28	10380.2	23418	14181.2	17121.5	7107.95	15651.3	2.20195	0.0154541
Q5U3C3	TMEM164	2427.23	3981.09	2932.89	5610.19	11625.8	9521.94	4910.3	6160.62	3456.99	7841.28	2.26824	0.0433193
Q5VWP2	TENT5C	8631.97	8753.81	8854.66	9177.25	26672.4	24789.1	12021.4	28131.7	8804.24	25730.7	2.92254	0.00892534
Q5VYY1	ANKRD22	2899.75	1969.98	1851.93	2642.37	10962.4	6048.63	11475.9	4220.85	2306.18	8505.54	3.68816	0.0183095
Q68CR1	SEL1L3	14126.7	18778.4	16177	15958.8	31576.2	28934	21438.1	26220.6	16067.9	27577.3	1.7163	0.00386748
Q6AI14	SLC9A4	8716.48	7277.22	6034.58	5727.81	8374.67	9170.68	11819.2	11231.4	6655.9	10201.1	1.53263	0.023626
Q6NUQ4	TMEM214	161038	102892	103687	93048.5	176526	196003	154159	159220	103290	167873	1.62527	0.0210483
Q6P587	FAHD1	31064.8	25104.1	22294.7	21590.1	38843.3	35158.9	28240.4	44875.5	23699.4	37001.1	1.56127	0.0282673
Q6R2W3	ZBED9	10817.9	10166.4	7014.12	9728.45	18594.4	13991.3	17853.6	14557.3	9947.43	16205.5	1.62911	0.00306847
Q6ZMG9	CERS6	17956.9	13749.9	11480.2	10591.6	24508.9	32854	22375.6	17387	12615	23442.3	1.85828	0.0241804
Q6ZRP7	QSOX2	140692	126586	110428	99700.3	225858	215210	151982	154649	118507	184930	1.56049	0.0200298
Q7LDG7	RASGRP2	9572.94	11099.2	10195.4	13179.9	11996.2	14479.5	19887.4	21883.9	10647.3	17183.4	1.61388	0.047354
Q86T03	PIP4P1	18909.1	17566.3	24076.2	16708.4	30958.8	43053.3	20589.6	36782.1	18237.7	33870.5	1.85717	0.0365907
Q86TM6	SYVN1	63283.8	63871.3	55748.3	53383.3	127302	137268	75618.7	95419.2	59516	111361	1.87111	0.013789
Q86VU5	COMTD1	27146	24592.9	24784.9	20419.1	54198.2	53487.8	24634.9	47296.5	24688.9	50392.1	2.04109	0.0265355
Q86VZ1	P2RY8	3988.64	4921.33	3467.04	4508.95	11366.9	14084.3	7277.54	13833.3	4248.8	12600.1	2.96556	0.00365552
Q86WV1	SKAP1	4128.39	7085.18	7002.01	5328.47	13787.1	11085	10035.2	15896.1	6165.24	12436.1	2.01712	0.00398636
Q86X27	RALGPS2	13921.3	11312.5	13636.4	11190.8	21087.1	18778.4	18465.4	35382	12474.4	19932.8	1.59789	0.0372209
Q86Y39	NDUFA11	65180.4	66156.9	57392.7	63409.3	161696	104998	84701.3	99030.4	64294.9	102014	1.58666	0.0269035
Q8IV36	HID1	23759.8	19829.6	19138.2	20199.1	47398.5	39607.5	30265.9	43579.4	20014.4	41593.4	2.07818	0.00222109
Q8IV63	VRK3	3644.54	4486.14	3447.04	3398.01	8703.81	7124.25	6018.44	5094.47	3545.79	6571.34	1.85328	0.0105374
Q8IX05	CD302	4543.01	4837.06	8193.15	6010.11	15328	28359.2	15033.6	28393.2	5423.58	21843.6	4.02752	0.00654794
Q8IYB3	SRRM1	13790.8	12995.8	11393.6	12395.6	28051.4	29197.6	17496.3	25759.8	12695.7	26905.6	2.11927	0.00353765
Q8IYJ3	SYTL1	6040.79	5554.25	4813.52	4679.85	17265.8	16089.8	10302.4	10984.6	5183.89	13537.2	2.61139	0.0033991
Q8IZA0	KIAA0319L	4148.8	3856.03	3848.81	2644.27	5988.16	5745.35	6147.66	3942.94	3852.42	5866.76	1.52287	0.0240244
Q8IZE3	SCYL3	5065.31	6663.03	5106.98	5893.75	10367.5	8301.62	6217.07	10577.3	5500.36	9334.55	1.69708	0.0265326
Q8N0U8	VKORC1L1	30589.2	28006.8	23384	25638.3	51878.4	49524.2	33475.2	40968	26822.5	45246.1	1.68687	0.00893143
Q8N1F8	STK11IP	78343.1	64670.9	61721.2	57039.2	104348	103956	116730	74879.1	63196	104152	1.64808	0.0135036
Q8N423	LILRB2	35241.7	32686.7	34684.2	42127.8	57523.2	56522.7	68452.6	47865.2	34962.9	57023	1.63096	0.00385002
Q8N490	PNKD	21055.6	17276.2	16074.8	15509.8	28623.4	28850.8	24659.9	21603.6	16675.5	26641.6	1.59765	0.00747995
Q8N584	TTC39C	4845.92	4146.13	4101.79	4570.93	8228.08	7745.71	7132.31	7140.93	4358.53	7443.32	1.70776	6.25372e-05
Q8N5K1	CISD2	91399.3	92554.7	83985.8	68937.1	232438	221672	120109	167431	87692.5	194552	2.21857	0.00887151
Q8N5M9	JAGN1	26525.9	28242.8	27439.7	26990.2	41757.1	60272.6	51839.6	36752.5	27214.9	46798.3	1.71958	0.00826429
Q8N697	SLC15A4	35647.1	28520.9	27265.5	25272.8	47686.3	67609.1	49999.7	42375.1	27893.2	48843	1.75107	0.00852235
Q8N755	SLC66A3	7175.82	4402.67	5029.95	5299.14	13959.3	17116.6	8018.27	13518.3	5164.55	13738.8	2.66021	0.00823404
Q8N884	CGAS	8707.62	8227.34	9982.61	8981.99	27181.9	26539.2	20247.4	18290.9	8844.8	23393.3	2.64487	0.000791593
Q8NB16	MLKL	34305.3	35666.3	30741.4	34631	57662	56524.8	50161.4	48198.9	34468.2	53343.1	1.5476	0.000285566
Q8NBI2	CYB561A3	10086.7	9200.09	9282.95	8265.06	16649.3	14898.1	12016.3	13648.7	9241.52	14273.4	1.54449	0.00282185
Q8NBQ5	HSD17B11	180499	193356	213852	186410	353883	336928	254130	234023	189883	295529	1.55637	0.0162858
Q8NBS9	TXNDC5	423520	419099	360234	353658	1.33218e+06	815029	505172	770327	389666	792678	2.03425	0.0364195
Q8NCS4	TMEM35B	4179.07	2750.18	1807.79	1345.47	4959.47	5309.54	10038	5611.47	2278.99	5460.5	2.39602	0.0260112
Q8NDH2	CCDC168	37424.7	38951.5	36147.1	34585.7	72763.8	80389.2	51904.3	56325.6	36785.9	64544.7	1.7546	0.00565024
Q8NDX1	PSD4	10613	11838.8	11115.3	11548.9	16938.5	18610.9	16813.9	17725.4	11332.1	17331.9	1.52946	1.49953e-05
Q8NEW0	SLC30A7	41823.3	37721.1	34846.2	35005	59140.1	62148.6	52212.4	42464.5	36363	55676.3	1.53112	0.011805
Q8NHL6	LILRB1	21517.6	24933.5	28483.6	28778.8	43482.9	49699.9	39548.2	43497	26708.6	43489.9	1.62831	0.000537541
Q8TB03	CXorf38	24676.1	28654.1	24289.2	24054.4	32414	42095.3	33575.6	48774.3	24482.6	37835.4	1.5454	0.0136315
Q8TB61	SLC35B2	35490.5	30578.5	40111.8	36203.1	47212.9	74207.5	73345.2	69433	35846.8	71389.1	1.9915	0.00379523
Q8TBQ9	TMEM167A	10201.3	10806.3	9974.29	8561.13	15237.6	19134.9	16228.8	13660.4	10087.8	15733.2	1.55963	0.00255228
Q8TCJ2	STT3B	185553	234704	250543	210853	392786	410247	295542	324919	222778	358852	1.6108	0.00453232
Q8TCT9	HM13	94768.1	118911	113403	109597	232394	226352	137401	165095	111500	195723	1.75537	0.0144572
Q8TEM1	NUP210	101381	134838	101989	95192.6	221935	218549	151284	163395	101685	190972	1.87808	0.00761638
Q8WU39	MZB1	48233.2	69640.3	58441	57728	130717	121415	75207.2	154173	58084.5	126066	2.17039	0.0112043
Q8WUJ3	CEMIP	6202.19	7156.13	6977.87	5955.68	9755.5	17113	13411.6	8108.05	6590.03	11583.6	1.75774	0.0344032
Q8WWN8	ARAP3	5696.79	5073.79	6238.8	4202.18	8648.61	14873.3	6721.03	13662.6	5385.29	11155.6	2.0715	0.0299513
Q8WWX9	SELENOM	9524.69	7614.13	7952.97	7285.46	9432.28	16394.4	13400.3	10456.4	7783.55	11928.4	1.53251	0.03909
Q8WY22	BRI3BP	44894.8	64504.9	50518.9	41387.3	86314.2	111355	72862.2	59339.5	47706.9	79588.2	1.66828	0.0388558
Q92478	CLEC2B	7168.54	7816.96	7545.38	7086.03	15860.9	15568.9	12997.3	8738.73	7356.96	14283.1	1.94144	0.0120305
Q92485	SMPDL3B	43894.9	50479.4	44099.8	41898.4	88185.5	135496	48443	100378	43997.4	94281.9	2.1429	0.0374832
Q92685	ALG3	20376.3	24476.8	23243	26169	51186.7	69446.6	32209	44678.5	23859.9	47932.6	2.00892	0.0167068
Q92851	CASP10	13893.6	15255.4	17883.9	16501.6	31026.2	28317.1	18886.5	35710.5	15878.5	29671.7	1.86867	0.013537
Q92854	SEMA4D	15440.3	19283.9	24292.6	21167	36827.4	40628.7	34565.4	47485.8	20225.5	38728	1.91481	0.0010837
Q92918	MAP4K1	2349.03	2505.76	2496.03	2820.76	5781.83	4997.01	2862.97	5676.77	2500.89	5336.89	2.13399	0.015689
Q92959	SLCO2A1	33305.4	49289.7	39003.6	31235.8	70106.9	80951.7	70604.6	48749.7	36154.5	70355.8	1.94598	0.00972953
Q92994	BRF1	6879.48	11868.8	10290.4	7313.47	23727.1	20151	11466.1	20224.2	8801.92	20187.6	2.29355	0.014286
Q93084	ATP2A3	110262	105229	97975.7	105821	268678	253295	171295	240476	105525	246886	2.33959	0.00101636
Q969H8	MYDGF	102282	126560	134450	112133	216845	223645	113839	184722	119347	200784	1.68236	0.0451526
Q969S0	SLC35B4	6631.29	5103.43	5292.41	3085.23	5609.49	14444.9	10256.7	9933.44	5197.92	10095.1	1.94213	0.0415201
Q96AA3	RFT1	42435.2	37474.1	30653.5	27474.4	71923.1	65213.3	53153.9	42995.9	34063.8	59183.6	1.73744	0.0166908
Q96AZ6	ISG20	41627.1	34663.9	27172.8	44647.5	71716.5	56129.7	57266.8	80417.2	38145.5	64491.6	1.69067	0.00589937
Q96BZ4	PLD4	14840.3	21494.3	15888.2	14185	39175	25715.8	28054.2	23055.5	15364.2	26885	1.74984	0.019399
Q96C01	FAM136A	90671.1	66825.6	53857.7	56821.9	99174.4	110343	94903.6	78910.4	61823.7	97039	1.56961	0.0347042
Q96DU3	SLAMF6	20969.2	23943.7	23478	20395.9	55415	70459.6	54494.4	52918.8	22223.6	54954.7	2.47281	0.000131156
Q96DZ1	ERLEC1	87834.9	102822	112497	110158	187283	151071	136241	171943	106490	161507	1.51664	0.00352549
Q96E52	OMA1	5923.41	7322.66	7537.79	7130.28	11465.1	13742.7	8059.3	16958.1	7226.47	12603.9	1.74413	0.0266067
Q96F07	CYFIP2	138243	143554	160261	184304	246252	273385	174774	249962	151908	248107	1.63328	0.015305
Q96F15	GIMAP5	26576.5	21597.2	20239.1	23428.8	43150.2	38305.3	35922.3	28775.2	22513	37113.8	1.64855	0.00618467
Q96GC9	VMP1	18034.7	18977.2	22429.7	19798.8	35422.5	34689.4	25989	27940.5	19388	31314.9	1.61517	0.0046514
Q96HE7	ERO1A	97605.9	118530	110885	94355.5	201400	212323	124020	163776	104246	182588	1.75152	0.0151438
Q96HV5	TMEM41A	25102.7	21345	19754.6	20882.2	36768.8	36010.6	28205.8	26274.8	21113.6	32108.2	1.52073	0.0137166
Q96IX5	ATP5MK	17689.6	14625.8	16403.3	14952.5	29769.8	30425.8	25604.8	22830.9	15677.9	27687.3	1.76601	0.0011214
Q96IY4	CPB2	29660	28316.4	36484.6	29336.9	37922.1	57595.8	58127.7	36581.4	29498.4	47758.9	1.61903	0.0375091
Q96K49	TMEM87B	9737.01	11434.1	11892.4	8464.49	22153	23661	17027.3	16041	10585.6	19590.2	1.85065	0.00373924
Q96KA5	CLPTM1L	95871.3	96091.5	113114	86678.3	214173	220496	120672	159392	95981.4	186783	1.94603	0.016061
Q96KC8	DNAJC1	91389.5	73704.5	89104.8	75597.4	128665	112626	146835	123269	82351.1	125967	1.52963	0.00173107
Q96MH6	TMEM68	18086.3	15883.2	11447.2	12267.9	22620	23509	19839.9	17267.2	14075.6	21230	1.50828	0.0229039
Q96MK3	FAM20A	12536.7	15000.3	11689.4	9534.71	20819.9	24106.4	22360.9	12220.7	12113	21590.4	1.78241	0.0366474
Q96PP8	GBP5	24278.8	29580.1	27500.4	30900.8	93530	67010.2	61386.4	46605.7	28540.3	64198.3	2.24939	0.00757118
Q96RQ1	ERGIC2	26048.2	23324.5	24475.8	21609.6	46937.9	44977.6	28348.8	36740.8	23900.2	40859.2	1.70958	0.0123175
Q96S06	LMF1	20279.6	20540.2	20552.9	19044.5	36151.8	50726.3	24670.7	30569.4	20409.9	33360.6	1.63453	0.0329447
Q96S86	HAPLN3	25260.8	29453.2	21384	20991.4	39872.1	36146.2	41767.2	32353.8	23322.4	38009.1	1.62973	0.00363163
Q96SL1	SLC49A4	9745.05	8017.32	10154.9	6312.13	14590.9	15455.4	10545.8	12688	8881.19	13639.4	1.53577	0.0145209
Q99490	AGAP2	18566.1	17600.2	17373.5	16965.3	31558.7	26291.6	23388.1	30339.8	17486.9	28315.7	1.61925	0.00169117
Q99571	P2RX4	64297.3	51180.2	72571.4	44239.3	98851.5	137234	83890.3	91105.5	57738.7	94978.5	1.64497	0.0161309
Q99574	SERPINI1	8905.6	10707.7	9270.83	9281.22	29238.4	27250.2	14475.2	17696.5	9276.03	22473.3	2.42273	0.0129651
Q99643	SDHC	53600.2	47872	47537.4	44941.3	77557.2	84252.7	58777.5	70282.3	47704.7	73919.8	1.54953	0.0055986
Q99811	PRRX2	6320.55	19983.6	26531.4	15667.7	37877.6	37856.8	24706.4	31419.1	17825.6	34638	1.94315	0.0239615
Q9BSK0	MARVELD1	3030.23	1222.29	1897.79	1499.47	2366	5860.16	4742.65	4584.65	1698.63	4663.65	2.74554	0.0248265
Q9BT22	ALG1	72144.1	60588.3	53108.2	62324.9	114670	104993	79972.1	85951.6	61456.6	95472.2	1.55349	0.00876348
Q9BTX3	TMEM208	15806.5	16136	16503.7	16090.7	26703.2	27356	16306	23051.8	16113.4	24877.5	1.5439	0.0293455
Q9BUN8	DERL1	76090.5	80393.3	73910.6	80769.2	132778	133703	92702.7	106612	78241.9	119695	1.52981	0.00923705
Q9BV10	ALG12	12469.5	17000	17909.5	13965.4	28413.3	27432.5	16514.7	21173.7	15482.7	24303.1	1.56969	0.039606
Q9BV94	EDEM2	21019.2	23841.5	21303.4	18225.9	37317.3	35748.1	32016.1	27408	21161.3	33882.1	1.60114	0.00289257
Q9BW60	ELOVL1	3080.5	3420.32	3185.39	3124.1	6554.85	9573.77	4324.22	5429.18	3154.75	5992.01	1.89936	0.0278754
Q9BXJ8	TMEM120A	11266.4	7349.14	8241.9	7384.09	17965.3	18223.1	17934.8	11173.6	7813	17950	2.29746	0.0072954
Q9BXT2	CACNG6	63441.4	83168.4	59372.5	45971.5	111275	97329.6	107242	72362.3	61406.9	102286	1.6657	0.0264091
Q9BY50	SEC11C	39903.3	48584.3	42667	41351.9	220616	194852	105933	147628	42009.5	171240	4.07623	0.0027961
Q9BYC5	FUT8	43774.2	36630.2	34244.1	32985.3	75306.8	67980.5	47417.5	61524.9	35437.1	64752.7	1.82726	0.00644263
Q9BZF1	OSBPL8	164973	152910	163817	174621	272596	206349	223524	320945	164395	248060	1.50892	0.0128248
Q9C002	NMES1	14287.5	18292.4	18258.9	16915.7	73685.5	47958	29789.7	32813.1	17587.3	40385.5	2.29629	0.0276505
Q9C0D9	SELENOI	2596.94	2666.54	2324.05	2016.75	4753.04	4754.45	3285.77	3137.41	2460.49	4019.41	1.63358	0.0151448
Q9GZP9	DERL2	49800.5	55074.3	44892.1	44480.3	90355.4	91995.5	55467.2	62524.8	47346.3	76440.1	1.61449	0.0343554
Q9H1P3	OSBPL2	16867.3	13313.2	14817.5	14571.1	19660.3	24624.7	24174.1	22692.1	14694.3	23433.1	1.59471	0.00106605
Q9H237	PORCN	7624.11	6692.9	7716.59	6320.15	10023.2	18415.2	11843.2	13670.7	7158.5	12756.9	1.78207	0.0130517
Q9H2W1	MS4A6A	12901.8	13272.4	19495.1	13593.7	31821	23238.3	23074.8	33845.9	13433.1	27529.6	2.04939	0.00649385
Q9H330	TMEM245	19524.2	25092.6	19909.8	17842.4	26500.9	31080.7	31285.1	29493.4	19717	30287.1	1.53609	0.00334249
Q9H3H5	DPAGT1	25686.9	21424.8	21140.8	16059.1	50712.9	61482.9	31072.9	42853.8	21282.8	46783.4	2.19817	0.00903106
Q9H400	LIME1	1783.47	1490.21	1431.83	728.477	3577.03	4954.73	2332.28	5773.93	1461.02	4265.88	2.9198	0.0122338
Q9H497	TOR3A	16734.7	18415.4	16837.8	16119.8	29650.2	28409.6	24425.5	22362.9	16786.3	26417.5	1.57376	0.00202689
Q9H6V9	LDAH	17641.2	26267.4	14458.2	21694	36898.2	40345.1	21586.6	29696.3	19667.6	33297.3	1.693	0.0476094
Q9H6W3	RIOX1	14972.4	13222	12121.6	12470	23339.8	21566.5	28531	16227.2	12846	22453.2	1.74787	0.0124487
Q9H8H0	NOL11	46931.1	37238.6	37534.6	37135.4	60896.2	61159.8	57416.6	50443.3	37386.6	59156.4	1.58229	0.00217105
Q9H8H3	METTL7A	266417	276793	322915	286575	494770	481075	335881	487743	281684	484409	1.71969	0.00680919
Q9HC16	APOBEC3G	45988.2	51350.2	50247.8	47858.2	109400	104938	62835.8	80642.4	49053	92790.2	1.89163	0.0100389
Q9HCN8	SDF2L1	70446.9	60246	60850.1	53075.3	119597	81998.6	81390.4	108948	60548	95473.5	1.57682	0.0116587
Q9HD20	ATP13A1	217067	231194	211977	202783	438336	406554	249788	307192	214522	356873	1.66357	0.0223024
Q9HD89	RETN	6437.39	9446.18	6603.21	6527.87	15248.3	16969.2	15005.2	8109.51	6565.54	15126.8	2.30397	0.0198469
Q9NPJ6	MED4	3887.29	4346.78	5606.55	4370.81	8427.77	7545.52	4442.89	7268.64	4358.79	7407.08	1.69934	0.0449382
Q9NQ25	SLAMF7	4143.74	3843.45	3820.23	4382.26	7886.39	6027.93	5630.82	6574.7	3993.6	6301.32	1.57785	0.00279152
Q9NR16	CD163L1	92301.9	72222.4	58643.6	70699.4	144199	152047	125280	118493	71460.9	134739	1.8855	0.00109679
Q9NR97	TLR8	56783.1	62114.6	71498.5	57654.2	108237	109277	92714.7	70312	59884.4	100476	1.67783	0.0142615
Q9NRP0	OSTC	17148.2	10531.4	12183.8	9719.27	38487.2	54457.7	19558.5	36815.1	11357.6	37651.2	3.31506	0.0144346
Q9NRX6	TMEM167B	3113.76	3831.91	4400.63	2805.2	6209.1	9410.57	5644.9	6844.67	3472.83	6526.88	1.87941	0.00842879
Q9NRZ7	AGPAT3	116443	114001	91960.5	89018.1	224778	224199	153809	144757	102981	189004	1.83534	0.0105453
Q9NV35	NUDT15	8558.77	9718.7	13341.8	14046.4	16314.9	19087	28136.5	35484.5	11530.3	23611.7	2.04781	0.0268664
Q9NV96	TMEM30A	90404.2	96487.3	86976.8	79634.6	141527	153655	138157	114603	88690.5	139842	1.57674	0.00156394
Q9NX14	NDUFB11	18605.3	21138.2	17399	18383.9	25167.9	32632.6	32042.2	20470.1	18494.6	28605	1.54667	0.0280595
Q9NX76	CMTM6	24132.6	34162.4	26767.2	26929.6	44794	41346.3	39580	31214.4	26848.4	40463.1	1.5071	0.0205281
Q9NXS2	QPCTL	39034.3	44297.3	41015.3	42913.8	75384	63550	47096.2	62700.6	41964.5	63125.3	1.50425	0.0137377
Q9NYL4	FKBP11	94025.7	80567.9	70184.3	70439.9	214901	226496	126358	180898	75503.9	197900	2.62105	0.00339452
Q9NYP7	ELOVL5	13331.2	12511.8	10335.6	10540.1	23729.8	21386.9	18807.2	12396.8	11526	20097	1.74363	0.0273754
Q9NZK5	ADA2	99200.9	80769.5	84697	91917.6	143784	209939	138168	135553	88307.3	140976	1.59643	0.0099308
Q9NZQ7	CD274	4006.69	3775.56	3325.53	3645.71	9594.84	6153.32	8038.47	5878.5	3710.63	7095.9	1.91231	0.00552103
Q9P246	STIM2	2176.7	2542.69	2842.63	2672.54	4636.74	4201.36	4096.25	3315.88	2607.62	4148.8	1.59103	0.00281238
Q9P287	BCCIP	4530.13	3893.43	4532.83	4215.32	5610.37	7175.87	6271.84	9407.5	4372.72	6723.85	1.53768	0.015379
Q9TQE0	HLA-DRB1	257021	263521	363915	260788	560783	563445	374070	344168	262154	467426	1.78302	0.0351891
Q9UBV2	SEL1L	122544	125073	120683	114533	209572	204823	152425	171786	121614	188305	1.54838	0.00359199
Q9UDW1	UQCR10	55103.4	49554.5	46511.5	45436.6	83242.6	70519.7	73813.4	57231	48033	72166.5	1.50244	0.0089557
Q9UIL8	PHF11	5442.68	4879.68	4045.37	3880.85	6832.99	7252.72	6678.18	4591.61	4462.52	6755.58	1.51385	0.0438641
Q9UKI9	POU2F3	5688.58	6475.42	6239.75	6928.26	9581.46	10983.7	9535.08	11737.2	6357.58	10282.6	1.61737	0.00046941
Q9UL46	PSME2	213230	282762	258112	225764	445439	375655	297256	418203	241938	396929	1.64062	0.00826237
Q9ULC5	ACSL5	41688.5	40391.6	37009.6	39885.1	73970.3	64875.3	66060.5	79040.5	40138.4	70015.4	1.74435	0.000110413
Q9UN19	DAPP1	8606	8424.49	7720.72	8668.78	12704.4	13064.1	13450.2	15136	8515.24	13257.2	1.55688	0.000103904
Q9UNL2	SSR3	40160.3	35316.5	32810.4	30970.4	56770	55088	45381.8	48687.8	34063.5	51887.9	1.52327	0.00246441
Q9UNW1	MINPP1	9092.87	7406.41	6851.31	6756.63	11338.1	13166.4	12800.4	9068.72	7128.86	12069.2	1.69301	0.0091777
Q9UPN7	PPP6R1	47375.1	44924.5	43337.7	43999.3	67467.2	75694.6	60402.9	68775.6	44461.9	68121.4	1.53213	0.000386235
Q9UPR0	PLCL2	10085.8	11865.6	10675.2	9354.43	13487.9	21170.1	27605.3	14524	10380.5	17847.1	1.71929	0.0396061
Q9Y221	NIP7	9383.5	9010.13	8568.37	8048.38	18765.9	21186.1	12403.2	16201.8	8789.25	17483.8	1.98923	0.00450138
Q9Y282	ERGIC3	75637.3	87009.6	86407.4	63646.7	160885	152478	97051.1	133875	81022.3	143177	1.76713	0.00889627
Q9Y2L9	LRCH1	31276.7	25716.5	28586.2	24828.7	49141.9	44147.4	33563.1	40894	27151.3	42520.7	1.56606	0.0070784
Q9Y2Q0	ATP8A1	21065.5	24561.2	19244	22707.2	38692.4	35919.7	36619.8	35148.3	21886.4	36269.7	1.65719	3.82535e-05
Q9Y2Q9	MRPS28	23608.2	19461.4	17436.9	17542.3	32034.9	33754	27959.5	23206.3	18501.9	29997.2	1.62131	0.0123951
Q9Y320	TMX2	47603.9	51667.9	45478.3	44296.8	100095	86185.2	63014	77892.6	46541.1	82038.9	1.76272	0.0047814
Q9Y385	UBE2J1	68263.9	60206.9	53540.5	55256.4	147198	100881	76123.8	109582	57731.6	105232	1.82277	0.0173818
Q9Y3A6	TMED5	102802	136723	122394	117548	320139	302064	141030	231646	119971	266855	2.22433	0.0204943
Q9Y3E5	PTRH2	33627.1	28526	33465.2	29279.9	59979.3	59230.4	39241.8	46640.5	31372.6	52935.4	1.68732	0.00856404
Q9Y4K1	CRYBG1	71675.6	58939.1	55106	60755.1	104277	87923	93611.3	72912	59847.1	90767.1	1.51665	0.00927024
Q9Y548	YIPF1	15432.7	17971.9	17032.2	18550.8	34185.7	33689.8	22124.2	26439.6	17502	30064.7	1.71778	0.00753712
Q9Y584	TIMM22	6527.44	7807.71	8074.09	7622.72	11678.1	11740.8	12755.8	12177.8	7715.21	11959.3	1.5501	3.5783e-05
Q9Y5J6	TIMM10B	13722.9	14435.7	16470.9	14809.2	24021.4	25761	18494.9	22221.5	14622.4	23121.5	1.58123	0.00340605
Q9Y5L4	TIMM13	37458.9	33548.4	30025.5	27576.2	43020.8	67714.5	50997.4	60351.8	31786.9	55674.6	1.75149	0.0069117
Q9Y5U4	INSIG2	5409.15	5320.97	3708.46	3898.47	9093.91	8624.94	7433.44	6223.58	4609.72	8029.19	1.7418	0.00605516
Q9Y5Y5	PEX16	12888.3	14232.9	12198.9	12161.2	18127.9	20285.1	20389.3	16412.4	12543.6	19206.5	1.53118	0.00144041
Q9Y672	ALG6	29404.5	29069.5	36338.1	30851.8	57779.2	62542.6	43325.1	60532	30128.2	59155.6	1.96347	0.0018681
Q9Y673	ALG5	101097	96395.4	91080.3	87577.1	214252	147064	106394	159132	93737.8	153098	1.63326	0.0315039
Q9Y6A9	SPCS1	54115.4	43925	50028.8	50111.5	141874	102115	77218.5	113193	50070.1	107654	2.15006	0.00480449
Q9Y6D0	SELENOK	14333.8	11959.1	9601.79	5503.11	31100.9	23229.5	25050.9	17181.9	10780.4	24140.2	2.23926	0.00693694
Q9Y6I4	USP3	5916.56	4162.73	5003.96	4385.32	9488.01	7854.4	7085.6	8265.53	4694.64	8059.97	1.71685	0.00203472
Q9Y6K0	CEPT1	21550.2	26103.1	20905.1	21626.5	42037.5	39134.4	28216	29614.6	21588.3	34374.5	1.59227	0.0152812

## Sheet: 241 downregulated proteins
Significantly downregulated proteins in RA.
Majority.protein.IDs	Genes	OA group				RA group				OA (median)	RA (median)	Ratio (RA/OA)	p value
		OA1	OA2	OA3	OA4	RA1	RA2	RA3	RA4
A8MSI8	LYRM9	9511.21	13556.8	16089.9	13525.2	8364.81	5808.59	9505.68	8395.92	13541	8380.36	0.61889	0.0167523
A8MYZ6	FOXO6	15945.7	23886.3	30778.9	16284.9	4704.34	4509.57	13608	17287.7	20085.6	9156.17	0.455858	0.0499277
O00192	ARVCF	21570.3	32272.5	19337.8	22837.5	12996	13477.3	11073.5	14870.9	22203.9	13236.6	0.59614	0.0102323
O00233	PSMD9	44785	47613.5	53765.1	42990.8	24098.1	20438.1	33741.3	39529	46199.3	28919.7	0.625978	0.0115387
O00423	EML1	501504	370071	476370	614551	224930	173668	284793	324066	488937	254861	0.521256	0.00734646
O00499	BIN1	119603	135637	158244	172153	69827.5	100083	95186.8	129982	146940	97634.9	0.664452	0.0310006
O00625	PIR	30561	35844.4	38793.3	53067.9	12887	14367.4	18811	25028.8	37318.8	16589.2	0.444526	0.0076199
O14531	DPYSL4	19624.8	15658	19821	18253.3	13427.3	6891.34	10706	17558.8	18939.1	12066.7	0.637132	0.044422
O14558	HSPB6	135132	128961	83213.8	97639.5	60254.8	50129.3	93069.9	76723.2	113300	68489	0.60449	0.0385647
O14745	SLC9A3R1	135002	253379	262112	234272	151609	122427	151221	148676	243826	149949	0.614983	0.0419054
O14908	GIPC1	16361.4	15533.9	17639.9	13518.9	6580.98	5728.86	10080.7	9754.93	15947.6	8167.95	0.512174	0.0014918
O14979	HNRNPDL	136984	167931	198602	139817	56549.7	53779.6	92629	100383	153874	74589.3	0.484743	0.00398763
O15066	KIF3B	8804.35	7928.63	9060.27	7154.6	3206.28	3476.59	7021.47	5508.11	8366.49	4492.35	0.536946	0.0138909
O43181	NDUFS4	58965.6	64489.9	87737.6	47884	28151	37245	44619	33734.9	61727.8	35490	0.574943	0.0191745
O43182	ARHGAP6	10163.7	8881.17	8894.54	7595.24	5403.65	3298.7	4488.8	6371.22	8887.85	4946.22	0.556515	0.00313091
O43294	TGFB1I1	171923	156684	139179	126797	78640.7	65677.7	116127	86142.1	147931	82391.4	0.556957	0.00534525
O43491	EPB41L2	763617	667498	845992	627933	384071	421374	659527	527463	715557	474418	0.663005	0.0276062
O43583	DENR	15978	21500.7	17266.2	17030.6	4164.64	5576.56	7608.06	6808.37	17148.4	6192.47	0.36111	0.000163986
O43639	NCK2	16976.6	16521.4	12523.5	13944.5	6485.92	8625.19	11016.4	9981.05	15233	9303.12	0.610723	0.00610629
O43670	ZNF207	82380.3	68832.7	65759.2	60797.3	34310.3	38035.6	59597	42364.9	67295.9	40200.2	0.597365	0.0118178
O43741	PRKAB2	5614.19	6829.16	9022.12	5858.2	2780.57	3459.08	3697	5556.42	6343.68	3578.04	0.564032	0.0231918
O43896	KIF1C	12554.4	13924.5	13371.6	10778.4	6607.89	6260.22	10166.7	10535.7	12963	8387.31	0.647019	0.0182789
O60237	PPP1R12B	20374.7	19942	29619.9	25345.1	7523.5	9121.11	19950	16218.3	22859.9	12669.7	0.554233	0.0291388
O60268	KIAA0513	23394.1	14665.4	18485.6	12141.1	5068.55	6449.47	11916.8	10641	16575.5	8545.25	0.515534	0.0261051
O60315	ZEB2	30643	38720.6	36091.9	21339.5	14616.7	15156.9	24897.1	23051.4	33367.5	19104.2	0.572538	0.0391517
O60749	SNX2	494820	583790	686606	574643	252162	282919	406282	478872	579217	344601	0.594942	0.0131081
O60760	HPGDS	52270.9	48718.7	76802.9	69818	14573.3	29938.3	21352.4	26539.6	61044.5	23946	0.392271	0.00214988
O60869	EDF1	85880.6	86126.7	92139.4	78286.4	33435.9	36720.5	67687	82699.3	86003.7	52203.8	0.606995	0.0483445
O75030	MITF	26529.7	37227.1	32241	32457.9	19203.1	16787.3	20182.2	24572.5	32349.5	19692.6	0.608746	0.00469675
O75191	XYLB	31498.4	21092.8	30496.6	25723.3	18091.8	18353.1	22298.4	17769.4	28109.9	18222.4	0.648256	0.0216213
O75368	SH3BGRL	307990	358766	424502	319990	112530	172127	223189	252467	339378	197658	0.582412	0.00689538
O75391	SPAG7	5482.57	6394.77	6996.83	7318.21	1767.41	1909.89	3661.75	4153.42	6695.8	2785.82	0.416056	0.00234277
O75525	KHDRBS3	75730.2	76261.9	69367	77277.4	40749.9	34620.1	49326	49527.7	75996.1	45037.9	0.592635	0.000249463
O75628	REM1	21314.9	22325.6	21429.2	24046.5	14167.8	12805.7	13698.2	19284.2	21877.4	13933	0.636869	0.00374984
O76070	SNCG	52382.3	54637.7	55688.4	46691.4	15075.9	13687.2	38967.6	28672.6	53510	21874.3	0.408788	0.00425751
O94875	SORBS2	131850	177651	285772	214593	104593	97672.3	142113	123185	196122	113889	0.580704	0.0455515
O95208	EPN2	19768.8	24795.6	25312.5	27781.9	15670.9	10133.8	12463.3	16613.5	25054.1	14067.1	0.56147	0.00311623
O95292	VAPB	148229	138819	150640	121844	62990.3	55412.6	104866	112798	143524	83928.3	0.584769	0.0126301
O95528	SLC2A10	9474.58	9054.19	8322.29	6650.55	5298.14	7161.95	4850.6	5408.86	8688.24	5353.5	0.616178	0.0153416
O95793	STAU1	73330.9	72005.3	74912.4	53734.1	36599.3	38935.6	60112.3	50920.1	72668.1	44927.8	0.618261	0.0253317
O95810	CAVIN2	251695	217724	213719	278574	77864.5	80190.4	129979	149529	234709	105085	0.447723	0.00144781
O95865	DDAH2	387349	374172	355734	376186	225321	193419	258335	283591	375179	241828	0.644567	0.000664464
O95983	MBD3	25085.8	24317.7	27960.4	18723.8	14938.2	9000.49	12170.4	15016.6	24701.8	13554.3	0.548718	0.00338306
P01116	KRAS	44846.4	51154.3	56883.6	51522.5	34192	32273.5	31997.4	46910.1	51338.4	33232.8	0.647328	0.0142779
P02511	CRYAB	329690	329228	402843	562707	261292	161160	241684	201859	366266	221771	0.605493	0.0186596
P04350	TUBB4A	17897.7	13029.4	14527	13850.1	10835.4	6293.51	12972.4	8124.89	14188.5	9480.16	0.668157	0.0274451
P04792	HSPB1	591765	889731	890505	630275	317892	268639	425203	473631	760003	371548	0.488877	0.00675448
P05067	APP	27453	43180.5	46517.1	35432.2	23624.8	23263.4	30358.4	27597	39306.4	25610.9	0.65157	0.0403177
P07305	H1-0	422901	403675	556418	446565	192080	159706	384858	302904	434733	247492	0.569296	0.0189205
P07437	TUBB	375937	563811	604665	470702	241851	245795	177100	353893	517257	243823	0.471377	0.00739306
P08579	SNRPB2	85736.6	82476.2	119649	103281	59811.3	59557.6	66689.9	85332.3	94508.9	63250.6	0.669255	0.0293454
P09429	HMGB1	427352	455823	588496	492338	195093	210330	352680	348011	474080	279170	0.588867	0.00819691
P09497	CLTB	76764.9	129801	80509.5	86331.8	30788.8	18913.5	48451.5	22467.6	83420.6	26628.2	0.319204	0.0039876
P0DN76	#N/A	47084.9	51908.6	53510.3	46085.4	31267	21384.3	34234.5	45988.9	49496.7	32750.8	0.661676	0.022398
P0DP91	ERCC6	7488.08	6097.44	5901.99	4962.57	2798.1	3613.39	5239.91	4307.98	5999.71	3960.69	0.660146	0.0277846
P16220	CREB1	46488.2	59071.8	63304.4	42597.3	22068	20805.9	34543.8	27221.2	52780	24644.6	0.46693	0.00382475
P16989	YBX3	19387.8	17980.5	22134	15704.6	11628.7	10463.3	16723.1	13124.9	18684.2	12376.8	0.662424	0.0227749
P17931	LGALS3	411891	490559	495866	407316	259807	217886	295031	312023	451225	277419	0.614813	0.00132236
P18859	ATP5PF	68958.4	85769.4	42781.7	48319.2	29192.5	19281.8	52315.2	19599.9	58638.8	24396.2	0.416041	0.0466179
P19338	NCL	871219	797941	1.0073e+06	622911	316808	309996	667801	603595	834580	460201	0.551417	0.0296697
P19532	TFE3	37172.5	55184	52472.4	46583.3	27514	28308.4	33908.2	34589.4	49527.8	31108.3	0.628097	0.0087713
P20339	RAB5A	26525.9	27416.8	30832.8	29109	14438.5	14371.5	20530.6	25531.7	28262.9	17484.5	0.618639	0.0142066
P21291	CSRP1	238098	263185	342488	254010	150129	122212	166499	257961	258597	158314	0.612203	0.0367823
P22413	ENPP1	373274	224318	357497	304277	179135	130169	166516	224684	330887	172826	0.52231	0.011411
P22626	HNRNPA2B1	602269	641608	823996	589122	352247	349807	473289	529770	621938	412768	0.66368	0.0150056
P24534	EEF1B2	188036	144517	155007	129576	74161.3	54495.7	115703	119973	149762	94932.3	0.633887	0.0204798
P25325	MPST	199112	198865	194464	177654	149738	117727	121092	142376	196665	131734	0.669841	0.000692663
P26447	S100A4	829874	884808	1.17704e+06	1.22804e+06	753464	408624	917164	532824	1.03093e+06	643144	0.623851	0.047463
P29122	PCSK6	6324.3	12060.2	11628.6	10545	6666.12	4844.03	6575.74	6817.05	11086.8	6620.93	0.597189	0.0305678
P29966	MARCKS	76456.3	78330.4	99592.9	45446.6	19742.4	28586.3	61026.6	24222.7	77393.4	26404.5	0.341172	0.0291077
P30047	GCHFR	34758	34365.8	76970.2	33849.3	10634.7	16883.9	22246.8	20209	34561.9	18546.4	0.536615	0.0460199
P30086	PEBP1	250396	423195	539746	420076	134884	157035	191595	298065	421635	174315	0.413425	0.0223305
P31942	HNRNPH3	101772	109930	118092	95617.2	45509.6	55723.9	62941.4	78752.2	105851	59332.7	0.560531	0.00174809
P35556	FBN2	33891.7	45609.8	36345.4	54250.5	24132.3	16255.2	30421.4	26893.4	40977.6	25512.8	0.622604	0.0171287
P35637	FUS	68678	138319	161119	89054	27676.7	30722.2	60086.2	60935.6	113687	45404.2	0.399381	0.0243294
P36405	ARL3	64613.6	100854	82209	70244.2	46075.3	54747.4	44027.1	54071.7	76226.6	50073.5	0.656903	0.0126232
P37840	SNCA	56640.2	139545	150985	62611.3	27132.5	28100.3	46233.6	30364	101078	29232.1	0.289203	0.0332604
P39687	ANP32A	211747	214358	221456	153961	74649.8	82327.4	111970	162813	213052	97148.7	0.455986	0.0107612
P42330	AKR1C3	270553	190953	230518	305472	113458	101870	175252	169467	250535	141463	0.564642	0.0126347
P43243	MATR3	359633	356031	394584	292699	221935	220799	285735	257291	357832	239613	0.669624	0.00743935
P43487	RANBP1	59569.4	97317.9	93049.3	82920.1	21501	15451.8	43193.4	46531.7	87984.7	32347.2	0.367645	0.00410689
P49773	HINT1	56836.4	70661.1	75522.3	70648.2	31586.5	36885.4	41441.5	59794.7	70654.7	39163.4	0.554294	0.0121632
P49790	NUP153	21275.2	19593.5	19822.3	17584.3	6874.7	9443.5	14682.7	18001.6	19707.9	12063.1	0.612095	0.0316629
P50238	CRIP1	193585	207619	328915	245017	84575.7	94042.5	141012	196951	226318	117527	0.519301	0.0281143
P51513	NOVA1	2966.65	4982.68	4616.19	4215.9	2132.31	1432.99	2906.16	1917.25	4416.04	2024.78	0.458505	0.00779393
P51858	HDGF	302621	248766	233379	221961	90658.7	91022.6	175710	126697	241073	108860	0.451564	0.00281726
P52943	CRIP2	218882	157333	268702	197619	66496.6	77022	119588	156718	208250	98304.9	0.472052	0.0145231
P53779	MAPK10	5351.71	6062.28	6152.77	5984.05	4363.58	2605.53	2962.12	4693.06	6023.17	3662.85	0.608127	0.00637087
P55795	HNRNPH2	93552.9	84390.2	90879.4	67705	43084.8	46616.2	63311.4	56506.5	87634.8	51561.4	0.588366	0.00520362
P55899	FCGRT	116427	162876	182085	165597	141141	99155.8	98320.6	117702	164236	108429	0.660199	0.0488979
P58546	MTPN	150332	180408	174567	146481	92713.2	79529.8	106442	111531	162450	99577.8	0.612976	0.00108844
P61353	RPL27	213274	182034	191404	171446	110347	95385.3	126546	180627	186719	118446	0.634357	0.0248002
P61758	VBP1	85086.1	119814	121592	101612	54920.1	69070.6	65860.2	92196.2	110713	67465.4	0.609372	0.0200845
P61927	RPL37	123513	76030.4	149959	99967.7	41963.2	45858	59849.6	89196.6	111741	52853.8	0.473004	0.0320024
P62191	PSMC1	199405	228443	259603	195298	116663	117040	146920	175163	213924	131980	0.616948	0.00715983
P62750	RPL23A	96403.8	86885	161477	93587	37220.6	41737.7	70691.5	69713.5	94995.4	55725.6	0.586614	0.0312224
P62937	PPIA	820108	1.24658e+06	1.41959e+06	1.13713e+06	673734	605218	614091	878122	1.19185e+06	643913	0.540262	0.016861
P67809	YBX1	92838.9	88508.9	105221	73383.6	32784.2	37872.2	64447	54509	90673.9	46190.6	0.509415	0.00495793
P68036	UBE2L3	81967.3	106050	135334	107611	48731.1	44429.5	57039.8	87900.1	106831	52885.4	0.49504	0.0167059
P78524	DENND2B	28366	28279.6	28684.9	25993.8	17194.4	14795.6	17644.8	26004.9	28322.8	17419.6	0.615038	0.0122841
P84098	RPL19	170559	131403	227693	174569	76278.4	67619.4	118789	122020	172564	97533.6	0.565203	0.0166595
P98082	DAB2	209133	257722	283259	201918	143193	114473	157765	178247	233427	150479	0.64465	0.00914594
Q00688	FKBP3	162962	198141	226120	183725	97270.3	96304.3	134321	154752	190933	115796	0.606472	0.0103178
Q04323	UBXN1	49941.2	50217.4	53710.3	38072.2	14979.2	19924.4	41230.3	36454	50079.3	28189.2	0.562891	0.032957
Q04828	AKR1C1	456632	306196	452921	635412	214201	170825	332743	309232	454777	261717	0.575484	0.0376908
Q05193	DNM1	354400	209101	275642	307600	166845	174736	236940	180616	291621	177676	0.609271	0.0305732
Q05519	SRSF11	58039	65673.3	92204	88673.7	41229.1	29560.2	29634.2	66026.9	77173.5	35431.6	0.459117	0.0284194
Q07021	C1QBP	50103.2	71275.8	60610.4	35587.8	20538.1	19006	37712.9	43597.3	55356.8	29125.5	0.526141	0.0484743
Q07960	ARHGAP1	510819	442456	390183	376534	261966	213294	296359	275413	416319	268690	0.645393	0.00306171
Q12824	SMARCB1	19605.2	16510.5	18725.7	14666.6	11191.5	7265.41	12280.6	16096.7	17618.1	11736.1	0.666137	0.0374987
Q12929	EPS8	138529	133063	137972	142731	77368.2	78144.4	104531	106169	138250	91337.7	0.660669	0.00130447
Q13103	SPP2	8408.02	15172.1	16159.7	17817.7	6911.29	9085.51	9604.26	8881.57	15665.9	8983.54	0.573445	0.036361
Q13242	SRSF9	32030.5	51877.5	51678	39152.4	18075.2	15175.9	24443.1	21755.3	45415.2	19915.2	0.438514	0.00412752
Q13409	DYNC1I2	173477	128019	176580	118267	57022.6	54368.8	91099.5	96008.8	150748	74061	0.491289	0.00725587
Q13427	PPIG	19261.7	20250.7	22346	34438.5	15726.6	6652.22	9708.51	18631.5	21298.4	12717.5	0.597114	0.0430065
Q13442	PDAP1	111563	116083	172809	58819.4	22505.2	24825.6	65470.3	45793.7	113823	35309.6	0.310216	0.025221
Q13526	PIN1	30487.6	34117.1	45191.2	37502.5	11496.8	12181.9	21947.1	26988.2	35809.8	17064.5	0.476533	0.00901333
Q13885	TUBB2A	133486	140694	137994	120553	63457.8	57933.8	67157.5	83963.6	135740	65307.6	0.481123	0.000100446
Q14011	CIRBP	41809.7	29282.6	36001.9	20478.7	13572.4	16504.3	21898.9	19961.4	32642.2	18232.8	0.558566	0.0306024
Q14103	HNRNPD	281742	316711	329548	286955	202069	150886	193087	302387	301833	197578	0.654594	0.0362238
Q14195	DPYSL3	866838	701717	831944	517999	466859	374068	486212	534458	766831	476535	0.621435	0.0217079
Q14244	MAP7	3754.75	3025.8	3833.68	3356.66	927.934	569.681	3221.59	1992.03	3555.7	1459.98	0.410603	0.0272652
Q14320	FAM50A	29536.1	38755.1	46412.4	34720.2	13979.9	19086.1	18611.8	29598.5	36737.6	18849	0.51307	0.01268
Q14676	MDC1	8954.94	10488.8	10198.4	9854.2	6148.24	5759.89	6454.35	8205.84	10026.3	6301.29	0.628475	0.0022349
Q15056	EIF4H	19201.4	30806	42745.5	20819.4	5791.99	6738.83	9820.09	15526.8	25812.7	8279.46	0.320751	0.0178717
Q15424	SAFB	160527	133892	166307	117718	30380	39765.2	135019	98401.2	147209	69083.2	0.469285	0.0454397
Q15599	SLC9A3R2	42097.2	36443.5	32371.6	37957.7	19196.2	18605.8	25947	17873.7	37200.6	18901	0.508083	0.000861711
Q15637	SF1	95482.2	89618.7	94406.7	74001.8	54955.3	50971.3	66642.2	72715	92012.7	60798.8	0.660765	0.00872203
Q16204	CCDC6	187618	189140	197089	153296	81418.2	107711	143955	137117	188379	122414	0.649829	0.0100854
Q16774	GUK1	94509.4	126825	120183	110879	77021.8	29412.8	63065.7	90745.8	115531	70043.8	0.606278	0.0180809
Q27J81	INF2	210926	267206	291841	316271	176082	170129	171817	219402	279523	173949	0.622307	0.013993
Q495W5	FUT11	8454.92	7833.04	6913.86	5887.47	3366.11	2845.63	3617.37	4119.66	7373.45	3491.74	0.473556	0.000875215
Q49B96	COX19	14993	18458.4	19949.5	9498.69	4396.6	6419.83	10932.1	7049.8	16725.7	6734.81	0.402662	0.0194292
Q5EBL4	RILPL1	26217.8	28820.2	26197.8	19418	11778.2	14342.2	22012.4	17381.9	26207.8	15862	0.60524	0.0257082
Q5HYK7	SH3D19	119269	81820.7	71346.8	77104.3	43421.4	40176.1	72613.1	56205.5	79462.5	49813.4	0.626879	0.0398282
Q5JTJ3	COA6	35020.5	46124.5	44662.8	31468.9	19405.8	21906.8	32835.6	26983.1	39841.6	24444.9	0.613553	0.0236821
Q5KU26	COLEC12	340553	720714	683804	444112	284949	263707	303141	339540	563958	294045	0.521395	0.0373056
Q5SRE7	PHYHD1	37599.1	53331.5	56154.3	52627.5	25659.8	19811.9	27623.5	36504.2	52979.5	26641.6	0.502867	0.00599376
Q5T7V8	GORAB	14599	11426.6	12236.4	8079.13	6378.51	6798.88	8880.1	9078.17	11831.5	7839.49	0.662596	0.0462515
Q5U5X0	LYRM7	3568.67	5209.47	5402.41	4717.2	2828.39	2805.56	2184.84	3323.28	4963.33	2816.98	0.567557	0.00635354
Q5VWJ9	SNX30	31014.2	30734.8	29817.3	29311	17225.7	15664.4	20457.4	23443.3	30276	18841.6	0.622326	0.000808538
Q69YQ0	SPECC1L	15680.5	16519.7	15895.1	12916.5	8324.26	7688.07	10431.8	11952.2	15787.8	9378.04	0.594007	0.00422096
Q6IAA8	LAMTOR1	41772.2	35445.7	40168.7	25793.4	21842.3	15275	29259.1	21861.5	37807.2	21851.9	0.577982	0.0242684
Q6NW29	RWDD4	11983.2	16450.4	16381.3	12747.8	9032.41	6258.27	6048.4	10991.4	14564.5	7645.34	0.524928	0.00924807
Q6NZI2	CAVIN1	891630	587806	793228	804100	321810	320275	691478	468709	798664	395259	0.494901	0.0261828
Q6P6C2	ALKBH5	20539.9	30384.4	34434.2	43574.7	19689.6	18613	16377.5	17845.2	32409.3	18229.1	0.562465	0.0265518
Q6UN15	FIP1L1	10921.7	10792.3	14688.6	9215.12	4087.83	3395.17	5967.65	6624.11	10857	5027.74	0.463088	0.00370802
Q6UXP7	FAM151B	14509.9	13283.3	15490.8	12554.6	6488.95	4651.76	7907.83	12672.3	13896.6	7198.39	0.517996	0.0166881
Q7L311	ARMCX2	72432.6	50984.3	67487.3	72752.8	39841.8	37432.5	47668.9	43686.7	69959.9	41764.2	0.596974	0.00538282
Q7Z434	MAVS	31704.4	27689.7	32112.1	16960.3	11009	11305.9	20765.9	15629	29697	13467.4	0.453495	0.0253643
Q7Z4V5	HDGFL2	80678.3	65197.6	63207.9	52334.7	22525.7	25937.2	46102.5	52131.7	64202.8	36019.8	0.561033	0.0221462
Q7Z6K5	ARPIN	62508.8	57300.2	89546.2	47845	30236.8	33666.6	36733.3	43115.3	59904.5	35200	0.587601	0.0230442
Q7Z7B0	FILIP1	5656.79	5258.07	5026.37	2986.07	2090.69	2920.22	3238.16	3447.81	5142.22	3079.19	0.598805	0.0350532
Q86U42	PABPN1	64978.2	49760.2	61998	39057.5	20381.8	22528.3	47174	38376.1	55879.1	30452.2	0.544966	0.0470462
Q86UU1	PHLDB1	246228	233521	236396	166699	80926.3	92276.5	177027	113875	234958	103075	0.438697	0.00984595
Q86WN1	FCHSD1	23390.3	30532.6	31217.7	30141.3	17702.5	19619.3	25364.2	19614.2	30336.9	19616.7	0.646629	0.0155237
Q86Y38	XYLT1	24864.6	40825.4	30898.8	42487	19572.4	16140.1	17749.8	21445.4	35862.1	18661.1	0.520357	0.010039
Q8IUD2	ERC1	495456	555511	521090	442018	237982	253855	366158	355636	508273	304745	0.599571	0.00279424
Q8IWY4	SCUBE1	4022.94	8818.21	8384.61	11597.3	2774.66	3085.99	4602.93	4283.74	8601.41	3684.86	0.428402	0.0321575
Q8N129	CNPY4	40872.8	40825.4	30538	26639.5	16170.1	21746	20932.4	24733.6	35681.7	21339.2	0.598044	0.0140917
Q8N264	ARHGAP24	52046.5	31495.3	35237.6	38487.8	20300.2	20188	23228.6	26856.4	36862.7	21764.4	0.590418	0.0126092
Q8N573	OXR1	37713.2	33008.4	43312.3	39603.4	13889.6	14969.9	19901.2	29240.7	38658.3	17435.6	0.451017	0.00366527
Q8N6T3	ARFGAP1	68324.8	46242.3	62578.1	36460.3	25529.8	27390.4	30516.7	42639.2	54410.2	28953.5	0.532134	0.0384011
Q8N8S7	ENAH	286861	269446	233728	196321	124733	133467	193156	175317	251587	154392	0.613671	0.0133579
Q8NE62	CHDH	10152.8	9929.34	9390.41	6900.25	7496.63	5672.51	5981.32	6566.54	9659.87	6273.93	0.649484	0.0201303
Q8NFH5	NUP35	13392	9542.06	13532.1	9317.93	3986.82	3557.71	6572.17	8196.68	11467	5279.49	0.460406	0.0105116
Q8TBB5	KLHDC4	7957.07	10162	11439.8	8792.58	4258.46	2828.78	5570.89	8247.95	9477.31	4914.68	0.518573	0.0197826
Q8TEF2	C10orf105	5321.65	9300.68	11648.9	11064	4011.24	2630.34	4201.01	6701.32	10182.3	4106.13	0.40326	0.02462
Q8WTS6	SETD7	69187.2	80499.5	88363	81472.8	44578.1	38231.8	63718.3	56464.8	80986.2	50521.4	0.623828	0.00585927
Q8WUD4	CCDC12	10769.6	8058.34	8926	6886.75	3659.49	3395.48	8137.9	5739.07	8492.17	4699.28	0.553366	0.0466083
Q8WVJ2	NUDCD2	25740.1	25576.7	31621.2	24298.6	9750.42	10271.8	16729	22010.9	25658.4	13500.4	0.52616	0.0109739
Q92599	SEPTIN8	162331	190047	161744	153702	74356.7	87560.3	120332	148221	162038	103946	0.641495	0.018148
Q93052	LPP	214899	227127	233573	204049	122051	107575	148537	155275	221013	135294	0.612155	0.00054835
Q969M3	YIPF5	8822.56	5606.29	11135.5	6584.62	2152.63	4820.35	3660.39	5344.1	7703.59	4240.37	0.550441	0.029398
Q969Q0	RPL36AL	37394.2	25279.9	53510.3	26276	11960	12922.1	22562.3	21780.2	31835.1	17351.1	0.545031	0.042798
Q96A57	TMEM230	11770.9	15007.8	18500.3	14209.8	3679.81	4217.49	7645.41	9862.39	14608.8	5931.45	0.406019	0.00556268
Q96F85	CNRIP1	148088	138745	145713	144261	63683	89425.5	96139.6	107989	144987	92782.6	0.639937	0.00122115
Q96GY0	ZC2HC1A	13995.8	7575.12	10776	9864.06	4575.38	3991.05	5218.58	6251.09	10320	4896.98	0.474511	0.007843
Q96JY6	PDLIM2	64425	68360.5	70703.7	54460.4	30214.8	33528	54075.6	43404.7	66392.8	38466.3	0.579375	0.00960153
Q96SF7	TBX15	6108.07	5411.56	5048.87	4358.31	3639.75	2336.56	2968.7	3711.14	5230.21	3304.23	0.631757	0.00540147
Q99426	TBCB	94529	106612	125886	95643.6	46964.3	55126.5	71123.3	85896.7	101128	63124.9	0.624208	0.0110952
Q99538	LGMN	162174	108659	185503	103151	81003.4	107042	78440.9	81384.5	135416	81193.9	0.599588	0.04757
Q99543	DNAJC2	33797.2	40156.7	48382.2	36864.8	16491	15772.8	33100.1	27824.4	38510.8	22157.7	0.575364	0.0208559
Q99729	HNRNPAB	86136.1	102373	114877	106052	40554.5	45400.8	61276.3	88277.3	104212	53338.6	0.511825	0.0123706
Q99742	NPAS1	19857.4	14139.2	10432.1	13908.1	5554.98	656.094	10805.7	852.85	14023.7	3203.91	0.228465	0.0169703
Q99961	SH3GL1	230430	188875	213284	215816	93153.9	118011	162793	151554	214550	134783	0.628212	0.00426559
Q9BQI0	AIF1L	9788.04	9215.14	9521.7	8039.04	4968.41	2793.13	5080.33	5124.06	9368.42	5024.37	0.536309	0.000503047
Q9BR61	ACBD6	25211.9	19200	20860.7	17887.3	7748.83	7533.5	15306.6	15827.1	20030.4	11527.7	0.575512	0.0165914
Q9BR76	CORO1B	357492	438607	557306	410181	313652	245713	216395	400311	424394	279682	0.659016	0.0466763
Q9BUF5	TUBB6	288606	281992	308052	252475	188133	131987	190857	180415	285299	184274	0.645898	0.000871764
Q9BVA1	TUBB2B	117697	112168	118049	78201.5	37045.6	28049.5	40668.5	52905.4	114932	38857	0.338086	0.000833543
Q9BW91	NUDT9	124660	123206	132666	114322	69897.4	72080.3	93727.1	107271	123933	82903.7	0.668941	0.00793717
Q9BX67	JAM3	11519.9	7677.26	6577.43	7636.17	3804.08	2956.79	5374.08	6302.51	7656.71	4589.08	0.599353	0.0299257
Q9BXJ2	C1QTNF7	14511	11109.6	10160.5	13881.7	7544.94	7358.69	5938.99	7520.29	12495.7	7439.49	0.595366	0.00317898
Q9BY42	RTF2	21142.1	24094.8	25303.4	24344.5	9376.3	9497.33	20760.5	18342.5	24219.6	13919.9	0.574737	0.0245848
Q9BZL4	PPP1R12C	30478.4	23920.8	22060.3	22775.3	9662.01	11152.4	21173	15215.9	23348	13184.1	0.564679	0.0170924
Q9C040	TRIM2	12768.7	21539.7	14780.8	20248.7	8131.9	6255.7	9834.9	9505.66	17514.8	8818.78	0.503505	0.00768867
Q9GZV4	EIF5A2	15095.7	15812	16812.3	16216.3	4511.49	5600.23	11728.4	9838.21	16014.1	7719.22	0.482026	0.00365791
Q9H0Q0	CYRIA	59805.8	92716.7	102515	90164.8	52066.9	53747.8	55852.5	76366.8	91440.8	54800.1	0.599297	0.0481835
Q9H2P0	ADNP	30806.6	32266.8	34953.6	33445.8	21480.8	14571.8	22079.4	27805	32856.3	21780.1	0.66289	0.00715008
Q9H4F8	SMOC1	30513.2	18617.6	28541.4	21924.5	14944.3	13922.5	20252.5	14173.2	25232.9	14558.7	0.576974	0.0283424
Q9H4G0	EPB41L1	259944	324391	411765	335845	197892	168295	238205	252874	330118	218049	0.660517	0.0176206
Q9H6S3	EPS8L2	31549	33794.2	44279.1	42319.8	23442.6	21370	30583.1	27068.8	38057	25255.7	0.663628	0.0160748
Q9H6X2	ANTXR1	65818.4	47931.2	50605.5	47959.5	25586.5	23284.2	34285	41845.9	49282.5	29935.8	0.607432	0.0111976
Q9H7X7	IFT22	10452.8	12180.9	9419.54	8684.23	5800.49	4875.27	8450.49	7401.59	9936.19	6601.04	0.664343	0.0180483
Q9HB21	PLEKHA1	4080.16	5156.16	6127.77	7180.44	3354.97	2505.36	3858.68	3787.54	5641.96	3571.25	0.632981	0.021536
Q9HC62	SENP2	1561.63	2106.35	2780.22	2047.5	1670.89	1424.77	1181.58	905.883	2076.93	1303.17	0.627452	0.0325803
Q9HD26	GOPC	109015	136119	165343	117988	62558.5	64311.3	89428.1	97971.9	127053	76869.7	0.605019	0.0128107
Q9NP74	PALMD	100932	69018.8	67371.3	82376.3	26062.8	23906	64336.4	56654.9	75697.6	41358.8	0.546369	0.0284889
Q9NQ48	LZTFL1	118147	117674	126567	114706	55479.5	68958.1	87660.3	100961	117911	78309.2	0.66414	0.00745366
Q9NRJ7	PCDHB16	19071.5	20340.9	25132.3	26478.6	11272.1	12799.1	16635.2	16660	22736.6	14717.1	0.647288	0.00983648
Q9NRV9	HEBP1	103001	134947	138610	80528.1	55379.8	58941.2	70337.3	98876.6	118974	64639.2	0.543306	0.0430252
Q9NVM1	EVA1B	3692.85	3371.49	3494.11	2846.13	1061.61	1649.04	2660.76	2442.38	3432.8	2045.71	0.59593	0.0143782
Q9NVS2	MRPS18A	8877.34	8003.77	7897.62	7787.13	4333.88	5279.18	6717.17	3885.04	7950.7	4806.53	0.604542	0.00375967
Q9NX24	NHP2	4214.77	10277.7	14391.2	9525.48	3792.99	3089.22	4965.63	5158.19	9901.58	4379.31	0.442284	0.0470197
Q9NYN1	RASL12	6280.34	8079.77	4549.6	6622.44	4941.89	3118.71	3152.52	4269.6	6451.39	3711.06	0.575234	0.0255706
Q9P0L0	VAPA	178374	235646	249017	206559	99307.2	113171	123963	198163	221103	118567	0.536253	0.0214499
Q9P0V9	SEPTIN10	33349.9	47089	50480.1	54577.5	29696.1	29177	25326.2	38596.2	48784.6	29436.5	0.603399	0.0270763
Q9P121	NTM	30081.7	27739.6	31772.9	31828.1	20868.8	11930.9	17670.3	14715.9	30927.3	16193.1	0.523587	0.00061055
Q9P291	ARMCX1	112595	113025	132037	102744	73471.1	58523.5	85128	73514.5	112810	73492.8	0.651474	0.00206232
Q9P2N2	ARHGAP28	9043.41	11917.3	12458	6368.57	3516.95	3734.21	6198.68	7096.1	10480.4	4966.45	0.473881	0.0278833
Q9P2N6	KANSL3	4173.2	5455.5	4798.26	4454.15	2463.69	1647.3	3588.15	4444.15	4626.21	3025.92	0.654082	0.0467125
Q9UBP9	GULP1	78577.3	119439	116683	112662	79315.7	58597	67075.2	76314.8	114672	71695	0.625216	0.0138234
Q9UBW7	ZMYM2	5243.34	6285.39	5876.3	4839.78	2746.23	1204.29	2891.74	4702.14	5559.82	2818.98	0.507028	0.0143441
Q9UHB6	LIMA1	302817	192839	328975	156139	97949.7	83995.8	173610	143182	247828	120566	0.48649	0.0415961
Q9UHF1	EGFL7	4839.24	6467.83	6656.4	7129.91	4022.52	3775.82	4657.87	4296.41	6562.12	4159.47	0.633861	0.00784998
Q9UHR5	SAP30BP	20456.2	17027.5	17073.1	11005.5	7066.09	4899.72	14206.7	10879.8	17050.3	8972.96	0.526264	0.0463519
Q9UJY5	GGA1	106033	150825	164261	144472	88455.7	101681	90015	120280	147648	95848	0.649165	0.0291842
Q9UKU0	ACSL6	55310.4	41634.2	48564.6	44782.6	19499.1	17182.9	36397.3	33615.2	46673.6	26557.1	0.568997	0.0103983
Q9ULV4	CORO1C	559044	548049	758551	475180	330260	300164	389637	409753	553546	359949	0.650259	0.013477
Q9UMS6	SYNPO2	80342.4	96725.1	99682.6	84558.4	42473.2	33399.5	63716.1	67425.9	90641.8	53094.6	0.585763	0.00650976
Q9UMY4	SNX12	76247.6	100961	112428	99692.9	47187	51298.5	53478.6	73604.9	100327	52388.5	0.522178	0.00530252
Q9UN86	G3BP2	56404.4	51956.8	69213.6	44337.9	28154.9	28129.1	38043.7	45031.9	54180.6	33099.3	0.610907	0.0209614
Q9UPQ0	LIMCH1	23615.8	17605.4	22402.1	17273.3	11656.1	9541.82	18937.6	14081.2	20003.7	12868.6	0.643312	0.0422847
Q9Y371	SH3GLB1	170575	177174	202201	159320	80247.8	83618.8	123714	130814	173875	103666	0.596212	0.00391983
Q9Y3E1	HDGFL3	7150.01	8170.07	13606.7	8830.82	3040.1	2936.6	5452.68	6358.8	8500.44	4246.39	0.499549	0.0244075
Q9Y5J5	PHLDA3	17654.2	12980.7	13528.2	12581.5	5135.96	7986.78	11480.7	9026.24	13254.5	8506.51	0.641784	0.0167743
Q9Y646	CPQ	234414	276179	288647	213364	193584	148682	156000	155763	255296	155881	0.61059	0.00453388
Q9Y6A4	CFAP20	52792.1	60075.4	63115.2	59883.3	35280.4	38533.3	37120.9	50844.3	59979.3	37827.1	0.63067	0.0042817
Q9Y6M1	IGF2BP2	129801	77821.5	83624.2	62049	38070.6	38338.1	59191.8	48578.7	80722.8	43458.4	0.538366	0.0334832
Q9Y6W5	WASF2	159989	122349	207059	134856	61145.3	72598.6	98901.2	110857	147423	85749.9	0.58166	0.0186714
