# Supplementary material for: Integrative Proteomics and N-Glycoproteomics Analyses of Rheumatoid Arthritis Synovium Reveal Immune-Associated Glycopeptides
Source: Mol Cell Proteomics. 2023 Apr 4;22(5):100540. doi: 10.1016/j.mcpro.2023.100540 (PMC10176071; doi:10.1016/j.mcpro.2023.100540)
Supplement: Supplemental Table S4 [file mmc5.xlsx]

## Sheet: 1260 N-glycopeptides
All identified N-glycopeptides in our N-glycoproteomics analysis.
GP ID	N-glycopeptides	Suggested glycan structure	Accession Number	Gene name	GlycoSite	Start	End	p-Seq.	Sequence window	Sequon	Composition	Mol.Formula	N-glycoforms	Gly-bracket	GF score	Structure-diagnostic ions	Spectrum Index	RT(min)	Iso.m/z	Exp.m/z	z	Theo.m/z	IPMD(ppm)	Theo.MM(Da)	Missed cleavage sites	p-n(P score)	p-PTMs	p-MPs	OA1	OA2	OA3	OA4	RA1	RA2	RA3	RA4
A2M_N1424_1	VSNQTLSLFFTVLQDVPVR_N1424_N5H5F1S0	01Y(61F)41Y41M(31M41Y41L31Y41L)61M61Y	P01023	A2M	1424	1422	1440	VSNQTLSLFFTVLQDVPVR	EVSSNHVLIYLDKVSNQTLSLFFTVLQDVPV	N-X-T	N5H5F1S0	C183H305N31O85Ct4Nf1	Fucosylated	N,0;	0		21957	65.01	1092.28	1092.28	4	1092.27	9.81177	4364.06	0	7.97	V1TMTN3GlcNAc	9		2838.61		2876.1		3744.94	2734.78	3080.7
A2M_N1424_2		01Y41Y41M(31M41Y41L31Y41L)61M61Y31F											Fucosylated	N,0;	0		21957	65.01	1092.28	1092.28	4	1092.27	9.81177	4364.06	0	7.97	V1TMTN3GlcNAc	9		2838.61		2876.1		3744.94	2734.78	3080.7
ABCA1_N1504_1	NISDYLVK_N1504_N2H9F0S0	01Y41Y41M(31M21M21M)61M(31M21M)61M21M	O95477	ABCA1	1504	1504	1511	NISDYLVK	RKQNTADILQDLTGRNISDYLVKTYVQIIAK	N-X-S	N2H9F0S0	C129H227N14O73Ct8Nf2	High mannose	N,0;	0		15881	53.51	1092.5	1092.5	3	1092.5	6.24609	3274.48	0	24.57	N1GlcNAc@TMTK8TMT	8	20957.2	25229.6	21425	17294.3	28394.4	29511.5	8581.03	14768.5
ABCA1_N1504_2		01Y41Y41M(31M21M21M31G)61M(31M21M)61M											Complex/hybrid	N,0;	0		15881	53.51	1092.5	1092.5	3	1092.5	6.24609	3274.48	0	24.57	N1GlcNAc@TMTK8TMT	8	20957.2	25229.6	21425	17294.3	28394.4	29511.5	8581.03	14768.5
ABCA10_N1112	INEVNK_N1112_N2H5F0S0	01Y41Y41M(31M)61M(31M)61M	Q8WWZ4	ABCA10	1112	1108	1113	INEVNK	FMRNLDSLDNRINEVNKTILLTTLIPYLQSV	N-X-T	N2H5F0S0	C92H170N13O50Ct8Nf2	High mannose	N,0;	3	BI1,BII1,BIII1,04AI3,ZI1,	5042	17.85	1196.08	1196.58	2	1196.57	8.11777	2391.14	0	4.44	I1TMTN5GlcNAcK6TMT	5	34450.6	6541.71	16231.5	22225.4	15013.1	8974.21	16193.9
ABCA13_N5009_1	VIENNK_N5009_N2H6F0S0	01Y41Y41M(31M)61M(31M21M)61M	Q86UQ4	ABCA13	5009	5005	5010	VIENNK	KRWGCLADLFKVIENNKTFLNIKHYSINQTT	N-X-T	N2H6F0S0	C98H180N13O55Ct8Nf2	High mannose	N,1;	0		4943	17.58	1277.61	1277.61	2	1277.6	7.3705	2553.2	0	4.65	V1TMTN5GlcNAcK6TMT	5		6048.38		16704.3	3550.51	4049.56	8846.99
ABCA13_N5009_2		01Y41Y41M(31M21M)61M(31M)61M											High mannose	N,1;	1	04AI3,	4943	17.58	1277.61	1277.61	2	1277.6	7.3705	2553.2	0	4.65	V1TMTN5GlcNAcK6TMT	5		6048.38		16704.3	3550.51	4049.56	8846.99
ABCA13_N5009_3	VIENNK_N5009_N2H5F0S0	01Y41Y41M(31M)61M(31M)61M									N2H5F0S0	C92H170N13O50Ct8Nf2	High mannose	N,1;	3	BI1,BII1,BIII1,04AI3,ZI1,	5042	17.85	1196.08	1196.58	2	1196.57	8.11777	2391.14	0	7.22	V1TMTN5GlcNAcK6TMT	6	34450.6	6541.71	16231.5	22225.4	15013.1	8974.21	16193.9
ABCA13_N5009_4	VIENNK_N5009_N3H4F1S1	01Y(61F)41Y41M(31M)61M61Y41L32S									N3H4F1S1	C111H200N15O62Ct8Nf2	Fucosylated and Sialylated	N,1;	6	14AI3,BI3,YI1,YI3,YI4,YI1,	11480	41.41	957.454	957.454	3	957.446	8.83761	2869.32	0	2.94	V1TMTN5GlcNAcK6TMT	5	11769.4		16791	3896.53	9355.14	3738.48	4912.19	3622.59
ABCA13_N5009_5		01Y41Y41M(31M)61M21Y(31F)41L32S											Fucosylated and Sialylated	N,1;	8	ZI1,YI1,02XI2,YI2,YI3,YI4,ZI1,YI1,	11480	41.41	957.454	957.454	3	957.446	8.83761	2869.32	0	2.94	V1TMTN5GlcNAcK6TMT	5	11769.4		16791	3896.53	9355.14	3738.48	4912.19	3622.59
ABCA6_N109_1	GTSVIGAPNK_N109_N2H7F0S0	01Y41Y41M(31M)61M(31M21M)61M21M	Q8N139	ABCA6	109	101	110	GTSVIGAPNK	ALAPLLKGTSVIGAPNKTHMDEILLENLPYA	N-X-T	N2H7F0S0	C114H207N16O63Ct8Nf2	High mannose	N,1;	1	YI3,	10551	38.86	981.8	981.8	3	981.796	3.99068	2942.38	0	18.83	G1TMTN9GlcNAcK10TMT	11		14019.4	9989.19	15466.4	10347.8	13948.9	2829.81	2240.73
ABCA6_N109_2		01Y41Y41M(31M21M)61M(31M21M)61M											High mannose	N,1;	1	BI2,	10551	38.86	981.8	981.8	3	981.796	3.99068	2942.38	0	18.83	G1TMTN9GlcNAcK10TMT	11		14019.4	9989.19	15466.4	10347.8	13948.9	2829.81	2240.73
ABCA6_N109_3	GTSVIGAPNK_N109_N3H6F0S0	01Y41Y41M(31M41Y41L)61M(31M)61M									N3H6F0S0	C116H210N17O63Ct8Nf2	Complex/hybrid	N,1;	8	BI1,BII1,BIII1,BI2,CI2,BIII2,BIII3,YI1,YI2,YI1,	10575	38.93	995.478	995.478	3	995.472	6.35228	2983.4	0	14.3	G1TMTN9GlcNAcK10TMT	10	3310.3	3544.52	2224.15	10549.2	19703.2	13172.7	12573.2	3752.31
ABCA6_N109_4	GTSVIGAPNK_N109_N4H5F0S0	01Y41Y41M(31M)61M(21Y41L)61Y41L									N4H5F0S0	C118H213N18O63Ct8Nf2	Complex/hybrid	N,1;	0		10588	38.96	756.866	757.119	4	757.113	7.99926	3024.43	0	2.99	G1TMTN9GlcNAcK10TMT	5					2368.85	2369.44
ABCA6_N109_5		01Y41Y41M(31M41Y41L)61M61Y41L											Complex/hybrid	N,1;	0		10588	38.96	756.866	757.119	4	757.113	7.99926	3024.43	0	2.99	G1TMTN9GlcNAcK10TMT	5					2368.85	2369.44
ABCA6_N109_6	GTSVIGAPNK_N109_N3H5F0S0	01Y41Y41M(31M41Y)61M(31M)61M									N3H5F0S0	C110H200N17O58Ct8Nf2	Complex/hybrid	N,1;	1	BIII1,	10684	39.22	941.463	941.463	3	941.454	8.89321	2821.35	0	22.88	G1TMTN9GlcNAcK10TMT	12	3503.69	6368.08	2110.06	13891.5	33190.9	17120.9	19103.7	9240.3
ABCA6_N109_7		01Y41Y41M(31M41Y41L)61M61M											Complex/hybrid	N,1;	2	BII3,YII3,	10684	39.22	941.463	941.463	3	941.454	8.89321	2821.35	0	22.88	G1TMTN9GlcNAcK10TMT	12	3503.69	6368.08	2110.06	13891.5	33190.9	17120.9	19103.7	9240.3
ABCA6_N109_8	GTSVIGAPNK_N109_N2H5F0S0	01Y41Y41M(31M)61M(31M)61M									N2H5F0S0	C102H187N16O53Ct8Nf2	High mannose	N,2;	7	BI1,BII1,BIII1,BI2,02XI1,ZI1,YI1,YI2,YI1,	10700	39.27	873.769	873.769	3	873.761	8.96584	2618.27	0	27.79	G1TMTN9GlcNAcK10TMT	13	3275.34	9712.3	4471.75	18705	24810.3	19152.5	16047.8	7298.88
ABCA6_N109_9	GTSVIGAPNK_N109_N3H4F0S0	01Y41Y41M(31M)(41Y)61M61M									N3H4F0S0	C104H190N17O53Ct8Nf2	Complex/hybrid	N,1;	0		10783	39.5	665.835	665.835	4	665.83	7.86362	2659.3	0	10.4	G1TMTN9GlcNAcK10TMT	8	2401.18			3229.98	13412.9	3119.96	5619.85	2547.31
ABCA6_N109_10		01Y41Y41M(31M)61M61Y41L											Complex/hybrid	N,1;	2	BI3,YI3,	10789	39.51	887.444	887.444	3	887.437	8.1682	2659.3	0	9.56	G1TMTN9GlcNAcK10TMT	8	3970.74		2727.12	8968.24	12322.2	5016.14	4045.7	6748.23
ABCA6_N109_11		01Y41Y41M(31M41Y)61M61M											Complex/hybrid	N,1;	1	BII1,	10789	39.51	887.444	887.444	3	887.437	8.1682	2659.3	0	9.56	G1TMTN9GlcNAcK10TMT	8	3970.74		2727.12	8968.24	12322.2	5016.14	4045.7	6748.23
ABHD5_N74_1	FSHNISNK_N74_N2H7F0S0	01Y41Y41M(31M)61M(31M21M)61M21M	Q8WTS1	ABHD5	74	68	75	FSHNISNK	NGNKIWTLKFSHNISNKTPLVLLHGFGGGLG	N-X-T	N2H7F0S0	C115H200N17O62Ct8Nf2	High mannose	N,1;	2	YI3,YI3,	1306	7.67	982.778	982.778	3	982.781	-3.11253	2945.33	0	3.64	F1TMTN7GlcNAcK8TMT	5	495735	191056	104863	345216	117120	122116	693050	87674.7
ABHD5_N74_2		01Y41Y41M(31M21M)61M(31M21M)61M											High mannose	N,1;	4	BI2,ZI3,YI3,YI3,	1306	7.67	982.778	982.778	3	982.781	-3.11253	2945.33	0	3.64	F1TMTN7GlcNAcK8TMT	5	495735	191056	104863	345216	117120	122116	693050	87674.7
ABHD5_N74_3		01Y41Y41M(31M21M21M)61M(31M)61M											High mannose	N,1;	5	BI2,BIII3,CI2,CIII3,03AI3,BI2,BIII3,YI3,YIII3,	1306	7.67	982.778	982.778	3	982.781	-3.11253	2945.33	0	3.64	F1TMTN7GlcNAcK8TMT	5	495735	191056	104863	345216	117120	122116	693050	87674.7
ABI3BP_N281_3	APLGGVILVHLIIPGLNETTVK_N281_N5H4F1S0	01Y(61F)41Y41M(31M41Y)61M(21Y41L)61Y	Q7Z7G0	ABI3BP	281	265	286	APLGGVILVHLIIPGLNETTVK	PLGGVILVHLIIPGLNETTVKLPASLMFEIS	N-X-T	N5H4F1S0	C191H336N33O81Ct8Nf2	Fucosylated	N,2;	0		20951	62.15	905.684	905.684	5	905.676	9.53005	4522.35	0	14.12	A1TMTN17GlcNAcK22TMT	11	2845.77			3412.44			4640.18	1940.64
ABI3BP_N281_4		01Y(61F)41Y41M(31M41Y41L31Y)61M61Y											Fucosylated	N,2;	0		20951	62.15	905.684	905.684	5	905.676	9.53005	4522.35	0	14.12	A1TMTN17GlcNAcK22TMT	11	2845.77			3412.44			4640.18	1940.64
ABI3BP_N871_3	ENGSFSGK_N871_N4H5F1S0	01Y(61F)41Y41M(31M41Y41L)61M61Y41L			871	870	877	ENGSFSGK	PLNDTVTEYEVISRENGSFSGKNKSIQMTNQ	N-X-S	N4H5F1S0	C118H205N16O67Ct8Nf2	Fucosylated	N,0;	0		2221	10.15	1018.46	1018.46	3	1018.45	4.19886	3052.34	0	3.11	E1TMTN2GlcNAcK8TMT	5	20953.7		40774.8	79006			59464.9	19939
ABI3BP_N871_4		01Y41Y41M(31M41Y(31F)41L)61M61Y41L											Fucosylated	N,0;	0		2221	10.15	1018.46	1018.46	3	1018.45	4.19886	3052.34	0	3.11	E1TMTN2GlcNAcK8TMT	5	20953.7		40774.8	79006			59464.9	19939
ABI3BP_N871_5		01Y(61F)41Y41M(31M)61M(21Y41L)61Y41L											Fucosylated	N,0;	1	YI3,	2231	10.18	764.094	764.094	4	764.09	5.2734	3052.34	0	2.47	E1TMTN2GlcNAcK8TMT	5	4927.79	3973.34	4287.78	11707.7	1977.22		9332.95	2094.13
ABI3BP_N871_6	ENGSFSGK_N871_N5H4F1S0	01Y41Y41M(31M41Y(31F)41L31Y)61M61Y									N5H4F1S0	C120H208N17O67Ct8Nf2	Fucosylated	N,0;	0		2292	10.34	1032.13	1032.13	3	1032.13	6.532	3093.37	0	4.17	E1TMTN2GlcNAcK8TMT	6		6510.03	13005.8	13104.1			4029.9	7405.3
ABI3BP_N871_7		01Y41Y41M(31M41Y41L31Y)61M61Y31F											Fucosylated	N,0;	0		2292	10.34	1032.13	1032.13	3	1032.13	6.532	3093.37	0	4.17	E1TMTN2GlcNAcK8TMT	6		6510.03	13005.8	13104.1			4029.9	7405.3
ABI3BP_N871_1	ENGSFSGK_N871_N5H6F1S0	01Y41Y41M(31M41Y41L31Y41L)61M61Y(31F)41L									N5H6F1S0	C132H228N17O77Ct8Nf2	Fucosylated	N,0;	0		2148	9.95	1140.17	1140.17	3	1140.16	4.03356	3417.47	0	4.12	E1TMTN2GlcNAcK8TMT	6	3805.68		7944.23	16557.2	2569.47	2331.41	12605.5	2468.7
ABI3BP_N871_2		01Y41Y41M(31M41Y41L31Y41L)61M61Y41L21F											Fucosylated	N,0;	0		2148	9.95	1140.17	1140.17	3	1140.16	4.03356	3417.47	0	4.12	E1TMTN2GlcNAcK8TMT	6	3805.68		7944.23	16557.2	2569.47	2331.41	12605.5	2468.7
ABI3BP_N306_6	NETLALPAESK_N306_N2H8F0S0	01Y41Y41M(31M21M)61M(31M21M)61M21M			306	306	316	NETLALPAESK	LMFEISDALKTQLAKNETLALPAESKTPEVE	N-X-T	N2H8F0S0	C130H232N17O73Ct8Nf2	High mannose	N,0;	0		13366	46.59	1112.19	1112.19	3	1112.18	6.1097	3333.52	0	17.88	N1GlcNAc@TMTK11TMT	8	10712.7	17105.5	3539.36	5383.56	1766.34		5350.25	2690
ABI3BP_N306_7		01Y41Y41M(31M21M21M)61M(31M21M)61M											High mannose	N,0;	0		13366	46.59	1112.19	1112.19	3	1112.18	6.1097	3333.52	0	17.88	N1GlcNAc@TMTK11TMT	8	10712.7	17105.5	3539.36	5383.56	1766.34		5350.25	2690
ABI3BP_N306_1	NETLALPAESK_N306_N4H5F1S0	01Y(61F)41Y41M(31M(21Y41L)41Y)61M61M									N4H5F1S0	C134H238N19O72Ct8Nf2	Fucosylated	N,0;	1	BII2,	7290	24	851.156	850.9	4	850.901	-0.592795	3399.58	0	6.67	N1GlcNAc@TMTK11TMT	5	4838.83	2742.09	3252.22	9179.88			3699.66	1665.4
ABI3BP_N306_2		01Y(61F)41Y41M(31M)61M(21Y41L)61Y41L											Fucosylated	N,0;	0		7290	24	851.156	850.9	4	850.901	-0.592795	3399.58	0	6.67	N1GlcNAc@TMTK11TMT	5	4838.83	2742.09	3252.22	9179.88			3699.66	1665.4
ABI3BP_N306_3		01Y(61F)41Y41M(31M41Y41L)61M61Y41L											Fucosylated	N,0;	0		7290	24	851.156	850.9	4	850.901	-0.592795	3399.58	0	6.67	N1GlcNAc@TMTK11TMT	5	4838.83	2742.09	3252.22	9179.88			3699.66	1665.4
ABI3BP_N306_4	NETLALPAESK_N306_N4H5F1S1	01Y41Y41M(31M)61M(21Y(31F)41L32S)61Y41L									N4H5F1S1	C145H255N20O80Ct8Nf2	Fucosylated and Sialylated	N,0;	0		9437	29.98	923.932	923.682	4	923.675	8.25184	3690.68	0	7.87	N1GlcNAc@TMTK11TMT	7	5262.68		2275.9	9192.68			4840.59
ABI3BP_N306_5		01Y41Y41M(31M)61M(21Y41L32S)61Y(31F)41L											Fucosylated and Sialylated	N,0;	0		9437	29.98	923.932	923.682	4	923.675	8.25184	3690.68	0	7.87	N1GlcNAc@TMTK11TMT	7	5262.68		2275.9	9192.68			4840.59
ABI3BP_N252_15	QVIQNVTHK_N252_N4H4F1S0	01Y41Y41M(31M)61M(21Y(31F)41L)61Y			252	248	256	QVIQNVTHK	PRKLIPITIIKQVIQNVTHKDSAKSPEKAPL	N-X-T	N4H4F1S0	C124H222N21O62Ct8Nf2	Fucosylated	N,0;	0		9588	36.24	1044.85	1044.85	3	1044.84	5.47789	3131.51	0	5.41	Q1TMTN5GlcNAcK9TMT	6	3637.97	2580.49		2057.38			16722.3	1853.2
ABI3BP_N252_16		01Y41Y41M(31M)61M(21Y41L)61Y31F											Fucosylated	N,0;	0		9588	36.24	1044.85	1044.85	3	1044.84	5.47789	3131.51	0	5.41	Q1TMTN5GlcNAcK9TMT	6	3637.97	2580.49		2057.38			16722.3	1853.2
ABI3BP_N252_1	QVIQNVTHK_N252_N4H5F1S0	01Y(61F)41Y41M(31M)61M(21Y41L)61Y41L									N4H5F1S0	C130H232N21O67Ct8Nf2	Fucosylated	N,0;	1	YI3,	3236	12.9	1098.87	1098.87	3	1098.86	4.95469	3293.57	0	10.5	Q1TMTN5GlcNAcK9TMT	9	3157.33		4975.68	17693.6			21291.9	5743
ABI3BP_N252_7		01Y(61F)41Y41M(31M41Y41L)61M61Y41L											Fucosylated	N,0;	0		9480	35.94	1098.87	1098.87	3	1098.86	5.8434	3293.57	0	13.05	Q1TMTN5GlcNAcK9TMT	9		10483	19277.5	59629.5	11858		48422.4	9924.41
ABI3BP_N252_8		01Y41Y41M(31M41Y(31F)41L)61M61Y41L											Fucosylated	N,0;	0		9480	35.94	1098.87	1098.87	3	1098.86	5.8434	3293.57	0	13.05	Q1TMTN5GlcNAcK9TMT	9		10483	19277.5	59629.5	11858		48422.4	9924.41
ABI3BP_N252_9		01Y41Y41M(31M(21Y41L)41Y31F)61M61M											Fucosylated	N,0;	0		9481	35.94	824.402	824.402	4	824.397	6.43223	3293.57	0	8.47	Q1TMTN5GlcNAcK9TMT	7			12800.5	24441.8			18279.7
ABI3BP_N252_3	QVIQNVTHK_N252_N4H5F3S0	01Y41Y41M(31M)61M(21Y(31F)41L21F)61Y(31F)41L									N4H5F3S0	C142H252N21O75Ct8Nf2	Fucosylated	N,0;	0		7050	23.6	1195.9	1196.24	3	1196.23	3.225	3585.68	0	7.55	Q1TMTN5GlcNAcK9TMT	7	5660.27			9022.06			4469.01	1405.61
ABI3BP_N252_4		01Y41Y41M(31M)61M(21Y(31F)41L21F)61Y41L21F											Fucosylated	N,0;	0		7050	23.6	1195.9	1196.24	3	1196.23	3.225	3585.68	0	7.55	Q1TMTN5GlcNAcK9TMT	7	5660.27			9022.06			4469.01	1405.61
ABI3BP_N252_10	QVIQNVTHK_N252_N5H4F1S0	01Y41Y41M(31M41Y(31F)41L31Y)61M61Y									N5H4F1S0	C132H235N22O67Ct8Nf2	Fucosylated	N,0;	0		9504	36.01	1112.54	1112.54	3	1112.54	6.23213	3334.59	0	10.32	Q1TMTN5GlcNAcK9TMT	10	16113.4	3566.48	9005.87	6357.81			26387.9	4003.55
ABI3BP_N252_11		01Y(61F)41Y41M(31M41Y)61M(21Y41L)61Y											Fucosylated	N,0;	0		9506	36.01	834.658	834.658	4	834.654	5.20454	3334.59	0	7.41	Q1TMTN5GlcNAcK9TMT	7	4652.52		2692.9				13482.6
ABI3BP_N252_12		01Y(61F)41Y41M(31M41Y41L31Y)61M61Y											Fucosylated	N,0;	0		9506	36.01	834.658	834.658	4	834.654	5.20454	3334.59	0	7.41	Q1TMTN5GlcNAcK9TMT	7	4652.52		2692.9				13482.6
ABI3BP_N252_5	QVIQNVTHK_N252_N5H4F2S0	01Y41Y41M(31M)61M(21Y(31F)41L31Y)61Y31F									N5H4F2S0	C138H245N22O71Ct8Nf2	Fucosylated	N,0;	0		9462	35.89	1161.56	1161.23	3	1161.22	6.65424	3480.65	0	3.61	Q1TMTN5GlcNAcK9TMT	6	2170.49						5291.99
ABI3BP_N252_6		01Y41Y41M(31M)61M(21Y41L31Y31F)61Y31F											Fucosylated	N,0;	0		9462	35.89	1161.56	1161.23	3	1161.22	6.65424	3480.65	0	3.61	Q1TMTN5GlcNAcK9TMT	6	2170.49						5291.99
ABI3BP_N252_2	QVIQNVTHK_N252_N6H3F1S0	01Y41Y41M(31M(21Y31F)41Y)61M(21Y)61Y									N6H3F1S0	C134H238N23O67Ct8Nf2	Fucosylated	N,0;	0		3366	13.26	1126.22	1126.22	3	1126.21	5.63591	3375.62	0	5.79	Q1TMTN5GlcNAcK9TMT	6	3582.37		2429.54	2443.03			11341.9
ABI3BP_N252_13		01Y(61F)41Y41M(31M41Y)(41Y)61M(21Y)61Y											Fucosylated	N,0;	0		9563	36.17	1126.22	1126.22	3	1126.21	3.90167	3375.62	0	7.55	Q1TMTN5GlcNAcK9TMT	7	13441.5		2697.14	2766.6			15235.6
ABI3BP_N252_14		01Y41Y41M(31M41Y)(41Y)61M(21Y31F)61Y											Fucosylated	N,0;	0		9563	36.17	1126.22	1126.22	3	1126.21	3.90167	3375.62	0	7.55	Q1TMTN5GlcNAcK9TMT	7	13441.5		2697.14	2766.6			15235.6
ABI3BP_N37_1	VHINTTSDSILLK_N37_N4H5F0S0	01Y41Y41M(31M(21Y41L)41Y)61M61M			37	34	46	VHINTTSDSILLK	QKLPKGKRPNLKVHINTTSDSILLKFLRPSP	N-X-T	N4H5F0S0	C141H252N23O70Ct8Nf2	Complex/hybrid	N,0;	1	BII2,	15592	52.72	1174.92	1174.92	3	1174.91	7.70263	3521.71	0	4.3	V1TMTN4GlcNAcK13TMT	6			7639.85	19543.9			10012.9
ABI3BP_N37_2		01Y41Y41M(31M41Y41L)61M61Y41L											Complex/hybrid	N,0;	0		15592	52.72	1174.92	1174.92	3	1174.91	7.70263	3521.71	0	4.3	V1TMTN4GlcNAcK13TMT	6			7639.85	19543.9			10012.9
ACAN_N126_1	SNDSGVYR_N126_N2H6F0S0	01Y41Y41M(31M)61M(31M21M)61M	P16112	ACAN	126	125	132	SNDSGVYR	AIPSDATLEVQSLRSNDSGVYRCEVMHGIED	N-X-S	N2H6F0S0	C96H163N15O57Ct4Nf1	High mannose	N,2;	1	BI2,	2338	10.68	1253.54	1253.54	2	1253.53	7.80121	2505.05	0	9.83	S1TMTN2GlcNAc	7	13374.7	3575.85		2889.77	1729.93		4741.6
ACAN_N126_2		01Y41Y41M(31M21M)61M(31M)61M											High mannose	N,2;	0		2338	10.68	1253.54	1253.54	2	1253.53	7.80121	2505.05	0	9.83	S1TMTN2GlcNAc	7	13374.7	3575.85		2889.77	1729.93		4741.6
ACP2_N177	QTPEYQNESSR_N177_N2H3F1S0	01Y(61F)41Y41M(31M)61M	P11117	ACP2	177	171	181	QTPEYQNESSR	YEQLQNETRQTPEYQNESSRNAQFLDMVANE	N-X-S	N2H3F1S0	C102H170N20O54Ct4Nf1	Fucosylated	N,4;	5	BI1,BII1,BI2,BI3,02XI1,YI1,	1581	8.41	869.719	869.719	3	869.716	4.40644	2606.13	0	39.38	Q1TMTN7GlcNAc	13	34459.7	56580.9	79994.7	34746.4	31820.3	48446.3	25277.9	25121
ACP2_N167_8	YEQLQNETR_N167_N2H5F0S0	01Y41Y41M(31M)61M(31M)61M			167	162	170	YEQLQNETR	LKFPLGPCPRYEQLQNETRQTPEYQNESSRN	N-X-T	N2H5F0S0	C103H174N18O56Ct4Nf1	High mannose	N,0;	6	BI1,BII1,BIII1,02XI1,ZI1,YI1,02XI1,YI1,	4758	17.31	1314.08	1314.08	2	1314.08	5.02489	2626.15	0	5.38	Y1TMTN6GlcNAc	7	2145.54			4186.81	2369.1	3123.95	3455.08	2107.28
ACP2_N167_6	YEQLQNETR_N167_N2H7F0S0	01Y41Y41M(31M21M)61M(31M21M)61M									N2H7F0S0	C115H194N18O66Ct4Nf1	High mannose	N,0;	2	BI2,YI3,	4641	16.99	984.425	984.425	3	984.422	2.28928	2950.25	0	5.45	Y1TMTN6GlcNAc	7	2997.09	2726.98	10625.8	9392.03	9035.77	5249.91	3393.77	3529.66
ACP2_N167_7		01Y41Y41M(31M21M21M)61M(31M)61M											High mannose	N,0;	2	BI2,BIII3,YI3,YIII3,	4641	16.99	984.425	984.425	3	984.422	2.28928	2950.25	0	5.45	Y1TMTN6GlcNAc	7	2997.09	2726.98	10625.8	9392.03	9035.77	5249.91	3393.77	3529.66
ACP2_N167_1	YEQLQNETR_N167_N2H8F0S0	01Y41Y41M(31M21M)61M(31M21M)61M21M									N2H8F0S0	C121H204N18O71Ct4Nf1	High mannose	N,0;	1	YI3,	2865	11.91	1038.44	1038.44	3	1038.44	1.4313	3112.3	0	3.79	Y1TMTN6GlcNAc	6		3825.62	4443.87	3191.7	4373.78	2789.68	3626.9	1574.93
ACP2_N167_2		01Y41Y41M(31M21M21M)61M(31M21M)61M											High mannose	N,0;	0		2865	11.91	1038.44	1038.44	3	1038.44	1.4313	3112.3	0	3.79	Y1TMTN6GlcNAc	6		3825.62	4443.87	3191.7	4373.78	2789.68	3626.9	1574.93
ACP2_N167_3	YEQLQNETR_N167_N2H9F0S0	01Y41Y41M(31M21M21M)61M(31M21M)61M21M									N2H9F0S0	C127H214N18O76Ct4Nf1	High mannose	N,0;	0		4577	16.82	1092.47	1092.47	3	1092.46	7.92122	3274.36	0	8.59	Y1TMTN6GlcNAc	8	5608.53	14671.4	16691.2	12652.7	25516.4	25479.5	12655.6	9827.37
ACP2_N167_4		01Y41Y41M(31M21M21M31G)61M(31M21M)61M											Complex/hybrid	N,0;	0		4577	16.82	1092.47	1092.47	3	1092.46	7.92122	3274.36	0	8.59	Y1TMTN6GlcNAc	8	5608.53	14671.4	16691.2	12652.7	25516.4	25479.5	12655.6	9827.37
ACP2_N167_5		01Y41Y41M(31M21M21M31G31G)61M(31M)61M											Complex/hybrid	N,0;	0		4577	16.82	1092.47	1092.47	3	1092.46	7.92122	3274.36	0	8.59	Y1TMTN6GlcNAc	8	5608.53	14671.4	16691.2	12652.7	25516.4	25479.5	12655.6	9827.37
ADA2_N378_3	NILDALMLNTTR_N378_N2H5F0S0	01Y41Y41M(31M)61M(31M)61M	Q9NZK5	ADA2	378	370	381	NILDALMLNTTR	QGTSIDRNILDALMLNTTRIGHGFALSKHPA	N-X-T	N2H5F0S0	C112H200N20O56S1Ct4Nf1	High mannose	N,0;	4	BI1,BII1,BIII1,BI2,YI1,YI2,	16325	48.92	941.122	941.122	3	941.114	7.54956	2820.33	0	3.02	N1TMTN9GlcNAc	5				2465.85	1803.63	2990.49	3638.96	1977.18
ADA2_N378_1	NILDALMLNTTR_N378_N2H8F0S0	01Y41Y41M(31M21M)61M(31M21M)61M21M									N2H8F0S0	C130H230N20O71S1Ct4Nf1	High mannose	N,0;	0		15969	47.93	1103.5	1103.17	3	1103.17	3.52311	3306.49	0	2.88	N1TMTN9GlcNAc	5		2346.93			1771.19	2288.87	3597.99
ADA2_N378_2		01Y41Y41M(31M21M21M)61M(31M21M)61M											High mannose	N,0;	0		15969	47.93	1103.5	1103.17	3	1103.17	3.52311	3306.49	0	2.88	N1TMTN9GlcNAc	5		2346.93			1771.19	2288.87	3597.99
ADA2_N378_4	NILDALMLNTTR_N378_N3H4F0S1	01Y41Y41M(31M)61M61Y41L32S									N3H4F0S1	C125H220N22O64S1Ct4Nf1	Sialylated	N,0;	9	02AI2,BII1,BI1,35AI4,35AI3,BI3,YI1,YI3,YI1,	19889	64.55	1051.83	1051.83	3	1051.82	6.53464	3152.45	0	2.47	N1TMTN9GlcNAc	5					2747.72			1378.37
ADAM10_N278_1	INTTADEKDPTNPFR_N278_N2H9F0S0	01Y41Y41M(31M21M21M)61M(31M21M)61M21M	O14672	ADAM10	278	277	291	INTTADEKDPTNPFR	SGIRNISFMVKRIRINTTADEKDPTNPFRFP	N-X-T	N2H9F0S0	C159H272N25O86Ct8Nf2	High mannose	N,2;	0		7238	23.89	1348.61	1348.61	3	1348.6	6.1394	4041.79	1	27.45	I1TMTN2GlcNAcK8TMT	12	6291.67	23364.5	30576.6	31782.2	32935.1	44570.2	24755.7	27222.3
ADAM10_N278_2		01Y41Y41M(31M21M21M31G31G)61M(31M)61M											Complex/hybrid	N,2;	0		7238	23.89	1348.61	1348.61	3	1348.6	6.1394	4041.79	1	27.45	I1TMTN2GlcNAcK8TMT	12	6291.67	23364.5	30576.6	31782.2	32935.1	44570.2	24755.7	27222.3
ADAM10_N267	NISFMVK_N267_N3H6F0S1	01Y41Y41M(31M41Y41L32S)61M(31M)61M			267	267	273	NISFMVK	AIDTIYQTTDFSGIRNISFMVKRIRINTTAD	N-X-S	N3H6F0S1	C125H220N15O67S1Ct8Nf2	Sialylated	N,0;	15	02AIII2,BI1,BII1,BI2,BIII1,14AIII3,35AIII4,35AIII3,BIII3,02XI1,YI1,YI2,YIII3,YIII4,02XI1,YI1,	17589	58.23	1057.49	1057.49	3	1057.48	7.05901	3169.43	0	4.75	N1GlcNAc@TMTK7TMT	5	3939.47	3289.24	6749.12	4696.34	8906.22	10461.5	3959.96	7224.44
ADAM10_N439_9	NISQVLEK_N439_N2H5F0S0	01Y41Y41M(31M)61M(31M)61M			439	439	446	NISQVLEK	GDKLNNNKFSLCSIRNISQVLEKKRNNCFVE	N-X-S	N2H5F0S0	C102H188N15O53Ct8Nf2	High mannose	N,0;	7	BI1,BII1,BIII1,BI2,02XI1,ZI1,YI1,YI2,YI1,	15119	51.42	869.436	869.436	3	869.43	7.90676	2605.27	0	20.64	N1GlcNAc@TMTK8TMT	8	21191.9	65631.6	56991.5	60565.2	30186.2	14984.8	29926.9	67311.7
ADAM10_N439_7	NISQVLEK_N439_N2H6F0S0	01Y41Y41M(31M)61M(31M21M)61M									N2H6F0S0	C108H198N15O58Ct8Nf2	High mannose	N,0;	0		15026	51.16	1384.68	1384.68	2	1384.67	7.8086	2767.33	0	7.93	N1GlcNAc@TMTK8TMT	6	2687.41	3382.01	11495	9559.14	8318.94	2692.33	4239.97	9221.01
ADAM10_N439_8		01Y41Y41M(31M21M)61M(31M)61M											High mannose	N,0;	0		15026	51.16	1384.68	1384.68	2	1384.67	7.8086	2767.33	0	7.93	N1GlcNAc@TMTK8TMT	6	2687.41	3382.01	11495	9559.14	8318.94	2692.33	4239.97	9221.01
ADAM10_N439_1	NISQVLEK_N439_N2H8F0S0	01Y41Y41M(31M21M)61M(31M21M)61M21M									N2H8F0S0	C120H218N15O68Ct8Nf2	High mannose	N,0;	1	YI3,	9804	30.99	1031.49	1031.49	3	1031.48	8.57595	3091.43	0	5.08	N1GlcNAc@TMTK8TMT	5	4488.95	3214.84	2288.62	9662.55	2922.25	2845.12	9783.51	3808.59
ADAM10_N439_2		01Y41Y41M(31M21M21M)61M(31M21M)61M											High mannose	N,0;	0		9804	30.99	1031.49	1031.49	3	1031.48	8.57595	3091.43	0	5.08	N1GlcNAc@TMTK8TMT	5	4488.95	3214.84	2288.62	9662.55	2922.25	2845.12	9783.51	3808.59
ADAM10_N439_3		01Y41Y41M(31M21M21M31G)61M(31M)61M											Complex/hybrid	N,0;	1	04AI3,13AIII4,	9804	30.99	1031.49	1031.49	3	1031.48	8.57595	3091.43	0	5.08	N1GlcNAc@TMTK8TMT	5	4488.95	3214.84	2288.62	9662.55	2922.25	2845.12	9783.51	3808.59
ADAM10_N439_4	NISQVLEK_N439_N2H9F0S0	01Y41Y41M(31M21M21M)61M(31M21M)61M21M									N2H9F0S0	C126H228N15O73Ct8Nf2	High mannose	N,0;	0		14831	50.62	1085.51	1085.51	3	1085.5	6.31961	3253.49	0	5.37	N1GlcNAc@TMTK8TMT	5	2095.46		1936.17			2127.96	4473.21	2058.83
ADAM10_N439_5		01Y41Y41M(31M21M21M31G)61M(31M21M)61M											Complex/hybrid	N,0;	0		14831	50.62	1085.51	1085.51	3	1085.5	6.31961	3253.49	0	5.37	N1GlcNAc@TMTK8TMT	5	2095.46		1936.17			2127.96	4473.21	2058.83
ADAM10_N439_6		01Y41Y41M(31M21M21M31G31G)61M(31M)61M											Complex/hybrid	N,0;	0		14831	50.62	1085.51	1085.51	3	1085.5	6.31961	3253.49	0	5.37	N1GlcNAc@TMTK8TMT	5	2095.46		1936.17			2127.96	4473.21	2058.83
ADAM9_N381_5	NFSSCSAEDFEK_N381_N2H5F0S0	01Y41Y41M(31M)61M(31M)61M	Q13443	ADAM9	381	381	392	NFSSCSAEDFEK	GAKSCIMNSGASGSRNFSSCSAEDFEKLTLN	N-X-S	N2H5F0S0	C121H202N19O63S1Ct8Nf2	High mannose	N,0;	6	BI1,BII1,BIII1,BI2,04AI3,ZI1,YI1,YI2,	12946	45.44	1032.78	1032.78	3	1032.78	6.52178	3095.32	0	95.74	N1GlcNAc@TMTC5CamK12TMT	15	18322.4	29591.8	44411.6	47373.3	71363.1	39860.3	27988.2	44248.5
ADAM9_N381_3	NFSSCSAEDFEK_N381_N2H6F0S0	01Y41Y41M(31M)61M(31M21M)61M									N2H6F0S0	C127H212N19O68S1Ct8Nf2	High mannose	N,0;	1	BI2,	12911	45.34	1086.85	1086.8	3	1086.79	5.82857	3257.37	0	14.48	N1GlcNAc@TMTC5CamK12TMT	7	4357.36	4449.18	8402.09	5150.01	14924.5	43419.6	58406.7	12742.1
ADAM9_N381_4		01Y41Y41M(31M21M)61M(31M)61M											High mannose	N,0;	2	BI2,BI2,	12911	45.34	1086.85	1086.8	3	1086.79	5.82857	3257.37	0	14.48	N1GlcNAc@TMTC5CamK12TMT	7	4357.36	4449.18	8402.09	5150.01	14924.5	43419.6	58406.7	12742.1
ADAM9_N381_1	NFSSCSAEDFEK_N381_N2H7F0S0	01Y41Y41M(31M)61M(31M21M)61M21M									N2H7F0S0	C133H222N19O73S1Ct8Nf2	High mannose	N,0;	0		12796	45.03	1140.82	1140.82	3	1140.81	7.87696	3419.42	0	36.14	N1GlcNAc@TMTC5CamK12TMT	10	4614.4	10196.1	14582.9	5484.55	12296.4	18055.9	14516	10190
ADAM9_N381_2		01Y41Y41M(31M21M)61M(31M21M)61M											High mannose	N,0;	1	BI2,	12796	45.03	1140.82	1140.82	3	1140.81	7.87696	3419.42	0	36.14	N1GlcNAc@TMTC5CamK12TMT	10	4614.4	10196.1	14582.9	5484.55	12296.4	18055.9	14516	10190
AFAP1L2_N659_1	NRTEAEVK_N659_N4H5F1S0	01Y41Y41M(31M)61M(21Y(31F)41L)61Y41L	Q8N4X5	AFAP1L2	659	659	666	NRTEAEVK	KDRLRVTSAEIKLGKNRTEAEVKRYTEEKER	N-X-T	N4H5F1S0	C122H220N19O68Ct8Nf2	Fucosylated	N,0;	0		11519	41.52	1058.83	1058.83	3	1058.82	3.07234	3173.46	1	4.02	N1GlcNAc@TMTK8TMT	5	55301.3	9173.47		27642.6	23797.2	22031	27228.9
AFAP1L2_N659_2		01Y41Y41M(31M)61M(21Y41L21F)61Y41L											Fucosylated	N,0;	0		11519	41.52	1058.83	1058.83	3	1058.82	3.07234	3173.46	1	4.02	N1GlcNAc@TMTK8TMT	5	55301.3	9173.47		27642.6	23797.2	22031	27228.9
AGBL2_N815_1	LNETNLNRR_N815_N4H4F1S0	01Y(61F)41Y41M(31M41Y41L)61M61Y	Q5U5Z8	AGBL2	815	814	822	LNETNLNRR	ENSSFLPMKNENPRLNETNLNRRDKDTPLDP	N-X-T	N4H4F1S0	C115H203N23O62Ct4Nf1	Fucosylated	N,1;	0		9303	35.46	989.459	989.457	3	989.458	-0.326951	2965.36	1	1.92	L1TMTN2GlcNAc	5	73105.8	47769.5	25973	25648.2	60730.3	36154.2	44652	38381.4
AGBL2_N815_2		01Y41Y41M(31M41Y41L)61M61Y31F											Fucosylated	N,1;	0		9303	35.46	989.459	989.457	3	989.458	-0.326951	2965.36	1	1.92	L1TMTN2GlcNAc	5	73105.8	47769.5	25973	25648.2	60730.3	36154.2	44652	38381.4
AHSG_N176_1	AALAAFNAQNNGSNFQLEEISR_N176_N4H5F0S2	01Y41Y41M(31M)61M(21Y41L32S)61Y41L32S	P02765	AHSG	176	166	187	AALAAFNAQNNGSNFQLEEISR	VHAAKAALAAFNAQNNGSNFQLEEISRAQLV	N-X-S	N4H5F0S2	C193H314N38O98Ct4Nf1	Sialylated	N,0;	1	BIII1,	14866	44.88	1201.04	1201.04	4	1201.03	7.73338	4799.09	0	3.98	A1TMTN11GlcNAc	8			1998.85			2366.59
AHSG_N176_2		01Y41Y41M(31M41Y41L32S)61M61Y41L32S											Sialylated	N,0;	0		14866	44.88	1201.04	1201.04	4	1201.03	7.73338	4799.09	0	3.98	A1TMTN11GlcNAc	8			1998.85			2366.59
AHSG_N156_2	VCQDCPLLAPLNDTR_N156_N4H5F0S2	01Y41Y41M(31M)61M(21Y41L32S)61Y41L32S			156	145	159	VCQDCPLLAPLNDTR	DVRKVCQDCPLLAPLNDTRVVHAAKAALAAF	N-X-T	N4H5F0S2	C165H279N29O88S2Ct4Nf1	Sialylated	N,0;	0		18261	60.07	1403.28	1403.28	3	1403.27	9.04895	4205.78	0	2.02	V1TMTC2CamC5CamN12GlcNAc	5							4016.55	2733.83
AHSG_N156_3		01Y41Y41M(31M41Y41L32S)61M61Y41L32S											Sialylated	N,0;	0		18261	60.07	1403.28	1403.28	3	1403.27	9.04895	4205.78	0	2.02	V1TMTC2CamC5CamN12GlcNAc	5							4016.55	2733.83
AHSG_N156_1	VCQDCPLLAPLNDTR_N156_N4H5F2S1	01Y41Y41M(31M(21Y(31F)41L32S)41Y31F)61M61M									N4H5F2S1	C166H282N28O88S2Ct4Nf1	Fucosylated and Sialylated	N,0;	1	YII3,	13586	41.41	1052.71	1052.96	4	1052.96	2.77227	4206.8	0	5.23	V1TMTC2CamC5CamN12GlcNAc	7			2347.54			2211.15	4411.3	1832.98
AKAP17A_N566_1	GIPACEQNVSR_N566_N4H5F1S0	01Y(61F)41Y41M(31M(21Y41L)41Y)61M61M	Q02040	AKAP17A	566	559	569	GIPACEQNVSR	PDNNQQPKGIPACEQNVSRKDTRSEQDKCNR	N-X-S	N4H5F1S0	C125H216N22O69S1Ct4Nf1	Fucosylated	N,1;	2	BII2,BII2,	9581	36.22	1077.14	1077.14	3	1077.14	4.02821	3228.39	0	1.49	G1TMTC5CamN8GlcNAc	5	4223.34	3409.98					11885.2	2842
AKAP17A_N566_2		01Y(61F)41Y41M(31M)61M(21Y41L)61Y41L											Fucosylated	N,1;	1	BI3,	9581	36.22	1077.14	1077.14	3	1077.14	4.02821	3228.39	0	1.49	G1TMTC5CamN8GlcNAc	5	4223.34	3409.98					11885.2	2842
AKAP17A_N566_3		01Y(61F)41Y41M(31M41Y41L)61M61Y41L											Fucosylated	N,1;	0		9581	36.22	1077.14	1077.14	3	1077.14	4.02821	3228.39	0	1.49	G1TMTC5CamN8GlcNAc	5	4223.34	3409.98					11885.2	2842
ANGPTL2_N164_5	ILNQTADMLQLASK_N164_N2H5F0S0	01Y41Y41M(31M)61M(31M)61M	Q9UKU9	ANGPTL2	164	162	175	ILNQTADMLQLASK	RDNALELSQLENRILNQTADMLQLASKYKDL	N-X-T	N2H5F0S0	C128H233N22O61S1Ct8Nf2	High mannose	N,0;	2	BI1,BII1,BIII1,BI2,	16424	49.15	1074.2	1074.54	3	1074.53	9.03888	3220.58	0	3.98	I1TMTN3GlcNAcK14TMT	6	4245.13			2890.6			10324
ANGPTL2_N164_1	ILNQTADMLQLASK_N164_N2H9F0S0	01Y41Y41M(31M21M21M)61M(31M21M)61M21M									N2H9F0S0	C152H273N22O81S1Ct8Nf2	High mannose	N,2;	0		16075	48.19	968.459	968.459	4	968.454	4.86356	3868.79	0	11.92	I1TMTN3GlcNAcK14TMT	8	4200.37		3164.89	3141.17	2841.72	2294.19	13026.8
ANGPTL2_N164_2		01Y41Y41M(31M21M21M31G)61M(31M21M)61M											Complex/hybrid	N,2;	0		16075	48.19	968.459	968.459	4	968.454	4.86356	3868.79	0	11.92	I1TMTN3GlcNAcK14TMT	8	4200.37		3164.89	3141.17	2841.72	2294.19	13026.8
ANGPTL2_N164_3	ILNQTADMLQLASK_N164_N4H5F1S0	01Y(61F)41Y41M(31M(21Y41L)41Y)61M61M									N4H5F1S0	C150H269N24O75S1Ct8Nf2	Fucosylated	N,0;	1	BII2,	16277	48.75	1258.61	1258.61	3	1258.6	8.62052	3772.8	0	3.28	I1TMTN3GlcNAcK14TMT	6	4665.55			4766.48	2984.48
ANGPTL2_N164_4		01Y(61F)41Y41M(31M41Y41L)61M61Y41L											Fucosylated	N,0;	0		16277	48.75	1258.61	1258.61	3	1258.6	8.62052	3772.8	0	3.28	I1TMTN3GlcNAcK14TMT	6	4665.55			4766.48	2984.48
ANO6_N361_1	LNITCESSK_N361_N2H7F0S0	01Y41Y41M(31M)61M(31M21M)61M21M	Q4KMQ2	ANO6	361	360	368	LNITCESSK	IMCPQCDRLCPFWKLNITCESSKKLCIFDSF	N-X-T	N2H7F0S0	C116H211N16O66S1Ct8Nf2	High mannose	N,1;	1	YI3,	8341	27.15	1017.8	1017.8	3	1017.79	7.44834	3050.36	0	9.62	L1TMTN2GlcNAcC5CamK9TMT	8	23802.3	2346.65	2779.49	4535.97	15555.8	38487.3	25491.1	16693.8
ANO6_N361_2		01Y41Y41M(31M21M)61M(31M21M)61M											High mannose	N,1;	2	BI2,YI3,	8341	27.15	1017.8	1017.8	3	1017.79	7.44834	3050.36	0	9.62	L1TMTN2GlcNAcC5CamK9TMT	8	23802.3	2346.65	2779.49	4535.97	15555.8	38487.3	25491.1	16693.8
ANPEP_N234_22	AEFNITLIHPK_N234_N2H5F0S0	01Y41Y41M(31M)61M(31M)61M	P15144	ANPEP	234	231	241	AEFNITLIHPK	KSFPCFDEPAMKAEFNITLIHPKDLTALSNM	N-X-T	N2H5F0S0	C122H212N19O55Ct8Nf2	High mannose	N,3;	6	BI1,BII1,BIII1,BI2,YI1,YI3,YI1,YI2,	17425	57.77	986.832	986.832	3	986.826	6.19602	2957.46	0	21.21	A1TMTN4GlcNAcK11TMT	10	3688.2	6521.98	13337	7672.39		34270.7
ANPEP_N234_10	AEFNITLIHPK_N234_N2H8F0S0	01Y41Y41M(31M21M)61M(31M21M)61M21M									N2H8F0S0	C140H242N19O70Ct8Nf2	High mannose	N,1;	1	YI3,	13997	42.55	861.908	861.908	4	861.911	-3.41084	3443.62	0	7.74	A1TMTN4GlcNAcK11TMT	7		4403.3		5620.23	9935.58		2580.08	7505.91
ANPEP_N234_11		01Y41Y41M(31M21M21M)61M(31M21M)61M											High mannose	N,1;	0		13997	42.55	861.908	861.908	4	861.911	-3.41084	3443.62	0	7.74	A1TMTN4GlcNAcK11TMT	7		4403.3		5620.23	9935.58		2580.08	7505.91
ANPEP_N234_12		01Y41Y41M(31M21M21M31G)61M(31M)61M											Complex/hybrid	N,1;	0		13997	42.55	861.908	861.908	4	861.911	-3.41084	3443.62	0	7.74	A1TMTN4GlcNAcK11TMT	7		4403.3		5620.23	9935.58		2580.08	7505.91
ANPEP_N234_20	AEFNITLIHPK_N234_N3H5F0S0	01Y41Y41M(31M41Y)61M(31M)61M									N3H5F0S0	C130H225N20O60Ct8Nf2	Complex/hybrid	N,2;	1	BIII1,	17378	57.64	1054.53	1054.53	3	1054.52	5.6723	3160.54	0	12.06	A1TMTN4GlcNAcK11TMT	9	4276.24	11297.6	8727.39	5405.18	2096.53	12890.8
ANPEP_N234_21		01Y41Y41M(31M41Y41L)61M61M											Complex/hybrid	N,2;	2	BII3,YII3,	17378	57.64	1054.53	1054.53	3	1054.52	5.6723	3160.54	0	12.06	A1TMTN4GlcNAcK11TMT	9	4276.24	11297.6	8727.39	5405.18	2096.53	12890.8
ANPEP_N234_19	AEFNITLIHPK_N234_N3H6F0S0	01Y41Y41M(31M41Y41L)61M(31M)61M									N3H6F0S0	C136H235N20O65Ct8Nf2	Complex/hybrid	N,0;	4	BI1,BII1,BIII1,BI2,BIII2,BIII3,	17233	57.24	1108.54	1108.54	3	1108.54	3.71357	3322.6	0	3.05	A1TMTN4GlcNAcK11TMT	5			2687.13			2587.42
ANPEP_N234_6	AEFNITLIHPK_N234_N4H5F0S0	01Y41Y41M(31M(21Y41L)41Y)61M61M									N4H5F0S0	C138H238N21O65Ct8Nf2	Complex/hybrid	N,0;	1	BII2,	11484	35.55	841.917	841.917	4	841.911	6.6588	3363.62	0	9.04	A1TMTN4GlcNAcK11TMT	7			18370.2	59645		34352.1	33621.7	16343.4
ANPEP_N234_7		01Y41Y41M(31M41Y41L)61M61Y41L											Complex/hybrid	N,0;	0		11484	35.55	841.917	841.917	4	841.911	6.6588	3363.62	0	9.04	A1TMTN4GlcNAcK11TMT	7			18370.2	59645		34352.1	33621.7	16343.4
ANPEP_N234_13	AEFNITLIHPK_N234_N5H4F3S1	01Y(61F)41Y41M(31M41Y)61M(21Y(31F)41L32S)61Y31F									N5H4F3S1	C169H288N23O85Ct8Nf2	Fucosylated and Sialylated	N,0;	1	BIII2,	16578	55.44	1034.99	1034.74	4	1034.74	8.39819	4133.92	0	3.72	A1TMTN4GlcNAcK11TMT	6			2037.9					2782.39
ANPEP_N234_14		01Y41Y41M(31M(21Y31F)41Y31F)61M21Y(31F)41L32S											Fucosylated and Sialylated	N,0;	0		16578	55.44	1034.99	1034.74	4	1034.74	8.39819	4133.92	0	3.72	A1TMTN4GlcNAcK11TMT	6			2037.9					2782.39
ANPEP_N234_15		01Y41Y41M(31M41Y31F)61M(21Y(31F)41L32S)61Y31F											Fucosylated and Sialylated	N,0;	0		16578	55.44	1034.99	1034.74	4	1034.74	8.39819	4133.92	0	3.72	A1TMTN4GlcNAcK11TMT	6			2037.9					2782.39
ANPEP_N234_16	AEFNITLIHPK_N234_N5H5F0S0	01Y41Y41M(31M41Y)61M(21Y41L)61Y41L									N5H5F0S0	C146H251N22O70Ct8Nf2	Complex/hybrid	N,1;	0		17208	57.17	892.934	892.684	4	892.681	2.92133	3566.7	0	5.43	A1TMTN4GlcNAcK11TMT	5	2685.5		2442.81	2577.8				2530.57
ANPEP_N234_17		01Y41Y41M(31M41Y41L)61M(21Y41L)61Y											Complex/hybrid	N,1;	0		17208	57.17	892.934	892.684	4	892.681	2.92133	3566.7	0	5.43	A1TMTN4GlcNAcK11TMT	5	2685.5		2442.81	2577.8				2530.57
ANPEP_N234_18		01Y41Y41M(31M41Y41L31Y41L)61M61Y											Complex/hybrid	N,1;	0		17208	57.17	892.934	892.684	4	892.681	2.92133	3566.7	0	5.43	A1TMTN4GlcNAcK11TMT	5	2685.5		2442.81	2577.8				2530.57
ANPEP_N234_3	AEFNITLIHPK_N234_N5H6F0S0	01Y41Y41M(31M)61M(21Y41L31Y41L)61Y41L									N5H6F0S0	C152H261N22O75Ct8Nf2	Complex/hybrid	N,2;	0		11260	34.94	933.203	933.203	4	933.194	9.30774	3728.76	0	10.31	A1TMTN4GlcNAcK11TMT	7	3277.02	14471.5	2644.85	5687.55	4680.49	2717.04	4934.06	7258.5
ANPEP_N234_4		01Y41Y41M(31M41Y41L)61M(21Y41L)61Y41L											Complex/hybrid	N,2;	0		11260	34.94	933.203	933.203	4	933.194	9.30774	3728.76	0	10.31	A1TMTN4GlcNAcK11TMT	7	3277.02	14471.5	2644.85	5687.55	4680.49	2717.04	4934.06	7258.5
ANPEP_N234_5		01Y41Y41M(31M41Y41L31Y41L)61M61Y41L											Complex/hybrid	N,2;	0		11260	34.94	933.203	933.203	4	933.194	9.30774	3728.76	0	10.31	A1TMTN4GlcNAcK11TMT	7	3277.02	14471.5	2644.85	5687.55	4680.49	2717.04	4934.06	7258.5
ANPEP_N234_9	AEFNITLIHPK_N234_N5H6F0S1	01Y41Y41M(31M41Y41L)61M(21Y41L32S)61Y41L									N5H6F0S1	C163H278N23O83Ct8Nf2	Sialylated	N,1;	0		13500	41.17	1005.98	1006.23	4	1006.22	8.9367	4019.85	0	6.63	A1TMTN4GlcNAcK11TMT	6	4255.95	8000.23	4013.06	6152.65	7180.74		5888.87	4307.99
ANPEP_N234_8	AEFNITLIHPK_N234_N5H6F2S0	01Y(61F)41Y41M(31M(21Y(31F)41L31Y)41Y41L)61M61M									N5H6F2S0	C164H281N22O83Ct8Nf2	Fucosylated	N,1;	0		13500	41.17	1005.98	1006.48	4	1006.47	4.52735	4020.87	0	6.63	A1TMTN4GlcNAcK11TMT	6	4255.95	8000.23	4013.06	6152.65	7180.74		5888.87	4307.99
ANPEP_N234_1	AEFNITLIHPK_N234_N6H7F0S0	01Y41Y41M(31M41Y41L31Y41L)61M(21Y41L)61Y41L									N6H7F0S0	C166H284N23O85Ct8Nf2	Complex/hybrid	N,1;	0		11054	34.37	1024.74	1024.74	4	1024.73	8.49533	4093.89	0	4.36	A1TMTN4GlcNAcK11TMT	6		4813.11		5111.35	3699.6	3495.35	4206.47	3240.25
ANPEP_N234_2		01Y41Y41M(31M41Y41L31Y41L)61M61Y41L31Y41L											Complex/hybrid	N,1;	0		11054	34.37	1024.74	1024.74	4	1024.73	8.49533	4093.89	0	4.36	A1TMTN4GlcNAcK11TMT	6		4813.11		5111.35	3699.6	3495.35	4206.47	3240.25
ANPEP_N42_1	NANSSPVASTTPSASATTNPASATTLDQSK_N42_N3H3F0S0	01Y41Y41M(31M)(41Y)61M			42	40	69	NANSSPVASTTPSASATTNPASATTLDQSK	IALSVVYSQEKNKNANSSPVASTTPSASATT	N-X-S	N3H3F0S0	C174H303N40O84Ct8Nf2	Complex/hybrid	N,0;	0		4619	16.68	1109.04	1109.04	4	1109.03	5.50259	4431.09	0	6.54	N1TMTN3GlcNAcK30TMT	10			1629.12	2777.9		2689.43	2893.25	1843.1
ANPEP_N42_2		01Y41Y41M(31M)61M61Y											Complex/hybrid	N,0;	2	BI1,BI2,	4619	16.68	1109.04	1109.04	4	1109.03	5.50259	4431.09	0	6.54	N1TMTN3GlcNAcK30TMT	10			1629.12	2777.9		2689.43	2893.25	1843.1
ANPEP_N681_1	VPVTLALNNTLFLIEER_N681_N4H5F0S0	01Y41Y41M(31M(21Y41L)41Y)61M61M			681	674	690	VPVTLALNNTLFLIEER	FNLASAHKVPVTLALNNTLFLIEERQYMPWE	N-X-T	N4H5F0S0	C159H271N27O73Ct4Nf1	Complex/hybrid	N,2;	3	BII2,BII2,YII3,	19998	59.52	949.726	949.726	4	949.718	8.21417	3793.85	0	40.75	V1TMTN8GlcNAc	17				3412.95	3782.59		3528.13	9446.84
ANPEP_N681_2		01Y41Y41M(31M)61M(21Y41L)61Y41L											Complex/hybrid	N,2;	2	BI3,YI3,	19998	59.52	949.726	949.726	4	949.718	8.21417	3793.85	0	40.75	V1TMTN8GlcNAc	17				3412.95	3782.59		3528.13	9446.84
ANPEP_N681_3		01Y41Y41M(31M41Y41L)61M61Y41L											Complex/hybrid	N,2;	0		19998	59.52	949.726	949.726	4	949.718	8.21417	3793.85	0	40.75	V1TMTN8GlcNAc	17				3412.95	3782.59		3528.13	9446.84
ANPEP_N681_4	VPVTLALNNTLFLIEER_N681_N4H5F2S1	01Y41Y41M(31M(21Y(31F)41L32S)41Y31F)61M61M									N4H5F2S1	C182H308N28O89Ct4Nf1	Fucosylated and Sialylated	N,0;	1	YII3,	21946	64.97	1095.28	1095.53	4	1095.52	4.0297	4377.06	0	3.5	V1TMTN8GlcNAc	6	2746.43		2483.6	3463.07	4682.18	2359.87	3022.85	2307.38
ANPEP_N681_5		01Y41Y41M(31M)61M(21Y(31F)41L32S)61Y(31F)41L											Fucosylated and Sialylated	N,0;	1	YI3,	21946	64.97	1095.28	1095.53	4	1095.52	4.0297	4377.06	0	3.5	V1TMTN8GlcNAc	6	2746.43		2483.6	3463.07	4682.18	2359.87	3022.85	2307.38
AOC3_N618_1	IQMLSFAGEPLPQNSSMAR_N618_N6H6F1S0	01Y(61F)41Y41M(31M41Y41L31Y41L)61M61Y41L31Y	Q16853	AOC3	618	605	623	IQMLSFAGEPLPQNSSMAR	YRIQMLSFAGEPLPQNSSMARGFSWERYQLA	N-X-S	N6H6F1S0	C187H314N32O94S2Ct4Nf1	Fucosylated	N,0;	0		14005	42.5	1162.02	1162.02	4	1162.02	4.95877	4643.04	0	6.46	I1TMTN14GlcNAc	8					2544.49		4043.31
APC_N2238_1	NSSSSTSPVSK_N2238_N2H9F0S0	01Y41Y41M(31M21M21M)61M(31M21M)61M21M	P25054	APC	2238	2238	2248	NSSSSTSPVSK	SISRGRTMIHIPGVRNSSSSTSPVSKKGPPL	N-X-S	N2H9F0S0	C128H230N17O79Ct8Nf2	High mannose	N,0;	0		11650	41.87	1135.5	1135.5	3	1135.5	0.436455	3403.48	0	3.54	N1GlcNAc@TMTK11TMT	5	27956.4	25673.9	22349.5	16615.4	36343.1	64637	36779.8	17444.5
APC_N2238_2		01Y41Y41M(31M21M21M31G)61M(31M21M)61M											Complex/hybrid	N,0;	0		11650	41.87	1135.5	1135.5	3	1135.5	0.436455	3403.48	0	3.54	N1GlcNAc@TMTK11TMT	5	27956.4	25673.9	22349.5	16615.4	36343.1	64637	36779.8	17444.5
APC_N2238_3		01Y41Y41M(31M21M21M31G31G)61M(31M)61M											Complex/hybrid	N,0;	0		11650	41.87	1135.5	1135.5	3	1135.5	0.436455	3403.48	0	3.54	N1GlcNAc@TMTK11TMT	5	27956.4	25673.9	22349.5	16615.4	36343.1	64637	36779.8	17444.5
APMAP_N160_5	AGPNGTLFVADAYK_N160_N2H3F1S0	01Y(61F)41Y41M(31M)61M	Q9HDC9	APMAP	160	157	170	AGPNGTLFVADAYK	DEPVCGRPLGIRAGPNGTLFVADAYKGLFEV	N-X-T	N2H3F1S0	C121H205N20O53Ct8Nf2	Fucosylated	N,4;	4	BI1,BII1,BI2,BI3,YI1,	11826	36.56	974.486	974.486	3	974.479	7.22945	2920.42	0	29.93	A1TMTN4GlcNAcK14TMT	12	18923.9	12338.9	7435.93	11984.6	27319.3	20124.9	9478.81	14982.8
APMAP_N160_4	AGPNGTLFVADAYK_N160_N2H5F0S0	01Y41Y41M(31M)61M(31M)61M									N2H5F0S0	C127H215N20O59Ct8Nf2	High mannose	N,9;	8	BI1,BII1,BIII1,BI2,02XI1,BI4,ZI1,YI1,YI2,YI3,	11555	35.81	1033.84	1033.84	3	1033.83	8.7551	3098.47	0	151.77	A1TMTN4GlcNAcK14TMT	25	28115.7	60269.3	16215.6	45945.3	77831	64495.2	44654.3	49890.5
APMAP_N160_2	AGPNGTLFVADAYK_N160_N2H5F1S0	01Y(61F)41Y41M(31M)61M(31M)61M									N2H5F1S0	C133H225N20O63Ct8Nf2	Fucosylated	N,3;	0		11515	35.7	1082.52	1082.52	3	1082.51	8.07954	3244.53	0	28.36	A1TMTN4GlcNAcK14TMT	12	14742.3	9893.39	3230.41	15384.2	22089.7	18736.2	19255.9	15704.2
APMAP_N160_3		01Y(61F)41Y41M(31M)61M31M21M											Fucosylated	N,3;	2	BI2,BI2,	11515	35.7	1082.52	1082.52	3	1082.51	8.07954	3244.53	0	28.36	A1TMTN4GlcNAcK14TMT	12	14742.3	9893.39	3230.41	15384.2	22089.7	18736.2	19255.9	15704.2
APMAP_N160_1	AGPNGTLFVADAYK_N160_N2H8F0S0	01Y41Y41M(31M21M)61M(31M21M)61M21M									N2H8F0S0	C145H245N20O74Ct8Nf2	High mannose	N,0;	0		11294	35.09	897.168	897.168	4	897.163	5.6084	3584.63	0	5.96	A1TMTN4GlcNAcK14TMT	6				2412.39	2188.82	3894.27	3570.38	1644.31
APMAP_N196_3	NMSFVNDLTVTQDGR_N196_N2H6F0S0	01Y41Y41M(31M)61M(31M21M)61M			196	196	210	NMSFVNDLTVTQDGR	EVKLLLSSETPIEGKNMSFVNDLTVTQDGRK	N-X-S	N2H6F0S0	C130H220N24O68S1Ct4Nf1	High mannose	N,0;	1	BI2,	12669	39.13	1102.49	1102.49	3	1102.48	7.39357	3304.44	0	115.67	N1GlcNAc@TMT	21	20412.6	20857.9	13457.4	16742.8	21832.6	17570.1	18398.7	12763.9
APMAP_N196_4		01Y41Y41M(31M21M)61M(31M)61M											High mannose	N,0;	2	BI2,04AI3,	12669	39.13	1102.49	1102.49	3	1102.48	7.39357	3304.44	0	115.67	N1GlcNAc@TMT	21	20412.6	20857.9	13457.4	16742.8	21832.6	17570.1	18398.7	12763.9
APMAP_N196_1	NMSFVNDLTVTQDGR_N196_N2H8F0S0	01Y41Y41M(31M21M)61M(31M21M)61M21M									N2H8F0S0	C142H240N24O78S1Ct4Nf1	High mannose	N,0;	0		10866	33.86	1210.53	1210.53	3	1210.52	5.86936	3628.54	0	63.29	N1GlcNAc@TMT	15			3389.63	4525.74	10960.9	13734.4	7659.55	4778.14
APMAP_N196_2		01Y41Y41M(31M21M21M)61M(31M21M)61M											High mannose	N,0;	0		10866	33.86	1210.53	1210.53	3	1210.52	5.86936	3628.54	0	63.29	N1GlcNAc@TMT	15			3389.63	4525.74	10960.9	13734.4	7659.55	4778.14
APOB_N3224_1	SYNETK_N3224_N4H5F0S2	01Y41Y41M(31M)61M(21Y41L32S)61Y41L32S	P04114	APOB	3224	3222	3227	SYNETK	EKNRNNALDFVTKSYNETKIKFDKYKAEKSH	N-X-T	N4H5F0S2	C131H225N16O78Ct8Nf2	Sialylated	N,0;	2	BIII1,YI3,	3235	12.92	1135.83	1135.83	3	1135.82	8.24215	3404.44	0	1.96	S1TMTN3GlcNAcK6TMT	5	4231.24		4089.52	26810.7	3277.58	21644.1	12457.1	3229.66
APOB_N3224_2		01Y41Y41M(31M41Y41L32S)61M61Y41L32S											Sialylated	N,0;	1	BI4,BII4,	3235	12.92	1135.83	1135.83	3	1135.82	8.24215	3404.44	0	1.96	S1TMTN3GlcNAcK6TMT	5	4231.24		4089.52	26810.7	3277.58	21644.1	12457.1	3229.66
APOH_N162_1	VYKPSAGNNSLYR_N162_N4H5F0S2	01Y41Y41M(31M)61M(21Y41L32S)61Y41L32S	P02749	APOH	162	155	167	VYKPSAGNNSLYR	IPTFATLRVYKPSAGNNSLYRDTAVFECLPQ	N-X-S	N4H5F0S2	C165H278N27O85Ct8Nf2	Sialylated	N,1;	0		7430	24.45	1034.23	1034.23	4	1034.22	8.67181	4131.85	1	6.56	V1TMTK3TMTN8GlcNAc	7	14537.3	20013.7	32329.3	14918.2	21875.6		20954.4	8006.45
APOH_N162_2		01Y41Y41M(31M41Y41L32S)61M61Y41L32S											Sialylated	N,1;	0		7430	24.45	1034.23	1034.23	4	1034.22	8.67181	4131.85	1	6.56	V1TMTK3TMTN8GlcNAc	7	14537.3	20013.7	32329.3	14918.2	21875.6		20954.4	8006.45
ARHGAP24_N364_3	ENNNTK_N364_N2H7F0S0	01Y41Y41M(31M)61M(31M21M)61M21M	Q8N264	ARHGAP24	364	362	367	ENNNTK	IQKKATMGQLQNKENNNTKDSPSRQCSWDKS	N-X-T	N2H7F0S0	C101H183N14O62Ct8Nf2	High mannose	N,1;	0		1390	7.9	1360.1	1360.1	2	1360.1	3.07327	2718.19	0	5.03	E1TMTN3GlcNAcK6TMT	5	670215	316260	182286	831822	165695	187807	1.25245e+06	151920
ARHGAP24_N364_4		01Y41Y41M(31M21M)61M(31M21M)61M											High mannose	N,1;	1	BI2,	1390	7.9	1360.1	1360.1	2	1360.1	3.07327	2718.19	0	5.03	E1TMTN3GlcNAcK6TMT	5	670215	316260	182286	831822	165695	187807	1.25245e+06	151920
ARHGAP24_N364_1	ENNNTK_N364_N2H8F0S0	01Y41Y41M(31M21M)61M(31M21M)61M21M									N2H8F0S0	C107H193N14O67Ct8Nf2	High mannose	N,1;	0		1370	7.84	1441.13	1441.13	2	1441.12	3.62686	2880.24	0	6.01	E1TMTN3GlcNAcK6TMT	6	1.03508e+06	377721	295388	876530	228913	247108	1.41944e+06	254989
ARHGAP24_N364_2		01Y41Y41M(31M21M21M)61M(31M21M)61M											High mannose	N,1;	0		1370	7.84	1441.13	1441.13	2	1441.12	3.62686	2880.24	0	6.01	E1TMTN3GlcNAcK6TMT	6	1.03508e+06	377721	295388	876530	228913	247108	1.41944e+06	254989
ARHGAP24_N364_5	ENNNTK_N364_N3H4F0S0	01Y41Y41M(31M)61M61Y41L									N3H4F0S0	C91H166N15O52Ct8Nf2	Complex/hybrid	N,0;	2	BI3,YI3,	1450	8.06	812.708	812.708	3	812.707	0.816662	2435.11	0	1.68	E1TMTN3GlcNAcK6TMT	5	159131	36824.4	40992.7	146892	46435.1	42821.1	373794	37515.8
ARHGAP24_N364_6		01Y41Y41M(31M41Y)61M61M											Complex/hybrid	N,0;	2	BII1,CII1,	1450	8.06	812.708	812.708	3	812.707	0.816662	2435.11	0	1.68	E1TMTN3GlcNAcK6TMT	5	159131	36824.4	40992.7	146892	46435.1	42821.1	373794	37515.8
ASAH1_N286_1	ILAPAYFILGGNQSGEGCVITR_N286_N2H7F0S0	01Y41Y41M(31M)61M(31M21M)61M21M	Q13510	ASAH1	286	275	296	ILAPAYFILGGNQSGEGCVITR	TKTKILAPAYFILGGNQSGEGCVITRDRKES	N-X-S	N2H7F0S0	C170H283N31O78S1Ct4Nf1	High mannose	N,3;	0		19707	58.67	1027.74	1027.74	4	1027.73	8.93669	4105.9	0	123.2	I1TMTN12GlcNAcC18Cam	27	4670.11	5143.56	11117.9	12122.2	5468.98	9505.35	6073.44	6564.22
ASAH1_N286_2		01Y41Y41M(31M21M)61M(31M21M)61M											High mannose	N,3;	2	BI2,BI2,	19707	58.67	1027.74	1027.74	4	1027.73	8.93669	4105.9	0	123.2	I1TMTN12GlcNAcC18Cam	27	4670.11	5143.56	11117.9	12122.2	5468.98	9505.35	6073.44	6564.22
ASAH1_N259_3	TVLENSTSYEEAK_N259_N2H5F0S0	01Y41Y41M(31M)61M(31M)61M			259	255	267	TVLENSTSYEEAK	KDVMWIGFLTRTVLENSTSYEEAKNLLTKTK	N-X-T	N2H5F0S0	C124H216N19O65Ct8Nf2	High mannose	N,0;	5	BI1,BII1,BIII1,BI2,ZI1,YI1,YI2,	5644	19.49	1049.49	1049.49	3	1049.49	5.94644	3145.45	0	11.92	T1TMTN5GlcNAcK13TMT	9	14729.7	2636.4	4266.42	3623.81	10786.9	8354.43	11278.8	8861.29
ASAH1_N259_4	TVLENSTSYEEAK_N259_N2H6F0S0	01Y41Y41M(31M)61M(31M21M)61M									N2H6F0S0	C130H226N19O70Ct8Nf2	High mannose	N,0;	1	BI2,	11800	42.28	1103.51	1103.51	3	1103.5	9.0539	3307.5	0	6.63	T1TMTN5GlcNAcK13TMT	8		2548.19	2207.35			2304.4	5311.36
ASAH1_N259_5		01Y41Y41M(31M21M)61M(31M)61M											High mannose	N,0;	2	BI2,04AI3,	11800	42.28	1103.51	1103.51	3	1103.5	9.0539	3307.5	0	6.63	T1TMTN5GlcNAcK13TMT	8		2548.19	2207.35			2304.4	5311.36
ASAH1_N259_1	TVLENSTSYEEAK_N259_N2H7F0S0	01Y41Y41M(31M)61M(31M21M)61M21M									N2H7F0S0	C136H236N19O75Ct8Nf2	High mannose	N,0;	0		5505	19.1	1157.86	1157.53	3	1157.52	5.01654	3469.55	0	5.7	T1TMTN5GlcNAcK13TMT	7	2525.22	4662.9	10451.5		2683.01		5152.81	2584.26
ASAH1_N259_2		01Y41Y41M(31M21M)61M(31M21M)61M											High mannose	N,0;	1	BI2,	5505	19.1	1157.86	1157.53	3	1157.52	5.01654	3469.55	0	5.7	T1TMTN5GlcNAcK13TMT	7	2525.22	4662.9	10451.5		2683.01		5152.81	2584.26
ASIC5_N405_1	LNQSRK_N405_N2H9F0S0	01Y41Y41M(31M21M21M)61M(31M21M)61M21M	Q9NY37	ASIC5	405	404	409	LNQSRK	SFPSQKALKYLSKKLNQSRKYIRENLVKIEI	N-X-S	N2H9F0S0	C116H213N16O69Ct8Nf2	High mannose	N,1;	0		3894	14.7	1023.8	1023.8	3	1023.8	1.21572	3068.39	1	4.17	L1TMTN2GlcNAcK6TMT	5	36518.7	36686.8	29265.2	21491.3	58411	89607.3	58893.9	40241.3
ASIC5_N405_2		01Y41Y41M(31M21M21M31G)61M(31M21M)61M											Complex/hybrid	N,1;	0		3894	14.7	1023.8	1023.8	3	1023.8	1.21572	3068.39	1	4.17	L1TMTN2GlcNAcK6TMT	5	36518.7	36686.8	29265.2	21491.3	58411	89607.3	58893.9	40241.3
ASPH_N452_14	LVQLFPNDTSLK_N452_N2H3F1S0	01Y(61F)41Y41M(31M)61M	Q12797	ASPH	452	446	457	LVQLFPNDTSLK	RGSLLTLQRLVQLFPNDTSLKNDLGVGYLLI	N-X-T	N2H3F1S0	C119H210N19O52Ct8Nf2	Fucosylated	N,0;	5	BI1,BII1,BI2,24AI3,BI3,YI1,	15482	46.56	958.167	958.167	3	958.159	8.15553	2871.46	0	6.95	L1TMTN7GlcNAcK12TMT	7				2432.04				2992.51
ASPH_N452_11	LVQLFPNDTSLK_N452_N2H5F0S0	01Y41Y41M(31M)61M(31M)61M									N2H5F0S0	C125H220N19O58Ct8Nf2	High mannose	N,0;	3	BI1,BII1,BIII1,BI2,YI1,	15134	45.6	763.641	763.39	4	763.383	8.80648	3049.51	0	13.97	L1TMTN7GlcNAcK12TMT	9								1505.63
ASPH_N452_6	LVQLFPNDTSLK_N452_N2H7F0S0	01Y41Y41M(31M)61M(31M21M)61M21M									N2H7F0S0	C137H240N19O68Ct8Nf2	High mannose	N,1;	0		14878	44.9	1125.55	1125.55	3	1125.54	8.01341	3373.62	0	17.15	L1TMTN7GlcNAcK12TMT	10		11617	4383.32		3566.96	4580.36	3825.73	2444.16
ASPH_N452_7		01Y41Y41M(31M21M)61M(31M21M)61M											High mannose	N,1;	1	BI2,	14878	44.9	1125.55	1125.55	3	1125.54	8.01341	3373.62	0	17.15	L1TMTN7GlcNAcK12TMT	10		11617	4383.32		3566.96	4580.36	3825.73	2444.16
ASPH_N452_8		01Y41Y41M(31M21M21M)61M(31M)61M											High mannose	N,1;	1	BI2,BIII3,	14878	44.9	1125.55	1125.55	3	1125.54	8.01341	3373.62	0	17.15	L1TMTN7GlcNAcK12TMT	10		11617	4383.32		3566.96	4580.36	3825.73	2444.16
ASPH_N452_1	LVQLFPNDTSLK_N452_N2H8F0S0	01Y41Y41M(31M21M)61M(31M21M)61M21M									N2H8F0S0	C143H250N19O73Ct8Nf2	High mannose	N,2;	0		14759	44.57	1179.57	1179.57	3	1179.56	6.89415	3535.67	0	36.69	L1TMTN7GlcNAcK12TMT	13	3408.78	15210.6	15887.3	9501.26	10806.5	13900.3	14314.2	11486.3
ASPH_N452_2		01Y41Y41M(31M21M21M)61M(31M21M)61M											High mannose	N,2;	0		14759	44.57	1179.57	1179.57	3	1179.56	6.89415	3535.67	0	36.69	L1TMTN7GlcNAcK12TMT	13	3408.78	15210.6	15887.3	9501.26	10806.5	13900.3	14314.2	11486.3
ASPH_N452_3	LVQLFPNDTSLK_N452_N2H9F0S0	01Y41Y41M(31M21M21M)61M(31M21M)61M21M									N2H9F0S0	C149H260N19O78Ct8Nf2	High mannose	N,0;	0		14781	44.63	1233.59	1233.59	3	1233.58	6.26793	3697.72	0	5.06	L1TMTN7GlcNAcK12TMT	6			1888.08					1349.24
ASPH_N452_4		01Y41Y41M(31M21M21M31G)61M(31M21M)61M											Complex/hybrid	N,0;	0		14781	44.63	1233.59	1233.59	3	1233.58	6.26793	3697.72	0	5.06	L1TMTN7GlcNAcK12TMT	6			1888.08					1349.24
ASPH_N452_5		01Y41Y41M(31M21M21M31G31G)61M(31M)61M											Complex/hybrid	N,0;	0		14781	44.63	1233.59	1233.59	3	1233.58	6.26793	3697.72	0	5.06	L1TMTN7GlcNAcK12TMT	6			1888.08					1349.24
ASPH_N452_12	LVQLFPNDTSLK_N452_N3H3F1S0	01Y(61F)41Y41M(31M)61M61Y									N3H3F1S0	C127H223N20O57Ct8Nf2	Fucosylated	N,3;	5	BI1,CI1,BI2,YI3,YI4,	15273	45.99	1025.86	1025.86	3	1025.85	5.16749	3074.54	0	48.75	L1TMTN7GlcNAcK12TMT	14	71095.6	78337.8	34899.4	57351	33316.6	30081.3	58741.8	20454.5
ASPH_N452_13		01Y41Y41M(31M)61M61Y31F											Fucosylated	N,3;	6	BI2,ZI1,YI1,YI2,YI3,YI1,	15273	45.99	1025.86	1025.86	3	1025.85	5.16749	3074.54	0	48.75	L1TMTN7GlcNAcK12TMT	14	71095.6	78337.8	34899.4	57351	33316.6	30081.3	58741.8	20454.5
ASPH_N452_9	LVQLFPNDTSLK_N452_N4H3F1S0	01Y(61F)41Y41M(31M41Y)61M61Y									N4H3F1S0	C135H236N21O62Ct8Nf2	Fucosylated	N,0;	0		15125	45.58	820.417	820.417	4	820.411	6.732	3277.62	0	8.95	L1TMTN7GlcNAcK12TMT	8	3480.63	3073.52	1753.5
ASPH_N452_10		01Y41Y41M(31M)61M(21Y31F)61Y											Fucosylated	N,0;	2	CI2,YI3,	15125	45.58	820.417	820.417	4	820.411	6.732	3277.62	0	8.95	L1TMTN7GlcNAcK12TMT	8	3480.63	3073.52	1753.5
ASPN_N282_41	ITDIENGSLANIPR_N282_N4H3F1S0	01Y41Y41M(31M)61M(21Y31F)61Y	Q9BXN1	ASPN	282	277	290	ITDIENGSLANIPR	LQRLGLGNNKITDIENGSLANIPRVREIHLE	N-X-S	N4H3F1S0	C128H222N24O64Ct4Nf1	Fucosylated	N,0;	1	CI2,	16430	55.03	1063.18	1063.18	3	1063.17	7.67663	3186.5	0	9.48	I1TMTN6GlcNAc	9	42428.6	2977.43	2401.78		2193.15	2507.79	5542.3	1865.61
ASPN_N282_42		01Y41Y41M(31M41Y31F)61M61Y											Fucosylated	N,0;	0		16430	55.03	1063.18	1063.18	3	1063.17	7.67663	3186.5	0	9.48	I1TMTN6GlcNAc	9	42428.6	2977.43	2401.78		2193.15	2507.79	5542.3	1865.61
ASPN_N282_34	ITDIENGSLANIPR_N282_N4H4F0S1	01Y41Y41M(31M41Y)61M61Y41L32S									N4H4F0S1	C139H239N25O73Ct4Nf1	Sialylated	N,0;	0		12031	37.06	1165.88	1165.54	3	1165.54	6.75376	3493.59	0	5.17	I1TMTN6GlcNAc	8	21793.3			2788.71			4192.34	1705.65
ASPN_N282_39	ITDIENGSLANIPR_N282_N4H4F1S0	01Y(61F)41Y41M(31M41Y41L)61M61Y									N4H4F1S0	C134H232N24O69Ct4Nf1	Fucosylated	N,0;	0		16322	54.73	1117.2	1117.2	3	1117.19	7.16497	3348.55	0	15.54	I1TMTN6GlcNAc	12	13351	4082.09			4440.4		3689.13
ASPN_N282_40		01Y41Y41M(31M)61M(21Y41L)61Y31F											Fucosylated	N,0;	0		16322	54.73	1117.2	1117.2	3	1117.19	7.16497	3348.55	0	15.54	I1TMTN6GlcNAc	12	13351	4082.09			4440.4		3689.13
ASPN_N282_35	ITDIENGSLANIPR_N282_N4H4F1S1	01Y(61F)41Y41M(31M41Y)61M61Y41L32S									N4H4F1S1	C145H249N25O77Ct4Nf1	Fucosylated and Sialylated	N,0;	0		12071	37.17	1214.23	1214.23	3	1214.22	7.9408	3639.65	0	1.95	I1TMTN6GlcNAc	5	14241.6
ASPN_N282_36		01Y41Y41M(31M41Y)61M21Y(31F)41L32S											Fucosylated and Sialylated	N,0;	0		12071	37.17	1214.23	1214.23	3	1214.22	7.9408	3639.65	0	1.95	I1TMTN6GlcNAc	5	14241.6
ASPN_N282_33	ITDIENGSLANIPR_N282_N4H4F2S0	01Y41Y41M(31M41Y)61M21Y(31F)41L21F									N4H4F2S0	C140H242N24O73Ct4Nf1	Fucosylated	N,0;	0		12031	37.06	1165.88	1165.88	3	1165.88	3.46217	3494.61	0	5.17	I1TMTN6GlcNAc	8	21793.3			2788.71			4192.34	1705.65
ASPN_N282_9	ITDIENGSLANIPR_N282_N4H5F1S0	01Y41Y41M(31M)61M(21Y(31F)41L)61Y41L									N4H5F1S0	C140H242N24O74Ct4Nf1	Fucosylated	N,0;	0		10426	32.63	1171.55	1171.21	3	1171.21	1.59343	3510.6	0	1.78	I1TMTN6GlcNAc	5	5446.96					2766.29	11420.9	1717.36
ASPN_N282_10		01Y41Y41M(31M)61M(21Y41L21F)61Y41L											Fucosylated	N,0;	0		10426	32.63	1171.55	1171.21	3	1171.21	1.59343	3510.6	0	1.78	I1TMTN6GlcNAc	5	5446.96					2766.29	11420.9	1717.36
ASPN_N282_17		01Y(61F)41Y41M(31M)61M(21Y41L)61Y41L											Fucosylated	N,0;	1	YI3,	10724	33.47	878.914	878.666	4	878.657	9.64925	3510.6	0	2.66	I1TMTN6GlcNAc	6	3690.31	2834.51		2478.08		3308.65	8661.25
ASPN_N282_18		01Y41Y41M(31M(21Y(31F)41L)41Y)61M61M											Fucosylated	N,0;	0		10724	33.47	878.914	878.666	4	878.657	9.64925	3510.6	0	2.66	I1TMTN6GlcNAc	6	3690.31	2834.51		2478.08		3308.65	8661.25
ASPN_N282_19		01Y41Y41M(31M(21Y41L)41Y31F)61M61M											Fucosylated	N,0;	0		10724	33.47	878.914	878.666	4	878.657	9.64925	3510.6	0	2.66	I1TMTN6GlcNAc	6	3690.31	2834.51		2478.08		3308.65	8661.25
ASPN_N282_11	ITDIENGSLANIPR_N282_N4H5F2S0	01Y(61F)41Y41M(31M(21Y31F)41Y)61M(31M)61M									N4H5F2S0	C146H252N24O78Ct4Nf1	Fucosylated	N,0;	2	CIII2,YIII3,	10435	32.66	1220.24	1219.9	3	1219.89	6.48322	3656.66	0	10.35	I1TMTN6GlcNAc	10	4993.38	4790.41				6853.31	43610.1
ASPN_N282_12		01Y41Y41M(31M(21Y31F)41Y31F)61M(31M)61M											Fucosylated	N,0;	1	YIII3,	10435	32.66	1220.24	1219.9	3	1219.89	6.48322	3656.66	0	10.35	I1TMTN6GlcNAc	10	4993.38	4790.41				6853.31	43610.1
ASPN_N282_21		01Y41Y41M(31M(21Y(31F)41L)41Y31F)61M61M											Fucosylated	N,0;	0		10727	33.48	1219.9	1219.9	3	1219.89	8.68468	3656.66	0	15.44	I1TMTN6GlcNAc	12	15642.8		3704.62		4280.51	3565.68	34986.1
ASPN_N282_22		01Y41Y41M(31M(21Y41L21F)41Y31F)61M61M											Fucosylated	N,0;	0		10727	33.48	1219.9	1219.9	3	1219.89	8.68468	3656.66	0	15.44	I1TMTN6GlcNAc	12	15642.8		3704.62		4280.51	3565.68	34986.1
ASPN_N282_48	ITDIENGSLANIPR_N282_N4H6F1S0	01Y41Y41M(31M(21Y41L)41Y31F)61M(31M)61M									N4H6F1S0	C146H252N24O79Ct4Nf1	Fucosylated	N,0;	0		17232	57.24	1225.57	1225.23	3	1225.22	5.08224	3672.66	0	3.57	I1TMTN6GlcNAc	7	16497.2
ASPN_N282_49		01Y41Y41M(31M41Y(31F)41L31Y)61M(31M)61M											Fucosylated	N,0;	0		17232	57.24	1225.57	1225.23	3	1225.22	5.08224	3672.66	0	3.57	I1TMTN6GlcNAc	7	16497.2
ASPN_N282_30	ITDIENGSLANIPR_N282_N4H6F2S0	01Y41Y41M(31M(21Y(31F)41L21F)41Y41L)61M61M									N4H6F2S0	C152H262N24O83Ct4Nf1	Fucosylated	N,0;	0		11881	36.64	1274.25	1273.92	3	1273.91	5.31931	3818.72	0	1.72	I1TMTN6GlcNAc	5	5656.06
ASPN_N282_31		01Y41Y41M(31M(21Y(31F)41L)41Y(31F)41L)61M61M											Fucosylated	N,0;	0		11925	36.77	955.944	955.693	4	955.685	8.57308	3818.72	0	4.23	I1TMTN6GlcNAc	6	3557.29						2254.96
ASPN_N282_32		01Y41Y41M(31M(21Y41L21F)41Y(31F)41L)61M61M											Fucosylated	N,0;	0		11925	36.77	955.944	955.693	4	955.685	8.57308	3818.72	0	4.23	I1TMTN6GlcNAc	6	3557.29						2254.96
ASPN_N282_13	ITDIENGSLANIPR_N282_N5H3F1S0	01Y(61F)41Y41M(31M41Y)61M(21Y)61Y									N5H3F1S0	C136H235N25O69Ct4Nf1	Fucosylated	N,0;	0		10669	33.31	1131.21	1130.87	3	1130.86	7.53053	3389.58	0	8.45	I1TMTN6GlcNAc	9	5559.59	3113.18		3650.88			6334.94	2411.87
ASPN_N282_14		01Y41Y41M(31M41Y)61M(21Y31F)61Y											Fucosylated	N,0;	0		10669	33.31	1131.21	1130.87	3	1130.86	7.53053	3389.58	0	8.45	I1TMTN6GlcNAc	9	5559.59	3113.18		3650.88			6334.94	2411.87
ASPN_N282_29		01Y41Y41M(31M41Y31F)61M(21Y)61Y											Fucosylated	N,0;	0		11011	34.26	1130.87	1130.87	3	1130.86	4.61604	3389.58	0	14.35	I1TMTN6GlcNAc	10							97384.7
ASPN_N282_50	ITDIENGSLANIPR_N282_N5H3F3S0	01Y(61F)41Y41M(31M41Y)61M(21Y31F)61Y31F									N5H3F3S0	C148H255N25O77Ct4Nf1	Fucosylated	N,0;	1	BIII2,	17357	57.58	921.428	921.428	4	921.429	-1.84777	3681.69	0	6.57	I1TMTN6GlcNAc	9	3698.53			2915.21			2803.38
ASPN_N282_51		01Y(61F)41Y41M(31M41Y31F)61M(21Y31F)61Y											Fucosylated	N,0;	1	CI2,	17357	57.58	921.428	921.428	4	921.429	-1.84777	3681.69	0	6.57	I1TMTN6GlcNAc	9	3698.53			2915.21			2803.38
ASPN_N282_27	ITDIENGSLANIPR_N282_N5H4F1S0	01Y41Y41M(31M41Y(31F)41L31Y)61M61Y									N5H4F1S0	C142H245N25O74Ct4Nf1	Fucosylated	N,1;	0		10969	34.15	1185.22	1184.89	3	1184.88	4.89213	3551.63	0	17.1	I1TMTN6GlcNAc	12	5850.58		4890.36		3454.98		6255.65	3474.74
ASPN_N282_28		01Y41Y41M(31M41Y)61M(21Y41L)61Y31F											Fucosylated	N,1;	0		10969	34.15	1185.22	1184.89	3	1184.88	4.89213	3551.63	0	17.1	I1TMTN6GlcNAc	12	5850.58		4890.36		3454.98		6255.65	3474.74
ASPN_N282_37		01Y41Y41M(31M)61M(21Y41L31Y)61Y31F											Fucosylated	N,0;	0		16199	54.39	1185.22	1184.89	3	1184.88	5.92236	3551.63	0	12.97	I1TMTN6GlcNAc	11	17744.7					3784.7	4350.8
ASPN_N282_38		01Y41Y41M(31M41Y41L31Y)61M61Y31F											Fucosylated	N,0;	0		16199	54.39	1185.22	1184.89	3	1184.88	5.92236	3551.63	0	12.97	I1TMTN6GlcNAc	11	17744.7					3784.7	4350.8
ASPN_N282_7	ITDIENGSLANIPR_N282_N5H4F2S0	01Y41Y41M(31M)61M(21Y(31F)41L31Y)61Y31F									N5H4F2S0	C148H255N25O78Ct4Nf1	Fucosylated	N,0;	0		10417	32.61	925.683	925.432	4	925.428	4.48122	3697.69	0	10.2	I1TMTN6GlcNAc	10	8526.2	5302.56			4159.24	5054.57	8873.51
ASPN_N282_8		01Y41Y41M(31M)61M(21Y41L31Y31F)61Y31F											Fucosylated	N,0;	0		10417	32.61	925.683	925.432	4	925.428	4.48122	3697.69	0	10.2	I1TMTN6GlcNAc	10	8526.2	5302.56			4159.24	5054.57	8873.51
ASPN_N282_1	ITDIENGSLANIPR_N282_N5H5F1S0	01Y(61F)41Y41M(31M41Y)61M(21Y41L)61Y41L									N5H5F1S0	C148H255N25O79Ct4Nf1	Fucosylated	N,0;	0		10411	32.6	1239.24	1238.91	3	1238.9	7.9022	3713.68	0	12.67	I1TMTN6GlcNAc	11	3250.86					3645.2	15063.1
ASPN_N282_2		01Y(61F)41Y41M(31M41Y41L31Y)61M61Y41L											Fucosylated	N,0;	0		10411	32.6	1239.24	1238.91	3	1238.9	7.9022	3713.68	0	12.67	I1TMTN6GlcNAc	11	3250.86					3645.2	15063.1
ASPN_N282_5		01Y41Y41M(31M)61M(21Y41L31Y41L)61Y31F											Fucosylated	N,0;	0		10414	32.6	929.685	929.432	4	929.427	5.69811	3713.68	0	2.55	I1TMTN6GlcNAc	6	3689.66		2492.99			2304.93	4027.46	1956.89
ASPN_N282_6		01Y41Y41M(31M41Y41L31Y41L)61M61Y31F											Fucosylated	N,0;	0		10414	32.6	929.685	929.432	4	929.427	5.69811	3713.68	0	2.55	I1TMTN6GlcNAc	6	3689.66		2492.99			2304.93	4027.46	1956.89
ASPN_N282_23		01Y(61F)41Y41M(31M41Y41L)(41Y)61M61Y41L											Fucosylated	N,0;	0		10822	33.74	1239.24	1238.91	3	1238.9	6.52277	3713.68	0	2.6	I1TMTN6GlcNAc	6	3818.83	10664.4		3557.31	2237.22
ASPN_N282_24		01Y41Y41M(31M41Y(31F)41L31Y41L)61M61Y											Fucosylated	N,0;	0		10822	33.74	1239.24	1238.91	3	1238.9	6.52277	3713.68	0	2.6	I1TMTN6GlcNAc	6	3818.83	10664.4		3557.31	2237.22
ASPN_N282_45	ITDIENGSLANIPR_N282_N5H5F2S0	01Y41Y41M(31M41Y(31F)41L31Y)61M61Y(31F)41L									N5H5F2S0	C154H265N25O83Ct4Nf1	Fucosylated	N,0;	0		17231	57.24	1287.93	1287.59	3	1287.59	5.28076	3859.74	0	3.93	I1TMTN6GlcNAc	7	10134						3307.19
ASPN_N282_46		01Y41Y41M(31M41Y(31F)41L31Y)61M61Y41L21F											Fucosylated	N,0;	0		17231	57.24	1287.93	1287.59	3	1287.59	5.28076	3859.74	0	3.93	I1TMTN6GlcNAc	7	10134						3307.19
ASPN_N282_47		01Y41Y41M(31M41Y41L31Y31F)61M61Y(31F)41L											Fucosylated	N,0;	0		17231	57.24	1287.93	1287.59	3	1287.59	5.28076	3859.74	0	3.93	I1TMTN6GlcNAc	7	10134						3307.19
ASPN_N282_25	ITDIENGSLANIPR_N282_N6H3F1S0	01Y41Y41M(31M(21Y31F)41Y)61M(21Y)61Y									N6H3F1S0	C144H248N26O74Ct4Nf1	Fucosylated	N,0;	0		10844	33.8	899.425	899.175	4	899.17	5.19126	3592.66	0	12.07	I1TMTN6GlcNAc	10			7507.52	8208.28		13025.5	58000.7
ASPN_N282_26		01Y41Y41M(31M41Y)(41Y)61M(21Y31F)61Y											Fucosylated	N,0;	0		10844	33.8	899.425	899.175	4	899.17	5.19126	3592.66	0	12.07	I1TMTN6GlcNAc	10			7507.52	8208.28		13025.5	58000.7
ASPN_N282_3	ITDIENGSLANIPR_N282_N6H3F2S0	01Y41Y41M(31M(21Y31F)41Y)61M(21Y31F)61Y									N6H3F2S0	C150H258N26O78Ct4Nf1	Fucosylated	N,0;	0		10413	32.6	935.94	935.688	4	935.685	3.34224	3738.72	0	1.69	I1TMTN6GlcNAc	5					2010		3186.02	1890.21
ASPN_N282_4		01Y41Y41M(31M41Y)(41Y)61M(21Y31F)61Y31F											Fucosylated	N,0;	0		10413	32.6	935.94	935.688	4	935.685	3.34224	3738.72	0	1.69	I1TMTN6GlcNAc	5					2010		3186.02	1890.21
ASPN_N282_20		01Y41Y41M(31M41Y31F)(41Y)61M(21Y31F)61Y											Fucosylated	N,1;	0		10726	33.48	1247.59	1247.25	3	1247.24	7.55337	3738.72	0	26.71	I1TMTN6GlcNAc	13	7725		3148.91	3264.25	5019.32	8178.59	52454.6	3554.26
ASPN_N282_43	ITDIENGSLANIPR_N282_N6H3F3S0	01Y(61F)41Y41M(31M(21Y31F)41Y)61M(21Y31F)61Y									N6H3F3S0	C156H268N26O82Ct4Nf1	Fucosylated	N,0;	0		17172	57.07	1295.93	1296.27	3	1296.26	3.01899	3884.77	0	2.1	I1TMTN6GlcNAc	5	12553.6
ASPN_N282_44		01Y(61F)41Y41M(31M41Y)(41Y)61M(21Y31F)61Y31F											Fucosylated	N,0;	1	BIII2,	17172	57.07	1295.93	1296.27	3	1296.26	3.01899	3884.77	0	2.1	I1TMTN6GlcNAc	5	12553.6
ASPN_N282_15	ITDIENGSLANIPR_N282_N6H4F1S0	01Y41Y41M(31M)61M(21Y41L31Y41V)61Y31F									N6H4F1S0	C150H258N26O79Ct4Nf1	Fucosylated	N,0;	0		10721	33.46	939.941	939.692	4	939.684	8.51282	3754.71	0	6.61	I1TMTN6GlcNAc	9	5524.93	2957.99	2754.39	3010.56		2961.5	10914.6
ASPN_N282_16		01Y41Y41M(31M41Y)61M61Y(31F)41L31Y41V											Fucosylated	N,0;	0		10721	33.46	939.941	939.692	4	939.684	8.51282	3754.71	0	6.61	I1TMTN6GlcNAc	9	5524.93	2957.99	2754.39	3010.56		2961.5	10914.6
ATF7IP_N934_1	IENQTNK_N934_N4H6F2S0	01Y41Y41M(31M(21Y(31F)41L)41Y(31F)41L)61M61M	Q6VMQ6	ATF7IP	934	932	938	IENQTNK	SSAAEQNSNTTPRIENQTNKTIDASVSKKAA	N-X-T	N4H6F2S0	C130H232N17O76Ct8Nf2	Fucosylated	N,1;	0		2207	10.11	1128.18	1128.18	3	1128.17	7.17611	3381.51	0	1.66	I1TMTN3GlcNAcK7TMT	5	62677.2	6625.37	12391.2	23542.1	19006.5	8120.82	42889.4	5955.78
ATF7IP_N934_2		01Y41Y41M(31M(21Y(31F)41L21F)41Y41L)61M61M											Fucosylated	N,1;	0		2207	10.11	1128.18	1128.18	3	1128.17	7.17611	3381.51	0	1.66	I1TMTN3GlcNAcK7TMT	5	62677.2	6625.37	12391.2	23542.1	19006.5	8120.82	42889.4	5955.78
ATG2B_N1793_1	NFSAEEASFR_N1793_N2H8F0S0	01Y41Y41M(31M21M)61M(31M21M)61M21M	Q96BY7	ATG2B	1793	1793	1802	NFSAEEASFR	DSANSVEVVNGMEEKNFSAEEASFRDQPVFF	N-X-S	N2H8F0S0	C122H199N17O70Ct4Nf1	High mannose	N,0;	0		4894	17.48	1545.65	1545.65	2	1545.64	4.95502	3089.27	0	1.97	N1GlcNAc@TMT	5					21876.4	14617.2	22440.9	16719
ATG2B_N1793_2		01Y41Y41M(31M21M21M)61M(31M21M)61M											High mannose	N,0;	0		4894	17.48	1545.65	1545.65	2	1545.64	4.95502	3089.27	0	1.97	N1GlcNAc@TMT	5					21876.4	14617.2	22440.9	16719
ATG2B_N1793_3	NFSAEEASFR_N1793_N2H9F0S0	01Y41Y41M(31M21M21M)61M(31M21M)61M21M									N2H9F0S0	C128H209N17O75Ct4Nf1	High mannose	N,0;	0		9879	37.03	1084.78	1084.78	3	1084.78	5.57346	3251.32	0	2.14	N1GlcNAc@TMT	5					46879.2	45938.2	37691.8	39935.9
ATG2B_N1793_4		01Y41Y41M(31M21M21M31G)61M(31M21M)61M											Complex/hybrid	N,0;	0		9879	37.03	1084.78	1084.78	3	1084.78	5.57346	3251.32	0	2.14	N1GlcNAc@TMT	5					46879.2	45938.2	37691.8	39935.9
ATP6V0E1_N70_1	NETIWYLK_N70_N2H9F0S0	01Y41Y41M(31M21M21M)61M(31M21M)61M21M	O15342	ATP6V0E1	70	70	77	NETIWYLK	AILAQLNPLFGPQLKNETIWYLKYHWPXXXX	N-X-T	N2H9F0S0	C137H232N15O73Ct8Nf2	High mannose	N,0;	0		12043	37.15	1131.19	1130.85	3	1130.84	8.09774	3389.52	0	10.52	N1GlcNAc@TMTK8TMT	5		3813.25	3946.1	2343.9	9937.73	10001.8	11644.6	7519.36
ATP6V0E1_N70_2		01Y41Y41M(31M21M21M31G)61M(31M21M)61M											Complex/hybrid	N,0;	0		12043	37.15	1131.19	1130.85	3	1130.84	8.09774	3389.52	0	10.52	N1GlcNAc@TMTK8TMT	5		3813.25	3946.1	2343.9	9937.73	10001.8	11644.6	7519.36
ATRN_N416	IDSTGNVTNELR_N416_N2H5F0S0	01Y41Y41M(31M)61M(31M)61M	O75882	ATRN	416	411	422	IDSTGNVTNELR	KDKIYMYGGKIDSTGNVTNELRVFHIHNESW	N-X-T	N2H5F0S0	C107H188N20O59Ct4Nf1	High mannose	N,0;	3	BI1,BII1,BIII1,BI2,YI1,	11760	42.17	922.427	922.427	3	922.421	6.85799	2764.25	0	5.88	I1TMTN6GlcNAc	7	2779.36		3544.37	3643.66		3224.28	8811.65	3135.83
BCAM_N439_1	TQNFTLLVQGSPELK_N439_N5H5F0S0	01Y41Y41M(31M41Y41L)61M(21Y41L)61Y	P50895	BCAM	439	437	451	TQNFTLLVQGSPELK	CEASLPTVPVLSRTQNFTLLVQGSPELKTAE	N-X-T	N5H5F0S0	C161H279N26O78Ct8Nf2	Complex/hybrid	N,1;	0		18307	60.19	990.986	990.986	4	990.98	6.75095	3958.89	0	18.91	T1TMTN3GlcNAcK15TMT	12	2904.32	5373.47	3493.44	9427.88		2092.31		6353.43
BCAM_N439_2		01Y41Y41M(31M41Y41L31Y)61M61Y41L											Complex/hybrid	N,1;	0		18307	60.19	990.986	990.986	4	990.98	6.75095	3958.89	0	18.91	T1TMTN3GlcNAcK15TMT	12	2904.32	5373.47	3493.44	9427.88		2092.31		6353.43
BDH1_N192_1	VVNISSMLGR_N192_N4H6F2S0	01Y41Y41M(31M(21Y(31F)41L)41Y(31F)41L)61M61M	Q02338	BDH1	192	190	199	VVNISSMLGR	KSFLPLIRRAKGRVVNISSMLGRMANPARSP	N-X-S	N4H6F2S0	C133H235N19O74S1Ct4Nf1	Fucosylated	N,1;	0		2207	10.11	1128.18	1128.18	3	1128.17	7.03252	3381.51	0	0.96	V1TMTN3GlcNAc	5	62677.2	6625.37	12391.2	23542.1	19006.5	8120.82	42889.4	5955.78
BDH1_N192_2		01Y41Y41M(31M(21Y(31F)41L21F)41Y41L)61M61M											Fucosylated	N,1;	0		2207	10.11	1128.18	1128.18	3	1128.17	7.03252	3381.51	0	0.96	V1TMTN3GlcNAc	5	62677.2	6625.37	12391.2	23542.1	19006.5	8120.82	42889.4	5955.78
BGN_N311_18	LLQVVYLHSNNITK_N311_N4H4F1S1	01Y41Y41M(31M)61M(21Y(31F)41L32S)61Y	P21810	BGN	311	301	314	LLQVVYLHSNNITK	LPDLKLLQVVYLHSNNITKVGVNDFCPMGFG	N-X-T	N4H4F1S1	C164H284N27O77Ct8Nf2	Fucosylated and Sialylated	N,2;	0		14149	42.9	1000.75	1000.75	4	1000.74	5.30314	3997.94	0	29.27	L1TMTN11GlcNAcK14TMT	12	53443.5						10383
BGN_N311_19		01Y41Y41M(31M41Y)61M21Y(31F)41L32S											Fucosylated and Sialylated	N,2;	0		14149	42.9	1000.75	1000.75	4	1000.74	5.30314	3997.94	0	29.27	L1TMTN11GlcNAcK14TMT	12	53443.5						10383
BGN_N311_25	LLQVVYLHSNNITK_N311_N4H4F2S0	01Y41Y41M(31M(21Y31F)41Y31F)61M61M									N4H4F2S0	C159H277N26O73Ct8Nf2	Fucosylated	N,0;	0		15652	47.38	964.236	964.487	4	964.482	5.54255	3852.9	0	3.61	L1TMTN11GlcNAcK14TMT	6	18450.4	5806.62	2437.77	2784.75	3374.37	4910.89	4109.2	2211.22
BGN_N311_26		01Y41Y41M(31M41Y)61M21Y(31F)41L21F											Fucosylated	N,0;	0		15652	47.38	964.236	964.487	4	964.482	5.54255	3852.9	0	3.61	L1TMTN11GlcNAcK14TMT	6	18450.4	5806.62	2437.77	2784.75	3374.37	4910.89	4109.2	2211.22
BGN_N311_17	LLQVVYLHSNNITK_N311_N4H5F0S1	01Y41Y41M(31M41Y41L)61M61Y41L32S									N4H5F0S1	C164H284N27O78Ct8Nf2	Sialylated	N,0;	0		14135	42.86	1339.32	1339.32	3	1339.32	5.21451	4013.94	0	4.49	L1TMTN11GlcNAcK14TMT	7	22992.5
BGN_N311_22		01Y41Y41M(31M)61M(21Y41L32S)61Y41L											Sialylated	N,1;	0		14150	42.91	803.998	803.998	5	803.994	4.90501	4013.94	0	31.12	L1TMTN11GlcNAcK14TMT	13	51735.1							2475.77
BGN_N311_5	LLQVVYLHSNNITK_N311_N4H5F1S0	01Y(61F)41Y41M(31M41Y41L)61M61Y41L									N4H5F1S0	C159H277N26O74Ct8Nf2	Fucosylated	N,3;	0		13991	42.81	1290.98	1290.98	3	1290.97	7.78209	3868.9	0	35.95	L1TMTN11GlcNAcK14TMT	15	3353.05		2425.25	26466.4	4339.14		10479
BGN_N311_6		01Y41Y41M(31M(21Y41L)41Y31F)61M61M											Fucosylated	N,3;	0		13991	42.81	1290.98	1290.98	3	1290.97	7.78209	3868.9	0	35.95	L1TMTN11GlcNAcK14TMT	15	3353.05		2425.25	26466.4	4339.14		10479
BGN_N311_10		01Y41Y41M(31M)61M(21Y(31F)41L)61Y41L											Fucosylated	N,5;	0		14001	42.84	968.489	968.489	4	968.481	8.66069	3868.9	0	91.28	L1TMTN11GlcNAcK14TMT	20	33614.7		33005	179151	48517.5		90546.2	19852.1
BGN_N311_11		01Y41Y41M(31M)61M(21Y41L21F)61Y41L											Fucosylated	N,5;	0		14001	42.84	968.489	968.489	4	968.481	8.66069	3868.9	0	91.28	L1TMTN11GlcNAcK14TMT	20	33614.7		33005	179151	48517.5		90546.2	19852.1
BGN_N311_2	LLQVVYLHSNNITK_N311_N4H5F1S1	01Y41Y41M(31M)61M(21Y41L32S)61Y(31F)41L									N4H5F1S1	C170H294N27O82Ct8Nf2	Fucosylated and Sialylated	N,0;	0		13959	42.38	1388.02	1388.02	3	1388	9.29495	4159.99	0	5.44	L1TMTN11GlcNAcK14TMT	8	3259.45			3240.9
BGN_N311_20	LLQVVYLHSNNITK_N311_N4H5F2S0	01Y41Y41M(31M(21Y31F)41Y31F)61M(31M)61M									N4H5F2S0	C165H287N26O78Ct8Nf2	Fucosylated	N,1;	1	YIII3,	14150	42.91	803.998	804.198	5	804.198	0.293475	4014.96	0	31.12	L1TMTN11GlcNAcK14TMT	13	51735.1							2475.77
BGN_N311_21		01Y41Y41M(31M)61M(21Y(31F)41L21F)61Y41L											Fucosylated	N,1;	0		14150	42.91	803.998	804.198	5	804.198	0.293475	4014.96	0	31.12	L1TMTN11GlcNAcK14TMT	13	51735.1							2475.77
BGN_N311_1	LLQVVYLHSNNITK_N311_N4H5F3S0	01Y41Y41M(31M)61M(21Y(31F)41L21F)61Y(31F)41L									N4H5F3S0	C171H297N26O82Ct8Nf2	Fucosylated	N,0;	0		13959	42.38	1388.02	1388.35	3	1388.34	3.97819	4161.01	0	5.44	L1TMTN11GlcNAcK14TMT	8	3259.45			3240.9
BGN_N311_27	LLQVVYLHSNNITK_N311_N4H6F2S1	01Y(61F)41Y41M(31M(21Y(31F)41L32S)41Y41L)61M61M									N4H6F2S1	C182H314N27O91Ct8Nf2	Fucosylated and Sialylated	N,0;	1	BII2,	15728	47.24	1118.29	1118.29	4	1118.28	6.3183	4468.1	0	9.07	L1TMTN11GlcNAcK14TMT	8				2558.72
BGN_N311_28		01Y(61F)41Y41M(31M(21Y41L32S)41Y(31F)41L)61M61M											Fucosylated and Sialylated	N,0;	0		15728	47.24	1118.29	1118.29	4	1118.28	6.3183	4468.1	0	9.07	L1TMTN11GlcNAcK14TMT	8				2558.72
BGN_N311_29		01Y(61F)41Y41M(31M21Y(31F)41L32S)(41Y)61M(31M)61M											Fucosylated and Sialylated	N,0;	1	YIII3,	15728	47.24	1118.29	1118.29	4	1118.28	6.3183	4468.1	0	9.07	L1TMTN11GlcNAcK14TMT	8				2558.72
BGN_N311_3	LLQVVYLHSNNITK_N311_N5H4F2S0	01Y41Y41M(31M)61M(21Y41L31Y31F)61Y31F									N5H4F2S0	C167H290N27O78Ct8Nf2	Fucosylated	N,2;	0		13986	42.8	1015.26	1015.26	4	1015.25	9.16364	4055.98	0	28.93	L1TMTN11GlcNAcK14TMT	13	12792.8		3622.39	16838.6	10339.6		34545	9980.54
BGN_N311_4		01Y41Y41M(31M41Y41L31Y31F)61M61Y31F											Fucosylated	N,2;	0		13986	42.8	1015.26	1015.26	4	1015.25	9.16364	4055.98	0	28.93	L1TMTN11GlcNAcK14TMT	13	12792.8		3622.39	16838.6	10339.6		34545	9980.54
BGN_N311_12	LLQVVYLHSNNITK_N311_N5H4F3S0	01Y(61F)41Y41M(31M)61M(21Y(31F)41L31Y)61Y31F									N5H4F3S0	C173H300N27O82Ct8Nf2	Fucosylated	N,0;	0		14019	42.54	1051.27	1051.77	4	1051.77	1.80694	4202.04	0	6.58	L1TMTN11GlcNAcK14TMT	7	16059.5			10447.3
BGN_N311_13		01Y(61F)41Y41M(31M41Y(31F)41L31Y)61M61Y31F											Fucosylated	N,0;	0		14019	42.54	1051.27	1051.77	4	1051.77	1.80694	4202.04	0	6.58	L1TMTN11GlcNAcK14TMT	7	16059.5			10447.3
BGN_N311_14		01Y(61F)41Y41M(31M41Y)61M(21Y(31F)41L)61Y31F											Fucosylated	N,0;	0		14019	42.54	1051.27	1051.77	4	1051.77	1.80694	4202.04	0	6.58	L1TMTN11GlcNAcK14TMT	7	16059.5			10447.3
BGN_N311_9	LLQVVYLHSNNITK_N311_N6H3F2S0	01Y41Y41M(31M(21Y31F)41Y)61M(21Y31F)61Y									N6H3F2S0	C169H293N28O78Ct8Nf2	Fucosylated	N,2;	0		13998	42.83	820.615	820.616	5	820.608	9.17457	4097.01	0	28.89	L1TMTN11GlcNAcK14TMT	12	17853		4157.95	2205.93	4256.95		48352.5	7535.44
BGN_N311_15		01Y41Y41M(31M(21Y31F)41Y31F)61M(21Y)61Y											Fucosylated	N,2;	0		14130	42.85	1025.26	1025.51	4	1025.51	2.60202	4097.01	0	23.86	L1TMTN11GlcNAcK14TMT	13	27704.5		2822.71				10064	2543.73
BGN_N311_16		01Y41Y41M(31M41Y)(41Y)61M(21Y31F)61Y31F											Fucosylated	N,2;	0		14130	42.85	1025.26	1025.51	4	1025.51	2.60202	4097.01	0	23.86	L1TMTN11GlcNAcK14TMT	13	27704.5		2822.71				10064	2543.73
BGN_N311_7	LLQVVYLHSNNITK_N311_N6H3F3S0	01Y(61F)41Y41M(31M41Y)(41Y)61M(21Y31F)61Y31F									N6H3F3S0	C175H303N28O82Ct8Nf2	Fucosylated	N,5;	2	BIII2,CIII2,	13996	42.48	1061.77	1062.02	4	1062.02	0.714335	4243.07	0	118.96	L1TMTN11GlcNAcK14TMT	22	313811		6717.95	22023.6			73225.8	18739.5
BGN_N311_8		01Y41Y41M(31M(21Y31F)41Y31F)61M(21Y31F)61Y											Fucosylated	N,5;	0		13996	42.48	1061.77	1062.02	4	1062.02	0.714335	4243.07	0	118.96	L1TMTN11GlcNAcK14TMT	22	313811		6717.95	22023.6			73225.8	18739.5
BGN_N311_23	LLQVVYLHSNNITK_N311_N8H5F0S0	01Y41Y41M(31M(21Y41L31Y)41Y)61M61Y41L31Y41V									N8H5F0S0	C185H319N30O90Ct8Nf2	Complex/hybrid	N,0;	0		15501	46.61	1134.55	1135.05	4	1135.05	7.58667	4535.16	0	6.44	L1TMTN11GlcNAcK14TMT	7	41238.8
BGN_N311_24		01Y41Y41M(31M41Y41L31Y41V)61M61Y41L31Y41V											Complex/hybrid	N,0;	0		15501	46.61	1134.55	1135.05	4	1135.05	7.58667	4535.16	0	6.44	L1TMTN11GlcNAcK14TMT	7	41238.8
BGN_N270_24	MIENGSLSFLPTLR_N270_N4H3F1S0	01Y(61F)41Y41M(31M)(41Y)61M61Y			270	267	280	MIENGSLSFLPTLR	LYRLGLGHNQIRMIENGSLSFLPTLRELHLD	N-X-S	N4H3F1S0	C134H229N23O62S1Ct4Nf1	Fucosylated	N,0;	0		19333	63.01	1084.85	1084.85	3	1084.85	4.81762	3251.53	0	2.67	M1TMTN4GlcNAc	6	19747.2
BGN_N270_25		01Y(61F)41Y41M(31M41Y)61M61Y											Fucosylated	N,0;	0		19333	63.01	1084.85	1084.85	3	1084.85	4.81762	3251.53	0	2.67	M1TMTN4GlcNAc	6	19747.2
BGN_N270_13	MIENGSLSFLPTLR_N270_N4H3F2S0	01Y(61F)41Y41M(31M)61M(21Y31F)61Y									N4H3F2S0	C140H239N23O66S1Ct4Nf1	Fucosylated	N,0;	2	CI2,YI3,	16324	48.91	1133.88	1133.54	3	1133.54	7.67909	3397.59	0	8.35	M1TMTN4GlcNAc	8	32260.9		5222.37			9765.49	68641.6	3794.15
BGN_N270_14		01Y(61F)41Y41M(31M41Y31F)61M61Y											Fucosylated	N,0;	2	BI2,CI2,	16324	48.91	1133.88	1133.54	3	1133.54	7.67909	3397.59	0	8.35	M1TMTN4GlcNAc	8	32260.9		5222.37			9765.49	68641.6	3794.15
BGN_N270_12	MIENGSLSFLPTLR_N270_N4H4F1S0	01Y41Y41M(31M41Y41L)61M61Y31F									N4H4F1S0	C140H239N23O67S1Ct4Nf1	Fucosylated	N,0;	0		16305	48.86	1138.87	1138.88	3	1138.87	7.34533	3413.59	0	5.83	M1TMTN4GlcNAc	7	105217			26051	22511.8		125473
BGN_N270_22		01Y(61F)41Y41M(31M)61M(21Y41L)61Y											Fucosylated	N,0;	2	BI2,YI3,	19278	62.86	1139.21	1138.87	3	1138.87	6.70221	3413.59	0	3.21	M1TMTN4GlcNAc	6	3952.07						3257.91
BGN_N270_23		01Y(61F)41Y41M(31M41Y41L)61M61Y											Fucosylated	N,0;	0		19278	62.86	1139.21	1138.87	3	1138.87	6.70221	3413.59	0	3.21	M1TMTN4GlcNAc	6	3952.07						3257.91
BGN_N270_35	MIENGSLSFLPTLR_N270_N4H4F1S1	01Y(61F)41Y41M(31M)(41Y)61M61Y41L32S									N4H4F1S1	C151H256N24O75S1Ct4Nf1	Fucosylated and Sialylated	N,0;	0		19688	63.99	1236.24	1236.24	3	1236.23	3.36001	3704.68	0	4.29	M1TMTN4GlcNAc	7	13246.7						2235.59
BGN_N270_36		01Y(61F)41Y41M(31M41Y)61M61Y41L32S											Fucosylated and Sialylated	N,0;	0		19688	63.99	1236.24	1236.24	3	1236.23	3.36001	3704.68	0	4.29	M1TMTN4GlcNAc	7	13246.7						2235.59
BGN_N270_37		01Y41Y41M(31M)61M(21Y(31F)41L32S)61Y											Fucosylated and Sialylated	N,0;	0		19696	64.01	927.428	927.428	4	927.427	1.15213	3704.68	0	6.97	M1TMTN4GlcNAc	8	24655.9
BGN_N270_38		01Y41Y41M(31M)61M(21Y41L32S)61Y31F											Fucosylated and Sialylated	N,0;	0		19696	64.01	927.428	927.428	4	927.427	1.15213	3704.68	0	6.97	M1TMTN4GlcNAc	8	24655.9
BGN_N270_8	MIENGSLSFLPTLR_N270_N4H4F2S0	01Y(61F)41Y41M(31M41Y41L)61M61Y31F									N4H4F2S0	C146H249N23O71S1Ct4Nf1	Fucosylated	N,0;	1	BII3,	16133	48.39	1187.89	1187.56	3	1187.55	6.17057	3559.64	0	5.33	M1TMTN4GlcNAc	7	5068.93						22406.7
BGN_N270_9		01Y41Y41M(31M(21Y31F)41Y31F)61M61M											Fucosylated	N,0;	0		16133	48.39	1187.89	1187.56	3	1187.55	6.17057	3559.64	0	5.33	M1TMTN4GlcNAc	7	5068.93						22406.7
BGN_N270_7	MIENGSLSFLPTLR_N270_N4H5F0S1	01Y41Y41M(31M)61M(21Y41L32S)61Y41L									N4H5F0S1	C151H256N24O76S1Ct4Nf1	Sialylated	N,0;	0		16020	48.07	1241.91	1241.57	3	1241.56	5.72703	3720.68	0	2.52	M1TMTN4GlcNAc	6				2928.78		2345.5	3922.31
BGN_N270_5	MIENGSLSFLPTLR_N270_N4H5F1S0	01Y(61F)41Y41M(31M)61M(21Y41L)61Y41L									N4H5F1S0	C146H249N23O72S1Ct4Nf1	Fucosylated	N,1;	2	BI3,YI3,	15925	47.81	895.171	894.921	4	894.916	5.71823	3575.64	0	19.22	M1TMTN4GlcNAc	11	5490.9	14379.8	7616.87	28760.5	7829.67	5182.3	24588.5
BGN_N270_18		01Y(61F)41Y41M(31M41Y41L)(41Y)61M61M											Fucosylated	N,0;	0		19205	62.66	1193.23	1192.89	3	1192.88	8.41696	3575.64	0	4.82	M1TMTN4GlcNAc	7	3429.69	4740.94		3870.28
BGN_N270_19		01Y(61F)41Y41M(31M41Y41L)61M61Y41L											Fucosylated	N,0;	0		19205	62.66	1193.23	1192.89	3	1192.88	8.41696	3575.64	0	4.82	M1TMTN4GlcNAc	7	3429.69	4740.94		3870.28
BGN_N270_6	MIENGSLSFLPTLR_N270_N4H5F2S0	01Y41Y41M(31M)61M(21Y(31F)41L21F)61Y41L									N4H5F2S0	C152H259N23O76S1Ct4Nf1	Fucosylated	N,0;	0		16020	48.07	1241.91	1241.91	3	1241.91	1.06133	3721.7	0	2.52	M1TMTN4GlcNAc	6				2928.78		2345.5	3922.31
BGN_N270_33	MIENGSLSFLPTLR_N270_N4H6F2S0	01Y(61F)41Y41M(31M41Y(31F)41L31Y)61M(31M)61M									N4H6F2S0	C158H269N23O81S1Ct4Nf1	Fucosylated	N,0;	0		19646	63.88	1295.93	1295.93	3	1295.92	6.72917	3883.75	0	3.04	M1TMTN4GlcNAc	6	5711.76
BGN_N270_34		01Y41Y41M(31M(21Y(31F)41L21F)41Y41L)61M61M											Fucosylated	N,0;	0		19646	63.88	1295.93	1295.93	3	1295.92	6.72917	3883.75	0	3.04	M1TMTN4GlcNAc	6	5711.76
BGN_N270_10	MIENGSLSFLPTLR_N270_N5H4F1S0	01Y41Y41M(31M41Y31F)61M(21Y41L)61Y									N5H4F1S0	C148H252N24O72S1Ct4Nf1	Fucosylated	N,0;	0		16188	48.54	905.429	905.18	4	905.172	8.37031	3616.67	0	1.68	M1TMTN4GlcNAc	5	3488.65			2245.37			4588.44
BGN_N270_11		01Y41Y41M(31M41Y41L31Y)61M61Y31F											Fucosylated	N,0;	0		16188	48.54	905.429	905.18	4	905.172	8.37031	3616.67	0	1.68	M1TMTN4GlcNAc	5	3488.65			2245.37			4588.44
BGN_N270_15		01Y(61F)41Y41M(31M41Y41L31Y)61M61Y											Fucosylated	N,0;	0		16345	48.94	1206.9	1206.57	3	1206.56	7.73368	3616.67	0	3.3	M1TMTN4GlcNAc	6	6156.61			5053.95	3333.35		3370.98
BGN_N270_16		01Y41Y41M(31M)61M(21Y41L31Y)61Y31F											Fucosylated	N,0;	0		16345	48.94	1206.9	1206.57	3	1206.56	7.73368	3616.67	0	3.3	M1TMTN4GlcNAc	6	6156.61			5053.95	3333.35		3370.98
BGN_N270_17		01Y(61F)41Y41M(31M41Y)61M(21Y41L)61Y											Fucosylated	N,0;	0		16367	49	905.18	905.18	4	905.172	8.70745	3616.67	0	2.65	M1TMTN4GlcNAc	5				3347.29			2921.95
BGN_N270_30	MIENGSLSFLPTLR_N270_N5H4F1S1	01Y41Y41M(31M41Y)61M(21Y41L32S)61Y31F									N5H4F1S1	C159H269N25O80S1Ct4Nf1	Fucosylated and Sialylated	N,0;	0		19631	63.83	978.201	978.201	4	978.197	4.69535	3907.76	0	6.75	M1TMTN4GlcNAc	8	12658.2			2931.06
BGN_N270_1	MIENGSLSFLPTLR_N270_N5H4F2S0	01Y41Y41M(31M)61M(21Y(31F)41L31Y)61Y31F									N5H4F2S0	C154H262N24O76S1Ct4Nf1	Fucosylated	N,0;	0		15865	47.65	1255.59	1255.59	3	1255.58	6.90071	3762.72	0	3.35	M1TMTN4GlcNAc	6	2533.39	2769.01	2329.42	3943.29			11226.4	2112.91
BGN_N270_2		01Y41Y41M(31M)61M(21Y41L31Y31F)61Y31F											Fucosylated	N,0;	0		15865	47.65	1255.59	1255.59	3	1255.58	6.90071	3762.72	0	3.35	M1TMTN4GlcNAc	6	2533.39	2769.01	2329.42	3943.29			11226.4	2112.91
BGN_N270_31	MIENGSLSFLPTLR_N270_N5H4F3S0	01Y(61F)41Y41M(31M41Y41L)61M(21Y31F)61Y31F									N5H4F3S0	C160H272N24O80S1Ct4Nf1	Fucosylated	N,0;	1	CIII3,	19644	63.87	1303.93	1304.26	3	1304.27	-1.2723	3908.78	0	6.37	M1TMTN4GlcNAc	7	64699.2
BGN_N270_32		01Y41Y41M(31M)61M(21Y(31F)41L31Y31F)61Y31F											Fucosylated	N,0;	2	YI3,YI3,	19644	63.87	1303.93	1304.26	3	1304.27	-1.2723	3908.78	0	6.37	M1TMTN4GlcNAc	7	64699.2
BGN_N270_20	MIENGSLSFLPTLR_N270_N6H3F1S0	01Y(61F)41Y41M(31M41Y)(41Y)61M(21Y)61Y									N6H3F1S0	C150H255N25O72S1Ct4Nf1	Fucosylated	N,0;	0		19234	62.74	1220.24	1220.24	3	1220.24	6.26623	3657.69	0	3.88	M1TMTN4GlcNAc	6	18769.6						2896.31
BGN_N270_21		01Y41Y41M(31M41Y)(41Y)61M(21Y31F)61Y											Fucosylated	N,0;	0		19234	62.74	1220.24	1220.24	3	1220.24	6.26623	3657.69	0	3.88	M1TMTN4GlcNAc	6	18769.6						2896.31
BGN_N270_3	MIENGSLSFLPTLR_N270_N6H3F2S0	01Y41Y41M(31M(21Y31F)41Y)61M(21Y31F)61Y									N6H3F2S0	C156H265N25O76S1Ct4Nf1	Fucosylated	N,0;	0		15867	47.65	952.2	952.2	4	952.194	6.67975	3803.75	0	5.52	M1TMTN4GlcNAc	7	11833.3				2375.88	4130.48	28502.2	3214.9
BGN_N270_4		01Y41Y41M(31M41Y)(41Y)61M(21Y31F)61Y31F											Fucosylated	N,0;	0		15867	47.65	952.2	952.2	4	952.194	6.67975	3803.75	0	5.52	M1TMTN4GlcNAc	7	11833.3				2375.88	4130.48	28502.2	3214.9
BGN_N270_28	MIENGSLSFLPTLR_N270_N6H3F4S0	01Y(61F)41Y41M(31M(21Y31F)41Y31F)61M(21Y31F)61Y									N6H3F4S0	C168H285N25O84S1Ct4Nf1	Fucosylated	N,0;	3	BI1,CI1,CI2,	19606	63.76	1024.97	1025.22	4	1025.22	1.69665	4095.87	0	1.63	M1TMTN4GlcNAc	5	3161.19
BGN_N270_29		01Y41Y41M(31M(21Y31F)41Y31F)61M(21Y31F)61Y31F											Fucosylated	N,0;	3	YI1,YI2,YI1,	19606	63.76	1024.97	1025.22	4	1025.22	1.69665	4095.87	0	1.63	M1TMTN4GlcNAc	5	3161.19
BMX_N269_1	NVNHTTSK_N269_N4H4F1S0	01Y(61F)41Y41M(31M41Y41L)61M61Y	P51813	BMX	269	267	274	NVNHTTSK	SSEDVASSNQKERNVNHTTSKISWEFPESSS	N-X-T	N4H4F1S0	C114H204N19O62Ct8Nf2	Fucosylated	N,0;	0		9303	35.46	989.459	989.457	3	989.46	-2.65954	2965.37	0	2.43	N1TMTN3GlcNAcK8TMT	5	73105.8	47769.5	25973	25648.2	60730.3	36154.2	44652	38381.4
BMX_N269_2		01Y41Y41M(31M41Y41L)61M61Y31F											Fucosylated	N,0;	0		9303	35.46	989.459	989.457	3	989.46	-2.65954	2965.37	0	2.43	N1TMTN3GlcNAcK8TMT	5	73105.8	47769.5	25973	25648.2	60730.3	36154.2	44652	38381.4
BTD_N150_1	FNDTEVLQR_N150_N2H6F0S0	01Y41Y41M(31M)61M(31M21M)61M	P43251	BTD	150	149	157	FNDTEVLQR	PQVVRWNPCLEPHRFNDTEVLQRLSCMAIRG	N-X-T	N2H6F0S0	C108H183N17O59Ct4Nf1	High mannose	N,1;	1	BI2,	12347	43.79	910.745	910.745	3	910.738	7.84545	2729.2	0	3.77	F1TMTN2GlcNAc	6		5277.71	3083.19	3672.71	4625	2817.92	2513.79	3420.7
BTD_N150_2		01Y41Y41M(31M21M)61M(31M)61M											High mannose	N,1;	2	BI2,YI3,	12347	43.79	910.745	910.745	3	910.738	7.84545	2729.2	0	3.77	F1TMTN2GlcNAc	6		5277.71	3083.19	3672.71	4625	2817.92	2513.79	3420.7
BTD_N349_6	NPVGLIGAENATGETDPSHSK_N349_N2H5F0S0	01Y41Y41M(31M)61M(31M)61M			349	340	360	NPVGLIGAENATGETDPSHSK	IAQVAKNPVGLIGAENATGETDPSHSKFLKI	N-X-T	N2H5F0S0	C149H257N30O73Ct8Nf2	High mannose	N,0;	3	BI1,BII1,BIII1,BI2,YI1,	13515	47	943.452	943.2	4	943.195	5.34281	3768.76	0	7.23	N1TMTN10GlcNAcK21TMT	9				3451.93
BTD_N349_4	NPVGLIGAENATGETDPSHSK_N349_N2H6F0S0	01Y41Y41M(31M)61M(31M21M)61M									N2H6F0S0	C155H267N30O78Ct8Nf2	High mannose	N,0;	2	BI2,BI2,	13429	46.77	983.966	983.966	4	983.959	6.59699	3930.81	0	20.23	N1TMTN10GlcNAcK21TMT	13			7827.57	4048.76	2205.6			3760.87
BTD_N349_5		01Y41Y41M(31M21M)61M(31M)61M											High mannose	N,0;	1	BI2,	13429	46.77	983.966	983.966	4	983.959	6.59699	3930.81	0	20.23	N1TMTN10GlcNAcK21TMT	13			7827.57	4048.76	2205.6			3760.87
BTD_N349_1	NPVGLIGAENATGETDPSHSK_N349_N2H7F0S0	01Y41Y41M(31M)61M(31M21M)61M21M									N2H7F0S0	C161H277N30O83Ct8Nf2	High mannose	N,0;	0		13356	46.56	1024.48	1024.48	4	1024.47	7.97557	4092.86	0	2.22	N1TMTN10GlcNAcK21TMT	6							3713.98
BTD_N349_2		01Y41Y41M(31M21M)61M(31M21M)61M											High mannose	N,0;	2	BI2,BI2,	13356	46.56	1024.48	1024.48	4	1024.47	7.97557	4092.86	0	2.22	N1TMTN10GlcNAcK21TMT	6							3713.98
BTD_N349_3		01Y41Y41M(31M21M21M)61M(31M)61M											High mannose	N,0;	1	BI2,BIII3,	13356	46.56	1024.48	1024.48	4	1024.47	7.97557	4092.86	0	2.22	N1TMTN10GlcNAcK21TMT	6							3713.98
BTD_N349_7	NPVGLIGAENATGETDPSHSK_N349_N3H3F1S0	01Y(61F)41Y41M(31M)(41Y)61M									N3H3F1S0	C151H260N31O72Ct8Nf2	Fucosylated	N,0;	0		13616	47.28	949.71	949.461	4	949.453	7.84373	3793.79	0	6.92	N1TMTN10GlcNAcK21TMT	9	2366.53	3266.22		4737.36	2032.01
BTD_N349_8		01Y(61F)41Y41M(31M)61M61Y											Fucosylated	N,0;	2	BI1,BI2,	13616	47.28	949.71	949.461	4	949.453	7.84373	3793.79	0	6.92	N1TMTN10GlcNAcK21TMT	9	2366.53	3266.22		4737.36	2032.01
C2_N651_1	TMFPNLTDVR_N651_N2H9F0S0	01Y41Y41M(31M21M21M)61M(31M21M)61M21M	P06681	C2	651	647	656	TMFPNLTDVR	TSCAEVVSQEKTMFPNLTDVREVVTDQFLCS	N-X-T	N2H9F0S0	C130H221N17O73S1Ct4Nf1	High mannose	N,1;	0		16558	55.38	1096.81	1096.81	3	1096.8	7.19513	3287.4	0	7.54	T1TMTN5GlcNAc	6			2250.32	2270.8				3091.92
C2_N651_2		01Y41Y41M(31M21M21M31G)61M(31M21M)61M											Complex/hybrid	N,1;	0		16558	55.38	1096.81	1096.81	3	1096.8	7.19513	3287.4	0	7.54	T1TMTN5GlcNAc	6			2250.32	2270.8				3091.92
C2_N651_3	TMFPNLTDVR_N651_N6H3F0S0	01Y41Y41M(31M(21Y)41Y)61M(21Y)61Y									N6H3F0S0	C126H213N21O63S1Ct4Nf1	Complex/hybrid	N,1;	0		16585	55.46	1042.8	1043.47	3	1043.47	2.10687	3127.4	0	5.58	T1TMTN5GlcNAc	5	5608.41		2580.82	2009.2	1992.79	4865.29	3039.82	2430.52
C2_N651_4		01Y41Y41M(31M41Y)(41Y)61M(21Y)61Y											Complex/hybrid	N,1;	1	BIII2,	16585	55.46	1042.8	1043.47	3	1043.47	2.10687	3127.4	0	5.58	T1TMTN5GlcNAc	5	5608.41		2580.82	2009.2	1992.79	4865.29	3039.82	2430.52
C3_N85_1	TVLTPATNHMGNVTFTIPANR_N85_N2H6F0S0	01Y41Y41M(31M)61M(31M21M)61M	P01024	C3	85	74	94	TVLTPATNHMGNVTFTIPANR	SSEKTVLTPATNHMGNVTFTIPANREFKSEK	N-X-T	N2H6F0S0	C158H266N32O72S1Ct4Nf1	High mannose	N,3;	1	BI2,	12764	39.39	1288.95	1288.95	3	1288.94	8.37995	3862.8	0	43.32	T1TMTN12GlcNAc	18			14949.8	6345.83	2374.91	16908.8	18859	2830.1
C3_N85_2		01Y41Y41M(31M21M)61M(31M)61M											High mannose	N,3;	1	BI2,	12764	39.39	1288.95	1288.95	3	1288.94	8.37995	3862.8	0	43.32	T1TMTN12GlcNAc	18			14949.8	6345.83	2374.91	16908.8	18859	2830.1
C4A_N226_3	FSDGLESNSSTQFEVK_N226_N2H10F0S0	01Y41Y41M(31M21M21M31G)61M(31M21M)61M21M	P0C0L4	C4A	226	219	234	FSDGLESNSSTQFEVK	GTWKISARFSDGLESNSSTQFEVKKYVLPNF	N-X-S	N2H10F0S0	C168H282N23O94Ct8Nf2	Complex/hybrid	N,0;	0		15502	52.47	1421.29	1421.29	3	1421.28	6.22677	4259.83	0	6.53	F1TMTN8GlcNAcK16TMT	7			3763.55					17470.3
C4A_N226_4		01Y41Y41M(31M21M21M31G31G)61M(31M21M)61M											Complex/hybrid	N,0;	0		15502	52.47	1421.29	1421.29	3	1421.28	6.22677	4259.83	0	6.53	F1TMTN8GlcNAcK16TMT	7			3763.55					17470.3
C4A_N226_9	FSDGLESNSSTQFEVK_N226_N2H8F0S0	01Y41Y41M(31M21M)61M(31M21M)61M21M									N2H8F0S0	C156H262N23O84Ct8Nf2	High mannose	N,0;	0		15580	52.68	1313.25	1313.25	3	1313.25	5.12202	3935.72	0	12.35	F1TMTN8GlcNAcK16TMT	9		3338.01	4056.7	2981.12	2118.14	3758.91		7936.32
C4A_N226_10		01Y41Y41M(31M21M21M)61M(31M21M)61M											High mannose	N,0;	0		15580	52.68	1313.25	1313.25	3	1313.25	5.12202	3935.72	0	12.35	F1TMTN8GlcNAcK16TMT	9		3338.01	4056.7	2981.12	2118.14	3758.91		7936.32
C4A_N226_5	FSDGLESNSSTQFEVK_N226_N2H9F0S0	01Y41Y41M(31M21M21M)61M(31M21M)61M21M									N2H9F0S0	C162H272N23O89Ct8Nf2	High mannose	N,5;	0		15541	52.58	1025.71	1025.71	4	1025.7	7.89471	4097.77	0	134.3	F1TMTN8GlcNAcK16TMT	25	4913.84	7471.99	28597.1	20934.3	10382.4	29673.1	5611.01	46102.1
C4A_N226_6		01Y41Y41M(31M21M21M31G)61M(31M21M)61M											Complex/hybrid	N,5;	0		15541	52.58	1025.71	1025.71	4	1025.7	7.89471	4097.77	0	134.3	F1TMTN8GlcNAcK16TMT	25	4913.84	7471.99	28597.1	20934.3	10382.4	29673.1	5611.01	46102.1
C4A_N226_1	FSDGLESNSSTQFEVK_N226_N4H4F2S1	01Y(61F)41Y41M(31M41Y)61M21Y(31F)41L32S									N4H4F2S1	C171H285N26O90Ct8Nf2	Fucosylated and Sialylated	N,0;	1	BII2,	9704	30.65	1426.97	1426.97	3	1426.97	2.43389	4276.88	0	3.2	F1TMTN8GlcNAcK16TMT	6			2965.66			1785.95		2236.05
C4A_N226_2		01Y41Y41M(31M41Y31F)61M21Y(31F)41L32S											Fucosylated and Sialylated	N,0;	0		9704	30.65	1426.97	1426.97	3	1426.97	2.43389	4276.88	0	3.2	F1TMTN8GlcNAcK16TMT	6			2965.66			1785.95		2236.05
C4A_N226_7	FSDGLESNSSTQFEVK_N226_N4H4F3S0	01Y(61F)41Y41M(31M(21Y31F)41Y31F)61M61M									N4H4F3S0	C166H278N25O86Ct8Nf2	Fucosylated	N,2;	2	BI2,BI2,	15560	52.63	1034.22	1034.22	4	1034.22	3.11408	4131.84	0	58.92	F1TMTN8GlcNAcK16TMT	17	7583.91		11484.1		9198.92	16858.1		41217.4
C4A_N1328_1	GLNVTLSSTGR_N1328_N2H9F0S0	01Y41Y41M(31M21M21M)61M(31M21M)61M21M			1328	1326	1336	GLNVTLSSTGR	SAYWIASHTTEERGLNVTLSSTGRNGFKSHA	N-X-T	N2H9F0S0	C123H218N18O74Ct4Nf1	High mannose	N,0;	0		6500	21.86	1067.14	1067.14	3	1067.14	4.84243	3198.4	0	7.88	G1TMTN3GlcNAc	9	5293.21		3156.99	3044.42	2048.6		3092.75	20999.7
C4A_N1328_2		01Y41Y41M(31M21M21M31G)61M(31M21M)61M											Complex/hybrid	N,0;	0		6500	21.86	1067.14	1067.14	3	1067.14	4.84243	3198.4	0	7.88	G1TMTN3GlcNAc	9	5293.21		3156.99	3044.42	2048.6		3092.75	20999.7
C6_N324_3	VLNFTTK_N324_N4H5F0S1	01Y41Y41M(31M)61M(21Y41L32S)61Y41L	P13671	C6	324	322	328	VLNFTTK	KDSSFIRIHKVMKVLNFTTKAKDLHLSDVFL	N-X-T	N4H5F0S1	C127H223N16O68Ct8Nf2	Sialylated	N,0;	0		16661	55.67	1065.84	1065.84	3	1065.83	7.28204	3194.48	0	4.75	V1TMTN3GlcNAcK7TMT	6	3858.88		1724.23	15151		11317.4	12792.6	1795.57
C6_N324_4		01Y41Y41M(31M41Y41L)61M61Y41L32S											Sialylated	N,0;	0		16661	55.67	1065.84	1065.84	3	1065.83	7.28204	3194.48	0	4.75	V1TMTN3GlcNAcK7TMT	6	3858.88		1724.23	15151		11317.4	12792.6	1795.57
C6_N324_1	VLNFTTK_N324_N4H5F2S1	01Y41Y41M(31M)61M(21Y(31F)41L32S)61Y(31F)41L									N4H5F2S1	C139H243N16O76Ct8Nf2	Fucosylated and Sialylated	N,0;	1	YI3,	14504	44.22	872.657	872.657	4	872.653	4.15211	3486.59	0	3.1	V1TMTN3GlcNAcK7TMT	5	12141	3234.35	14365.6	15336.6	4205.32	11363.1	22849	14605.4
C6_N324_2		01Y41Y41M(31M21Y(31F)41L21F)61M61Y41L32S											Fucosylated and Sialylated	N,0;	1	25AII3,	14504	44.22	872.657	872.657	4	872.653	4.15211	3486.59	0	3.1	V1TMTN3GlcNAcK7TMT	5	12141	3234.35	14365.6	15336.6	4205.32	11363.1	22849	14605.4
CACNA2D1_N324_6	DAVNNITAK_N324_N2H7F0S0	01Y41Y41M(31M)61M(31M21M)61M21M	P54289	CACNA2D1	324	320	328	DAVNNITAK	QANVRNKKVLKDAVNNITAKGITDYKKGFSF	N-X-T	N2H7F0S0	C113H205N16O64Ct8Nf2	High mannose	N,0;	1	YI3,	4840	17.3	982.131	982.461	3	982.456	4.64594	2944.35	0	14.65	D1TMTN5GlcNAcK9TMT	9	15093.1	12078.4	10824.2	15099.5	8192.12	2915.86	10126.8	6946.33
CACNA2D1_N324_7		01Y41Y41M(31M21M)61M(31M21M)61M											High mannose	N,0;	1	BI2,	4840	17.3	982.131	982.461	3	982.456	4.64594	2944.35	0	14.65	D1TMTN5GlcNAcK9TMT	9	15093.1	12078.4	10824.2	15099.5	8192.12	2915.86	10126.8	6946.33
CACNA2D1_N324_8		01Y41Y41M(31M21M21M)61M(31M)61M											High mannose	N,0;	2	BI2,BIII3,BI2,BIII3,	4840	17.3	982.131	982.461	3	982.456	4.64594	2944.35	0	14.65	D1TMTN5GlcNAcK9TMT	9	15093.1	12078.4	10824.2	15099.5	8192.12	2915.86	10126.8	6946.33
CACNA2D1_N324_1	DAVNNITAK_N324_N2H8F0S0	01Y41Y41M(31M21M)61M(31M21M)61M21M									N2H8F0S0	C119H215N16O69Ct8Nf2	High mannose	N,1;	0		2745	11.57	1554.21	1554.21	2	1554.21	2.92161	3106.41	0	2.85	D1TMTN5GlcNAcK9TMT	5	14649.9	25528.1	18621	6605.85	54464.9	64347.2	43874.9	44083
CACNA2D1_N324_2		01Y41Y41M(31M21M21M)61M(31M21M)61M											High mannose	N,1;	0		2745	11.57	1554.21	1554.21	2	1554.21	2.92161	3106.41	0	2.85	D1TMTN5GlcNAcK9TMT	5	14649.9	25528.1	18621	6605.85	54464.9	64347.2	43874.9	44083
CACNA2D1_N324_5		01Y41Y41M(31M21M21M31G)61M(31M)61M											Complex/hybrid	N,3;	0		4788	17.16	1036.48	1036.48	3	1036.47	7.55104	3106.41	0	58.8	D1TMTN5GlcNAcK9TMT	15	28838.2	32039.8	27688.3	35016.2	41006	25368.2	33253.8	25817.6
CACNA2D1_N324_3	DAVNNITAK_N324_N6H4F0S0	01Y41Y41M(31M41Y)(41Y)61M(21Y41L)61Y									N6H4F0S0	C127H227N20O69Ct8Nf2	Complex/hybrid	N,0;	0		4758	17.08	1091.46	1091.17	3	1091.18	-2.13441	3270.51	0	13.88	D1TMTN5GlcNAcK9TMT	8	13277.5	4927.64	4087.68	3331.12	12628.4	2613.48	18756.3	7248.29
CACNA2D1_N324_4		01Y41Y41M(31M41Y41L31Y)(41Y)61M61Y											Complex/hybrid	N,0;	0		4758	17.08	1091.46	1091.17	3	1091.18	-2.13441	3270.51	0	13.88	D1TMTN5GlcNAcK9TMT	8	13277.5	4927.64	4087.68	3331.12	12628.4	2613.48	18756.3	7248.29
CACNA2D1_N824_6	IDVNSWIENFTK_N824_N2H6F0S0	01Y41Y41M(31M)61M(31M21M)61M			824	816	827	IDVNSWIENFTK	PAVVGIKIDVNSWIENFTKTSIRDPCAGPVC	N-X-T	N2H6F0S0	C135H227N20O65Ct8Nf2	High mannose	N,0;	1	BI2,	19584	63.7	1101.86	1101.86	3	1101.85	8.19843	3302.53	0	16.54	I1TMTN9GlcNAcK12TMT	10	2872.6	14135.3	8932.38	12227.3	14584.6		9727.55	6565.95
CACNA2D1_N824_7		01Y41Y41M(31M21M)61M(31M)61M											High mannose	N,0;	2	BI2,04AI3,	19584	63.7	1101.86	1101.86	3	1101.85	8.19843	3302.53	0	16.54	I1TMTN9GlcNAcK12TMT	10	2872.6	14135.3	8932.38	12227.3	14584.6		9727.55	6565.95
CACNA2D1_N824_4	IDVNSWIENFTK_N824_N2H7F0S0	01Y41Y41M(31M)61M(31M21M)61M21M									N2H7F0S0	C141H237N20O70Ct8Nf2	High mannose	N,0;	0		19539	63.58	1155.88	1155.88	3	1155.87	6.94111	3464.59	0	32.33	I1TMTN9GlcNAcK12TMT	12	13441.9	16980	15474.8	14389.7	14286.4	3199.81	11485.7	16457.4
CACNA2D1_N824_5		01Y41Y41M(31M21M)61M(31M21M)61M											High mannose	N,0;	1	BI2,	19539	63.58	1155.88	1155.88	3	1155.87	6.94111	3464.59	0	32.33	I1TMTN9GlcNAcK12TMT	12	13441.9	16980	15474.8	14389.7	14286.4	3199.81	11485.7	16457.4
CACNA2D1_N824_1	IDVNSWIENFTK_N824_N2H8F0S0	01Y41Y41M(31M21M)61M(31M21M)61M21M									N2H8F0S0	C147H247N20O75Ct8Nf2	High mannose	N,0;	0		19509	63.5	1210.23	1209.9	3	1209.88	9.12639	3626.64	0	5.17	I1TMTN9GlcNAcK12TMT	6		3084.64		2853.76	2461.02		2242.29	2991.62
CACNA2D1_N824_2		01Y41Y41M(31M21M21M)61M(31M21M)61M											High mannose	N,0;	0		19509	63.5	1210.23	1209.9	3	1209.88	9.12639	3626.64	0	5.17	I1TMTN9GlcNAcK12TMT	6		3084.64		2853.76	2461.02		2242.29	2991.62
CACNA2D1_N824_3		01Y41Y41M(31M21M21M31G)61M(31M)61M											Complex/hybrid	N,0;	0		19509	63.5	1210.23	1209.9	3	1209.88	9.12639	3626.64	0	5.17	I1TMTN9GlcNAcK12TMT	6		3084.64		2853.76	2461.02		2242.29	2991.62
CACNA2D1_N781_1	SLDNDNYVFTAPYFNK_N781_N4H5F1S0	01Y(61F)41Y41M(31M41Y41L)(41Y)61M61M			781	767	782	SLDNDNYVFTAPYFNK	RSLDNDNYVFTAPYFNKSGPGAYESGIMVSK	N-X-S	N4H5F1S0	C172H275N26O81Ct8Nf2	Fucosylated	N,1;	0		14494	43.93	1034.98	1034.98	4	1034.97	7.55676	4134.85	0	12.55	S1TMTN15GlcNAcK16TMT	9	2430.57		2199.14	2987.91	3075.8			2017.84
CACNA2D1_N781_2		01Y(61F)41Y41M(31M41Y41L)61M61Y41L											Fucosylated	N,1;	0		14494	43.93	1034.98	1034.98	4	1034.97	7.55676	4134.85	0	12.55	S1TMTN15GlcNAcK16TMT	9	2430.57		2199.14	2987.91	3075.8			2017.84
CADM3_N290_3	MTQESALIFPFLNK_N290_N4H5F1S0	01Y41Y41M(31M(21Y41L)41Y31F)61M61M	Q8N126	CADM3	290	278	291	MTQESALIFPFLNK	PLKMTQESALIFPFLNKSDSGTYGCTATSNM	N-X-S	N4H5F1S0	C160H272N23O74S1Ct8Nf2	Fucosylated	N,4;	0		18766	55.7	967.719	967.719	4	967.712	7.67289	3865.82	0	49.01	M1TMTN13GlcNAcK14TMT	16		4442.31	8327.34	13289.8	14171.5		4552.65	10326.4
CADM3_N290_4		01Y41Y41M(31M)61M(21Y(31F)41L)61Y41L											Fucosylated	N,4;	0		18766	55.7	967.719	967.719	4	967.712	7.67289	3865.82	0	49.01	M1TMTN13GlcNAcK14TMT	16		4442.31	8327.34	13289.8	14171.5		4552.65	10326.4
CADM3_N290_5		01Y(61F)41Y41M(31M(21Y41L)41Y)61M61M											Fucosylated	N,0;	1	BII2,	19938	64.7	967.726	967.719	4	967.712	7.79903	3865.82	0	4.56	M1TMTN13GlcNAcK14TMT	5				2318.34				1497.86
CADM3_N290_6		01Y(61F)41Y41M(31M)61M(21Y41L)61Y41L											Fucosylated	N,0;	0		19938	64.7	967.726	967.719	4	967.712	7.79903	3865.82	0	4.56	M1TMTN13GlcNAcK14TMT	5				2318.34				1497.86
CADM3_N290_7		01Y(61F)41Y41M(31M41Y41L)61M61Y41L											Fucosylated	N,0;	0		19938	64.7	967.726	967.719	4	967.712	7.79903	3865.82	0	4.56	M1TMTN13GlcNAcK14TMT	5				2318.34				1497.86
CADM3_N290_1	MTQESALIFPFLNK_N290_N5H5F1S0	01Y41Y41M(31M)61M(21Y(31F)41L31Y)61Y41L									N5H5F1S0	C168H285N24O79S1Ct8Nf2	Fucosylated	N,4;	0		18745	55.65	1018.48	1018.48	4	1018.48	3.26094	4068.9	0	36.68	M1TMTN13GlcNAcK14TMT	15		6072.53	12117.2	5612.04	10957.5		3180	4420.17
CADM3_N290_2		01Y41Y41M(31M41Y31F)61M(21Y41L)61Y41L											Fucosylated	N,4;	0		18745	55.65	1018.48	1018.48	4	1018.48	3.26094	4068.9	0	36.68	M1TMTN13GlcNAcK14TMT	15		6072.53	12117.2	5612.04	10957.5		3180	4420.17
CCDC158_N457_1	NESLEK_N457_N2H8F0S0	01Y41Y41M(31M21M)61M(31M21M)61M21M	Q5M9N0	CCDC158	457	457	462	NESLEK	CQGQMERQMAAIQGKNESLEKVSSLTAQLES	N-X-S	N2H8F0S0	C109H197N12O67Ct8Nf2	High mannose	N,0;	1	YI3,	1370	7.84	1441.13	1441.13	2	1441.14	-5.1135	2880.26	0	4.05	N1GlcNAc@TMTK6TMT	5	1.03508e+06	377721	295388	876530	228913	247108	1.41944e+06	254989
CCDC158_N457_2		01Y41Y41M(31M21M21M)61M(31M21M)61M											High mannose	N,0;	0		1370	7.84	1441.13	1441.13	2	1441.14	-5.1135	2880.26	0	4.05	N1GlcNAc@TMTK6TMT	5	1.03508e+06	377721	295388	876530	228913	247108	1.41944e+06	254989
CCDC158_N457_3	NESLEK_N457_N3H4F0S0	01Y41Y41M(31M)61M61Y41L									N3H4F0S0	C93H170N13O52Ct8Nf2	Complex/hybrid	N,0;	2	BI3,YI3,	1450	8.06	812.708	812.708	3	812.716	-9.51907	2435.13	0	2.57	N1GlcNAc@TMTK6TMT	5	159131	36824.4	40992.7	146892	46435.1	42821.1	373794	37515.8
CCDC158_N457_4		01Y41Y41M(31M41Y)61M61M											Complex/hybrid	N,0;	2	BII1,CII1,	1450	8.06	812.708	812.708	3	812.716	-9.51907	2435.13	0	2.57	N1GlcNAc@TMTK6TMT	5	159131	36824.4	40992.7	146892	46435.1	42821.1	373794	37515.8
CD109_N247_4	HLNGTITAK_N247_N2H5F0S0	01Y41Y41M(31M)61M(31M)61M	Q6YHK3	CD109	247	245	253	HLNGTITAK	TLQTPLYCSMNSKHLNGTITAKYTYGKPVKG	N-X-T	N2H5F0S0	C103H188N17O52Ct8Nf2	High mannose	N,0;	10	BI1,BII1,BIII1,BI2,YI1,YI2,02XI1,ZI1,YI1,YI2,YI3,YI1,	9288	35.42	877.439	877.439	3	877.433	6.50174	2629.29	0	9.49	H1TMTN3GlcNAcK9TMT	8	33897.8	4856.23	18334	35736	7267.37	30114	32808.8	13201.2
CD109_N247_1	HLNGTITAK_N247_N2H7F0S0	01Y41Y41M(31M)61M(31M21M)61M21M									N2H7F0S0	C115H208N17O62Ct8Nf2	High mannose	N,0;	2	YI3,YI3,	2963	12.17	985.474	985.474	3	985.468	5.34658	2953.39	0	2.26	H1TMTN3GlcNAcK9TMT	5	9649.69		2068.83	4753.23		5045.55	1901.48
CD109_N247_2		01Y41Y41M(31M21M)61M(31M21M)61M											High mannose	N,0;	2	BI2,YI3,	2963	12.17	985.474	985.474	3	985.468	5.34658	2953.39	0	2.26	H1TMTN3GlcNAcK9TMT	5	9649.69		2068.83	4753.23		5045.55	1901.48
CD109_N247_3		01Y41Y41M(31M21M21M)61M(31M)61M											High mannose	N,0;	3	BI2,BIII3,04AI3,YI3,YIII3,	2963	12.17	985.474	985.474	3	985.468	5.34658	2953.39	0	2.26	H1TMTN3GlcNAcK9TMT	5	9649.69		2068.83	4753.23		5045.55	1901.48
CD14_N151_1	NVSWATGR_N151_N4H5F0S1	01Y41Y41M(31M)61M(21Y41L32S)61Y41L	P08571	CD14	151	151	158	NVSWATGR	PLEATGLALSSLRLRNVSWATGRSWLAELQQ	N-X-S	N4H5F0S1	C119H199N19O67Ct4Nf1	Sialylated	N,0;	0		7457	24.71	1517.66	1517.66	2	1517.65	7.49842	3033.29	0	2.31	N1GlcNAc@TMT	5						2961.3		1900.18
CD14_N151_2		01Y41Y41M(31M41Y41L)61M61Y41L32S											Sialylated	N,0;	0		7457	24.71	1517.66	1517.66	2	1517.65	7.49842	3033.29	0	2.31	N1GlcNAc@TMT	5						2961.3		1900.18
CD163_N105_6	APGWANSSAGSGR_N105_N2H7F0S0	01Y41Y41M(31M)61M(31M21M)61M21M	Q86VB7	CD163	105	100	112	APGWANSSAGSGR	NQLGCPTAIKAPGWANSSAGSGRIWMDHVSC	N-X-S	N2H7F0S0	C116H193N21O65Ct4Nf1	High mannose	N,1;	1	YI3,	2332	10.45	996.763	996.763	3	996.758	5.10905	2987.26	0	10.36	A1TMTN6GlcNAc	10	3557.36	3650.21	3550.49	8429.38	10425.8	11567.3	5125.16
CD163_N105_7		01Y41Y41M(31M21M21M)61M(31M)61M											High mannose	N,1;	2	BI2,BIII3,YI3,YIII3,	2332	10.45	996.763	996.763	3	996.758	5.10905	2987.26	0	10.36	A1TMTN6GlcNAc	10	3557.36	3650.21	3550.49	8429.38	10425.8	11567.3	5125.16
CD163_N105_3	APGWANSSAGSGR_N105_N2H8F0S0	01Y41Y41M(31M21M)61M(31M21M)61M21M									N2H8F0S0	C122H203N21O70Ct4Nf1	High mannose	N,1;	1	YI3,	2289	10.33	1050.78	1050.78	3	1050.78	5.80068	3149.31	0	27.16	A1TMTN6GlcNAc	13	3480.18	5816.69	15149.2	17881.2	17116	27017	38478.1	13480.9
CD163_N105_4		01Y41Y41M(31M21M21M)61M(31M21M)61M											High mannose	N,1;	0		2289	10.33	1050.78	1050.78	3	1050.78	5.80068	3149.31	0	27.16	A1TMTN6GlcNAc	13	3480.18	5816.69	15149.2	17881.2	17116	27017	38478.1	13480.9
CD163_N105_5		01Y41Y41M(31M21M21M31G)61M(31M)61M											Complex/hybrid	N,1;	0		2289	10.33	1050.78	1050.78	3	1050.78	5.80068	3149.31	0	27.16	A1TMTN6GlcNAc	13	3480.18	5816.69	15149.2	17881.2	17116	27017	38478.1	13480.9
CD163_N105_1	APGWANSSAGSGR_N105_N2H9F0S0	01Y41Y41M(31M21M21M)61M(31M21M)61M21M									N2H9F0S0	C128H213N21O75Ct4Nf1	High mannose	N,1;	0		2261	10.26	1104.8	1104.8	3	1104.79	4.60156	3311.36	0	16.76	A1TMTN6GlcNAc	12			6981.94	7803.66	14133.6	20469.1	32750.7	14287.9
CD163_N105_2		01Y41Y41M(31M21M21M31G)61M(31M21M)61M											Complex/hybrid	N,1;	0		2261	10.26	1104.8	1104.8	3	1104.79	4.60156	3311.36	0	16.76	A1TMTN6GlcNAc	12			6981.94	7803.66	14133.6	20469.1	32750.7	14287.9
CD163_N1001_1	CKGNESSLWDCPAR_N1001_N4H5F1S1	01Y41Y41M(31M)61M(21Y(31F)41L32S)61Y41L			1001	998	1011	CKGNESSLWDCPAR	QGTGPIWLNEVKCKGNESSLWDCPARRWGHS	N-X-S	N4H5F1S1	C163H276N29O85S2Ct8Nf2	Fucosylated and Sialylated	N,0;	0		5284	18.5	1050.71	1050.71	4	1050.7	7.36684	4197.79	1	4.6	C1TMT@CamK2TMTN4GlcNAcC11Cam	6			4463.79	5245.48	5669.33	5020.32		12770.1
CD163_N1001_2		01Y41Y41M(31M41Y41L)61M21Y(31F)41L32S											Fucosylated and Sialylated	N,0;	0		5284	18.5	1050.71	1050.71	4	1050.7	7.36684	4197.79	1	4.6	C1TMT@CamK2TMTN4GlcNAcC11Cam	6			4463.79	5245.48	5669.33	5020.32		12770.1
CD163_N1027_7	EDAAVNCTDISVQK_N1027_N2H7F0S0	01Y41Y41M(31M)61M(31M21M)61M21M			1027	1022	1035	EDAAVNCTDISVQK	RWGHSECGHKEDAAVNCTDISVQKTPQKATT	N-X-T	N2H7F0S0	C136H241N22O75S1Ct8Nf2	High mannose	N,0;	0		6992	23.25	1183.87	1183.87	3	1183.86	7.86805	3548.57	0	15.32	E1TMTN6GlcNAcC7CamK14TMT	11					4255.9	13340.6	5112.73
CD163_N1027_8		01Y41Y41M(31M21M)61M(31M21M)61M											High mannose	N,0;	1	BI2,	6992	23.25	1183.87	1183.87	3	1183.86	7.86805	3548.57	0	15.32	E1TMTN6GlcNAcC7CamK14TMT	11					4255.9	13340.6	5112.73
CD163_N1027_9		01Y41Y41M(31M21M21M)61M(31M)61M											High mannose	N,0;	2	BI2,BIII3,04AI3,	6992	23.25	1183.87	1183.87	3	1183.86	7.86805	3548.57	0	15.32	E1TMTN6GlcNAcC7CamK14TMT	11					4255.9	13340.6	5112.73
CD163_N1027_4	EDAAVNCTDISVQK_N1027_N2H8F0S0	01Y41Y41M(31M21M)61M(31M21M)61M21M									N2H8F0S0	C142H251N22O80S1Ct8Nf2	High mannose	N,2;	0		6941	23.11	1238.22	1237.89	3	1237.88	7.00428	3710.62	0	70.11	E1TMTN6GlcNAcC7CamK14TMT	17		4872.4	9261.95	5305.32	22916.2	61970.2	31305.8	13174.8
CD163_N1027_5		01Y41Y41M(31M21M21M)61M(31M21M)61M											High mannose	N,2;	0		6941	23.11	1238.22	1237.89	3	1237.88	7.00428	3710.62	0	70.11	E1TMTN6GlcNAcC7CamK14TMT	17		4872.4	9261.95	5305.32	22916.2	61970.2	31305.8	13174.8
CD163_N1027_6		01Y41Y41M(31M21M21M31G)61M(31M)61M											Complex/hybrid	N,2;	0		6941	23.11	1238.22	1237.89	3	1237.88	7.00428	3710.62	0	70.11	E1TMTN6GlcNAcC7CamK14TMT	17		4872.4	9261.95	5305.32	22916.2	61970.2	31305.8	13174.8
CD163_N1027_1	EDAAVNCTDISVQK_N1027_N2H9F0S0	01Y41Y41M(31M21M21M31G31G)61M(31M)61M									N2H9F0S0	C148H261N22O85S1Ct8Nf2	Complex/hybrid	N,0;	0		6911	23.02	1292.24	1291.91	3	1291.9	9.33089	3872.68	0	13.52	E1TMTN6GlcNAcC7CamK14TMT	9			2520.77		2753.63	10076	5671.52	2403.11
CD163_N1027_2		01Y41Y41M(31M21M21M)61M(31M21M)61M21M											High mannose	N,1;	0		6923	23.06	969.429	969.182	4	969.175	8.06674	3872.68	0	30.62	E1TMTN6GlcNAcC7CamK14TMT	12	2141.77		2137.41	3082.42	2825.58	11355.4	11207.6	6523.27
CD163_N1027_3		01Y41Y41M(31M21M21M31G)61M(31M21M)61M											Complex/hybrid	N,1;	0		6923	23.06	969.429	969.182	4	969.175	8.06674	3872.68	0	30.62	E1TMTN6GlcNAcC7CamK14TMT	12	2141.77		2137.41	3082.42	2825.58	11355.4	11207.6	6523.27
CD163_N1027_14	EDAAVNCTDISVQK_N1027_N4H5F0S1	01Y41Y41M(31M(21Y41L32S)41Y)61M61M									N4H5F0S1	C151H264N25O83S1Ct8Nf2	Sialylated	N,3;	4	03AI3,BII1,CII1,YII3,	9472	30.26	785.557	785.556	5	785.55	7.77228	3921.72	0	70.18	E1TMTN6GlcNAcC7CamK14TMT	18	7216.21	20505	28321.3	40948.9	40025.6	34644.8	32931.3	34902.7
CD163_N1027_15		01Y41Y41M(31M)61M(21Y41L32S)61Y41L											Sialylated	N,3;	1	YI3,	9472	30.26	785.557	785.556	5	785.55	7.77228	3921.72	0	70.18	E1TMTN6GlcNAcC7CamK14TMT	18	7216.21	20505	28321.3	40948.9	40025.6	34644.8	32931.3	34902.7
CD163_N1027_10	EDAAVNCTDISVQK_N1027_N4H5F2S0	01Y(61F)41Y41M(31M41Y(31F)41L)61M61Y41L									N4H5F2S0	C152H267N24O83S1Ct8Nf2	Fucosylated	N,1;	0		7768	25.38	981.695	981.947	4	981.941	5.97638	3922.74	0	22.35	E1TMTN6GlcNAcC7CamK14TMT	11		4305.2	10889	13764.1	15752.4	11924.6	12027.2	10077.1
CD163_N1027_11		01Y41Y41M(31M)61M(21Y(31F)41L21F)61Y41L											Fucosylated	N,1;	0		7768	25.38	981.695	981.947	4	981.941	5.97638	3922.74	0	22.35	E1TMTN6GlcNAcC7CamK14TMT	11		4305.2	10889	13764.1	15752.4	11924.6	12027.2	10077.1
CD163_N1027_12		01Y41Y41M(31M21Y(31F)41L21F)(41Y)61M61M											Fucosylated	N,0;	0		7771	25.39	1308.59	1308.92	3	1308.92	4.55008	3922.74	0	7.48	E1TMTN6GlcNAcC7CamK14TMT	9			1916.39	3979.06		2431.78
CD163_N1027_13		01Y41Y41M(31M41Y41L)61M21Y(31F)41L21F											Fucosylated	N,0;	0		7771	25.39	1308.59	1308.92	3	1308.92	4.55008	3922.74	0	7.48	E1TMTN6GlcNAcC7CamK14TMT	9			1916.39	3979.06		2431.78
CD163_N123_6	GNESALWDCK_N123_N2H7F0S0	01Y41Y41M(31M)61M(31M21M)61M21M			123	122	131	GNESALWDCK	AGSGRIWMDHVSCRGNESALWDCKHDGWGKH	N-X-S	N2H7F0S0	C123H211N18O67S1Ct8Nf2	High mannose	N,2;	0		12887	45.27	1060.47	1060.47	3	1060.46	6.14871	3178.36	0	8.28	G1TMTN2GlcNAcC9CamK10TMT	6	2881.72	2392.08	2408.45	8359.01	10130.1	20145.2	12008.9	7031.81
CD163_N123_7		01Y41Y41M(31M21M)61M(31M21M)61M											High mannose	N,2;	1	BI2,	12887	45.27	1060.47	1060.47	3	1060.46	6.14871	3178.36	0	8.28	G1TMTN2GlcNAcC9CamK10TMT	6	2881.72	2392.08	2408.45	8359.01	10130.1	20145.2	12008.9	7031.81
CD163_N123_1	GNESALWDCK_N123_N2H8F0S0	01Y41Y41M(31M21M)61M(31M21M)61M21M									N2H8F0S0	C129H221N18O72S1Ct8Nf2	High mannose	N,5;	0		6585	22.07	1114.48	1114.48	3	1114.48	6.9156	3340.42	0	23.09	G1TMTN2GlcNAcC9CamK10TMT	10	4527.79	5965.39	8423.38	10695.9	14728.1	42751.9	28211.2	11370.8
CD163_N123_2		01Y41Y41M(31M21M21M)61M(31M21M)61M											High mannose	N,5;	0		6585	22.07	1114.48	1114.48	3	1114.48	6.9156	3340.42	0	23.09	G1TMTN2GlcNAcC9CamK10TMT	10	4527.79	5965.39	8423.38	10695.9	14728.1	42751.9	28211.2	11370.8
CD163_N123_3	GNESALWDCK_N123_N2H9F0S0	01Y41Y41M(31M21M21M)61M(31M21M)61M21M									N2H9F0S0	C135H231N18O77S1Ct8Nf2	High mannose	N,3;	0		12758	44.92	1168.5	1168.5	3	1168.49	4.58117	3502.47	0	15.26	G1TMTN2GlcNAcC9CamK10TMT	8	2468.09		10825.2	10017.6	17429.4	22526.2	31800.9	10488.7
CD163_N123_4		01Y41Y41M(31M21M21M31G)61M(31M21M)61M											Complex/hybrid	N,3;	0		12758	44.92	1168.5	1168.5	3	1168.49	4.58117	3502.47	0	15.26	G1TMTN2GlcNAcC9CamK10TMT	8	2468.09		10825.2	10017.6	17429.4	22526.2	31800.9	10488.7
CD163_N123_5		01Y41Y41M(31M21M21M31G31G)61M(31M)61M											Complex/hybrid	N,3;	0		12758	44.92	1168.5	1168.5	3	1168.49	4.58117	3502.47	0	15.26	G1TMTN2GlcNAcC9CamK10TMT	8	2468.09		10825.2	10017.6	17429.4	22526.2	31800.9	10488.7
CD163_N1001_3	GNESSLWDCPAR_N1001_N2H9F0S0	01Y41Y41M(31M21M21M)61M(31M21M)61M21M			1001	1000	1011	GNESSLWDCPAR	QGTGPIWLNEVKCKGNESSLWDCPARRWGHS	N-X-S	N2H9F0S0	C135H223N21O78S1Ct4Nf1	High mannose	N,1;	0		10835	39.64	1162.82	1162.82	3	1162.8	9.12336	3485.4	0	4.52	G1TMTN2GlcNAcC9Cam	5					4228.09	4576.86	5844.42
CD163_N1001_4		01Y41Y41M(31M21M21M31G)61M(31M21M)61M											Complex/hybrid	N,1;	0		10835	39.64	1162.82	1162.82	3	1162.8	9.12336	3485.4	0	4.52	G1TMTN2GlcNAcC9Cam	5					4228.09	4576.86	5844.42
CD244_N332_1	NHSPSFNSTIYEVIGK_N332_N4H5F1S0	01Y(61F)41Y41M(31M)61M(21Y41L)61Y41L	Q9BZW8	CD244	332	332	347	NHSPSFNSTIYEVIGK	YSLIQPSRKSGSRKRNHSPSFNSTIYEVIGK	N-X-S	N4H5F1S0	C164H274N27O79Ct8Nf2	Fucosylated	N,0;	1	YI3,	9818	30.98	1006.48	1006.22	4	1006.22	2.43554	4019.85	0	5.59	N1GlcNAc@TMTK16TMT	5	17236.8	4928.3	2218.26	4827.32		3700.13	13387.8	3254.65
CD244_N332_2		01Y(61F)41Y41M(31M41Y41L)61M61Y41L											Fucosylated	N,0;	0		9818	30.98	1006.48	1006.22	4	1006.22	2.43554	4019.85	0	5.59	N1GlcNAc@TMTK16TMT	5	17236.8	4928.3	2218.26	4827.32		3700.13	13387.8	3254.65
CD244_N332_3	NHSPSFNSTIYEVIGK_N332_N4H5F1S1	01Y(61F)41Y41M(31M(21Y41L32S)41Y)61M61M									N4H5F1S1	C175H291N28O87Ct8Nf2	Fucosylated and Sialylated	N,0;	1	YII3,	10597	33.11	1079	1079	4	1078.99	4.4827	4310.95	0	5.53	N1GlcNAc@TMTK16TMT	5	19424.5	6243.21	12402	2524.11		4384.15	16511.4	3847.03
CD244_N332_4		01Y(61F)41Y41M(31M)61M(21Y41L32S)61Y41L											Fucosylated and Sialylated	N,0;	1	YI3,	10597	33.11	1079	1079	4	1078.99	4.4827	4310.95	0	5.53	N1GlcNAc@TMTK16TMT	5	19424.5	6243.21	12402	2524.11		4384.15	16511.4	3847.03
CD244_N338_1	NHSPSFNSTIYEVIGK_N338_N4H5F1S0	01Y(61F)41Y41M(31M)61M(21Y41L)61Y41L			338	332	347	NHSPSFNSTIYEVIGK	SRKSGSRKRNHSPSFNSTIYEVIGKSQPKAQ	N-X-T	N4H5F1S0	C164H274N27O79Ct8Nf2	Fucosylated	N,0;	1	YI3,	9818	30.98	1006.48	1006.22	4	1006.22	2.43554	4019.85	0	5.59	N1TMTN7GlcNAcK16TMT	5	17236.8	4928.3	2218.26	4827.32		3700.13	13387.8	3254.65
CD244_N338_2		01Y(61F)41Y41M(31M41Y41L)61M61Y41L											Fucosylated	N,0;	0		9818	30.98	1006.48	1006.22	4	1006.22	2.43554	4019.85	0	5.59	N1TMTN7GlcNAcK16TMT	5	17236.8	4928.3	2218.26	4827.32		3700.13	13387.8	3254.65
CD244_N338_3	NHSPSFNSTIYEVIGK_N338_N4H5F1S1	01Y(61F)41Y41M(31M(21Y41L32S)41Y)61M61M									N4H5F1S1	C175H291N28O87Ct8Nf2	Fucosylated and Sialylated	N,0;	1	YII3,	10597	33.11	1079	1079	4	1078.99	4.4827	4310.95	0	5.53	N1TMTN7GlcNAcK16TMT	5	19424.5	6243.21	12402	2524.11		4384.15	16511.4	3847.03
CD244_N338_4		01Y(61F)41Y41M(31M)61M(21Y41L32S)61Y41L											Fucosylated and Sialylated	N,0;	1	YI3,	10597	33.11	1079	1079	4	1078.99	4.4827	4310.95	0	5.53	N1TMTN7GlcNAcK16TMT	5	19424.5	6243.21	12402	2524.11		4384.15	16511.4	3847.03
CD244_N338_5	NHSPSFNSTIYEVIGK_N338_N4H5F1S2	01Y(61F)41Y41M(31M)61M(21Y41L32S)61Y41L32S									N4H5F1S2	C186H308N29O95Ct8Nf2	Fucosylated and Sialylated	N,0;	0		17117	56.92	1151.52	1151.78	4	1151.77	8.39087	4602.04	0	2.22	N1TMTN7GlcNAcK16TMT	5	4059.92
CD244_N338_6		01Y(61F)41Y41M(31M41Y41L32S)61M61Y41L32S											Fucosylated and Sialylated	N,0;	0		17117	56.92	1151.52	1151.78	4	1151.77	8.39087	4602.04	0	2.22	N1TMTN7GlcNAcK16TMT	5	4059.92
CD276_N104_6	TALFPDLLAQGNASLR_N104_N3H4F0S0	01Y41Y41M(31M)61M61Y41L	Q5ZPR3	CD276	104	93	108	TALFPDLLAQGNASLR	YANRTALFPDLLAQGNASLRLQRVRVADEGS	N-X-S	N3H4F0S0	C131H223N25O60Ct4Nf1	Complex/hybrid	N,0;	2	BI3,YI3,	16025	48.09	1058.85	1058.85	3	1058.85	4.2938	3173.53	0	2.62	T1TMTN12GlcNAc	5	4200.31			3234.39		3464.73	4004.53	1385.1
CD276_N104_7		01Y41Y41M(31M41Y)61M61M											Complex/hybrid	N,0;	1	BII1,	16025	48.09	1058.85	1058.85	3	1058.85	4.2938	3173.53	0	2.62	T1TMTN12GlcNAc	5	4200.31			3234.39		3464.73	4004.53	1385.1
CD276_N104_4	TALFPDLLAQGNASLR_N104_N3H5F0S0	01Y41Y41M(31M41Y)61M(31M)61M									N3H5F0S0	C137H233N25O65Ct4Nf1	Complex/hybrid	N,1;	1	BIII1,	15932	47.83	1112.87	1112.87	3	1112.87	4.27253	3335.58	0	4.11	T1TMTN12GlcNAc	7	3093.15			3811.96	2184.72		4344.32
CD276_N104_5		01Y41Y41M(31M41Y41L)61M61M											Complex/hybrid	N,1;	2	BII3,YII3,	15932	47.83	1112.87	1112.87	3	1112.87	4.27253	3335.58	0	4.11	T1TMTN12GlcNAc	7	3093.15			3811.96	2184.72		4344.32
CD276_N104_1	TALFPDLLAQGNASLR_N104_N3H6F0S0	01Y41Y41M(31M41Y41L)61M(31M)61M									N3H6F0S0	C143H243N25O70Ct4Nf1	Complex/hybrid	N,0;	6	BI1,BII1,BIII1,BI2,BIII2,BIII3,02XI1,YI1,	15886	47.7	1167.56	1166.9	3	1166.88	9.79938	3497.64	0	2.94	T1TMTN12GlcNAc	5	2927.43			2789.26		2208.25	3220.87
CD276_N104_16	TALFPDLLAQGNASLR_N104_N3H6F2S0	01Y41Y41M(31M21Y(31F)41L21F)61M(31M)61M									N3H6F2S0	C155H263N25O78Ct4Nf1	Fucosylated	N,0;	3	25AIII3,YI1,YI2,	19634	63.84	948.7	948.444	4	948.444	-0.0984549	3789.75	0	2.54	T1TMTN12GlcNAc	5			1852.77
CD276_N104_2	TALFPDLLAQGNASLR_N104_N4H4F0S0	01Y41Y41M(31M)61M(21Y41L)61Y									N4H4F0S0	C139H236N26O65Ct4Nf1	Complex/hybrid	N,0;	1	BI2,	15930	47.82	1126.55	1126.55	3	1126.54	4.67549	3376.61	0	3.09	T1TMTN12GlcNAc	6	5540.9				2133.36	3075.36	10269.1
CD276_N104_3		01Y41Y41M(31M41Y41L)61M61Y											Complex/hybrid	N,0;	0		15930	47.82	1126.55	1126.55	3	1126.54	4.67549	3376.61	0	3.09	T1TMTN12GlcNAc	6	5540.9				2133.36	3075.36	10269.1
CD276_N104_8	TALFPDLLAQGNASLR_N104_N4H5F0S0	01Y41Y41M(31M)61M(21Y41L)61Y41L									N4H5F0S0	C145H246N26O70Ct4Nf1	Complex/hybrid	N,0;	1	YI3,	19206	62.66	1180.9	1180.57	3	1180.56	8.56804	3538.66	0	4.21	T1TMTN12GlcNAc	7	4219.77
CD276_N104_9		01Y41Y41M(31M41Y41L)61M61Y41L											Complex/hybrid	N,0;	0		19206	62.66	1180.9	1180.57	3	1180.56	8.56804	3538.66	0	4.21	T1TMTN12GlcNAc	7	4219.77
CD276_N104_13	TALFPDLLAQGNASLR_N104_N4H5F0S1	01Y41Y41M(31M(21Y41L32S)41Y)61M61M									N4H5F0S1	C156H263N27O78Ct4Nf1	Sialylated	N,2;	0		19605	63.76	958.702	958.702	4	958.696	6.46038	3829.76	0	14.63	T1TMTN12GlcNAc	11					4336.77	5619.33
CD276_N104_15		01Y41Y41M(31M)61M(21Y41L32S)61Y41L											Sialylated	N,2;	0		19605	63.76	958.702	958.702	4	958.696	6.46038	3829.76	0	14.63	T1TMTN12GlcNAc	11					4336.77	5619.33
CD276_N104_14	TALFPDLLAQGNASLR_N104_N4H5F2S0	01Y41Y41M(31M)61M(21Y(31F)41L21F)61Y41L									N4H5F2S0	C157H266N26O78Ct4Nf1	Fucosylated	N,2;	0		19605	63.76	958.702	958.953	4	958.951	1.38764	3830.78	0	14.63	T1TMTN12GlcNAc	11					4336.77	5619.33
CD276_N104_10	TALFPDLLAQGNASLR_N104_N4H6F2S0	01Y(61F)41Y41M(31M(21Y(31F)41L)41Y41L)61M61M									N4H6F2S0	C163H276N26O83Ct4Nf1	Fucosylated	N,0;	0		19586	63.71	999.222	999.474	4	999.464	9.54714	3992.83	0	2.59	T1TMTN12GlcNAc	5	2195.11
CD276_N104_11		01Y(61F)41Y41M(31M(21Y41L21F)41Y41L)61M61M											Fucosylated	N,0;	0		19586	63.71	999.222	999.474	4	999.464	9.54714	3992.83	0	2.59	T1TMTN12GlcNAc	5	2195.11
CD276_N104_12		01Y(61F)41Y41M(31M41Y(31F)41L31Y)61M(31M)61M											Fucosylated	N,0;	0		19586	63.71	999.222	999.474	4	999.464	9.54714	3992.83	0	2.59	T1TMTN12GlcNAc	5	2195.11
CD36_N417	NYIVPILWLNETGTIGDEK_N417_N4H4F3S0	01Y(61F)41Y41M(31M(21Y31F)41Y31F)61M61M	P16671	CD36	417	408	426	NYIVPILWLNETGTIGDEK	LKNLKRNYIVPILWLNETGTIGDEKANMFRS	N-X-T	N4H4F3S0	C190H318N29O87Ct8Nf2	Fucosylated	N,1;	3	BI2,01AII3,BI2,	19131	59.22	1134.3	1134.3	4	1134.3	5.00853	4532.16	0	62.49	N1TMTN10GlcNAcK19TMT	18			1835.73	2892.62	12280
CD38_N100_1	HPCNITEEDYQPLMK_N100_N4H5F1S2	01Y41Y41M(31M)61M(21Y(31F)41L32S)61Y41L32S	P28907	CD38	100	97	111	HPCNITEEDYQPLMK	VWDAFKGAFISKHPCNITEEDYQPLMKLGTQ	N-X-T	N4H5F1S2	C186H310N29O96S2Ct8Nf2	Fucosylated and Sialylated	N,0;	0		9625	30.5	1172.51	1172.27	4	1172.26	8.30176	4684	0	5.09	H1TMTC3CamN4GlcNAcK15TMT	6					3628.43	4580.39		3435.55
CD38_N100_2		01Y41Y41M(31M21Y(31F)41L32S)61M61Y41L32S											Fucosylated and Sialylated	N,0;	0		9625	30.5	1172.51	1172.27	4	1172.26	8.30176	4684	0	5.09	H1TMTC3CamN4GlcNAcK15TMT	6					3628.43	4580.39		3435.55
CD38_N219	IFDKNSTFGSVEVHNLQPEK_N219_N3H6F2S0	01Y41Y41M(31M21Y(31F)41L21F)61M(31M)61M			219	215	234	IFDKNSTFGSVEVHNLQPEK	VHVMLNGSRSKIFDKNSTFGSVEVHNLQPEK	N-X-T	N3H6F2S0	C198H337N33O92Ct12Nf3	Fucosylated	N,0;	5	25AIII3,YI1,YIII3,YIII4,YI1,	13691	41.98	1213.84	1213.84	4	1213.83	8.42943	4850.31	1	2.62	I1TMTK4TMTN5GlcNAcK20TMT	5	2489.53			2395.11	12161.2	10099.8	3702.89	6780.6
CD40_N180_1	DLVVQQAGTNK_N180_N2H8F0S0	01Y41Y41M(31M21M)61M(31M21M)61M21M	P25942	CD40	180	171	181	DLVVQQAGTNK	TSCETKDLVVQQAGTNKTDVVCGPQDRLRAL	N-X-T	N2H8F0S0	C129H232N19O72Ct8Nf2	High mannose	N,1;	0		5673	19.58	1112.19	1112.19	3	1112.18	6.1548	3333.53	0	5.96	D1TMTN10GlcNAcK11TMT	7	3824.93	3770.53			8149.09	11339.4	10365.9	2616.55
CD40_N180_2		01Y41Y41M(31M21M21M)61M(31M21M)61M											High mannose	N,1;	0		5673	19.58	1112.19	1112.19	3	1112.18	6.1548	3333.53	0	5.96	D1TMTN10GlcNAcK11TMT	7	3824.93	3770.53			8149.09	11339.4	10365.9	2616.55
CD40_N180_3	DLVVQQAGTNK_N180_N4H5F1S1	01Y(61F)41Y41M(31M)61M(21Y41L32S)61Y41L									N4H5F1S1	C144H255N22O79Ct8Nf2	Fucosylated and Sialylated	N,0;	0		5998	20.46	923.686	923.686	4	923.677	9.38231	3690.69	0	4.39	D1TMTN10GlcNAcK11TMT	6	2199.05		1872.07		9879.87	4300.55	5479.52	2549.12
CD40_N180_4		01Y(61F)41Y41M(31M41Y41L)61M61Y41L32S											Fucosylated and Sialylated	N,0;	0		5998	20.46	923.686	923.686	4	923.677	9.38231	3690.69	0	4.39	D1TMTN10GlcNAcK11TMT	6	2199.05		1872.07		9879.87	4300.55	5479.52	2549.12
CD40_N180_5		01Y41Y41M(31M(21Y41L32S)41Y31F)61M61M											Fucosylated and Sialylated	N,0;	0		12152	43.25	1231.24	1231.24	3	1231.23	6.80914	3690.69	0	1.74	D1TMTN10GlcNAcK11TMT	5						2333.61
CD40_N180_6		01Y41Y41M(31M41Y41L)61M21Y(31F)41L32S											Fucosylated and Sialylated	N,0;	0		12152	43.25	1231.24	1231.24	3	1231.23	6.80914	3690.69	0	1.74	D1TMTN10GlcNAcK11TMT	5						2333.61
CD44_N57_9	AFNSTLPTMAQMEK_N57_N4H5F1S0	01Y(61F)41Y41M(31M(21Y41L)41Y)61M61M	P16070	CD44	57	55	68	AFNSTLPTMAQMEK	YSISRTEAADLCKAFNSTLPTMAQMEKALSI	N-X-T	N4H5F1S0	C151H262N23O75S2Ct8Nf2	Fucosylated	N,1;	1	BII2,	17362	57.6	950.187	950.187	4	950.184	3.51902	3795.71	0	5.12	A1TMTN3GlcNAcK14TMT	6			1736.72	3075.73			8676.13	3502.54
CD44_N57_10		01Y(61F)41Y41M(31M)61M(21Y41L)61Y41L											Fucosylated	N,1;	0		17362	57.6	950.187	950.187	4	950.184	3.51902	3795.71	0	5.12	A1TMTN3GlcNAcK14TMT	6			1736.72	3075.73			8676.13	3502.54
CD44_N57_11		01Y(61F)41Y41M(31M41Y41L)61M61Y41L											Fucosylated	N,1;	0		17362	57.6	950.187	950.187	4	950.184	3.51902	3795.71	0	5.12	A1TMTN3GlcNAcK14TMT	6			1736.72	3075.73			8676.13	3502.54
CD44_N57_1	AFNSTLPTMAQMEK_N57_N4H5F1S2	01Y(61F)41Y41M(31M)61M(21Y41L32S)61Y41L32S									N4H5F1S2	C173H296N25O91S2Ct8Nf2	Fucosylated and Sialylated	N,1;	0		14798	44.69	1095.74	1095.74	4	1095.73	6.82339	4377.9	0	16.35	A1TMTN3GlcNAcK14TMT	10	14921.9	4989.1	3667.02	6148.95	4634.49	4248.85	15636.1	1933.07
CD44_N57_2		01Y41Y41M(31M)61M(21Y(31F)41L32S)61Y41L32S											Fucosylated and Sialylated	N,1;	1	YI3,	14798	44.69	1095.74	1095.74	4	1095.73	6.82339	4377.9	0	16.35	A1TMTN3GlcNAcK14TMT	10	14921.9	4989.1	3667.02	6148.95	4634.49	4248.85	15636.1	1933.07
CD44_N57_5	AFNSTLPTMAQMEK_N57_N4H5F2S0	01Y(61F)41Y41M(31M(21Y41L)41Y31F)61M61M									N4H5F2S0	C157H272N23O79S2Ct8Nf2	Fucosylated	N,1;	0		14921	45.37	789.366	789.557	5	789.56	-3.83014	3941.77	0	7.44	A1TMTN3GlcNAcK14TMT	7	4553.61				10129	10446.8	9432.73	2984.44
CD44_N57_6		01Y(61F)41Y41M(31M41Y(31F)41L)61M61Y41L											Fucosylated	N,1;	0		14921	45.37	789.366	789.557	5	789.56	-3.83014	3941.77	0	7.44	A1TMTN3GlcNAcK14TMT	7	4553.61				10129	10446.8	9432.73	2984.44
CD44_N57_3	AFNSTLPTMAQMEK_N57_N4H5F3S0	01Y41Y41M(31M)61M(21Y(31F)41L21F)61Y(31F)41L									N4H5F3S0	C163H282N23O83S2Ct8Nf2	Fucosylated	N,0;	0		14814	45.07	1022.97	1023.22	4	1023.21	7.03435	4087.83	0	3.3	A1TMTN3GlcNAcK14TMT	6	3266.54	3744.54	2642.89	4298.18	3606.39	8530.04	11245.6	2592.39
CD44_N57_4		01Y41Y41M(31M)61M(21Y(31F)41L21F)61Y41L21F											Fucosylated	N,0;	0		14814	45.07	1022.97	1023.22	4	1023.21	7.03435	4087.83	0	3.3	A1TMTN3GlcNAcK14TMT	6	3266.54	3744.54	2642.89	4298.18	3606.39	8530.04	11245.6	2592.39
CD44_N57_7	AFNSTLPTMAQMEK_N57_N5H4F3S0	01Y41Y41M(31M)(41Y)61M(21Y(31F)41L21F)61Y31F									N5H4F3S0	C165H285N24O83S2Ct8Nf2	Fucosylated	N,1;	0		14972	45.51	1033.22	1033.47	4	1033.47	0.306242	4128.85	0	9.32	A1TMTN3GlcNAcK14TMT	9	4444.02			2862.18	14973.6	14933.7	9229.34	11497.7
CD44_N57_8		01Y41Y41M(31M41Y)61M(21Y(31F)41L21F)61Y31F											Fucosylated	N,1;	0		14972	45.51	1033.22	1033.47	4	1033.47	0.306242	4128.85	0	9.32	A1TMTN3GlcNAcK14TMT	9	4444.02			2862.18	14973.6	14933.7	9229.34	11497.7
CD47_N73_8	DIYTFDGALNK_N73_N2H7F0S0	01Y41Y41M(31M)61M(31M21M)61M21M	Q08722	CD47	73	64	74	DIYTFDGALNK	WKFKGRDIYTFDGALNKSTVPTDFSSAKIEV	N-X-S	N2H7F0S0	C131H222N17O68Ct8Nf2	High mannose	N,3;	0		11534	35.7	1086.17	1086.17	3	1086.16	6.9588	3255.47	0	35.04	D1TMTN10GlcNAcK11TMT	13	8985.12	29034.6	54217.2	29539	30291.4	62797.4	21717.8	36123.6
CD47_N73_9		01Y41Y41M(31M21M)61M(31M21M)61M											High mannose	N,3;	1	BI2,	11534	35.7	1086.17	1086.17	3	1086.16	6.9588	3255.47	0	35.04	D1TMTN10GlcNAcK11TMT	13	8985.12	29034.6	54217.2	29539	30291.4	62797.4	21717.8	36123.6
CD47_N73_10		01Y41Y41M(31M21M21M)61M(31M)61M											High mannose	N,3;	2	BI2,BIII3,BI2,BIII3,	11534	35.7	1086.17	1086.17	3	1086.16	6.9588	3255.47	0	35.04	D1TMTN10GlcNAcK11TMT	13	8985.12	29034.6	54217.2	29539	30291.4	62797.4	21717.8	36123.6
CD47_N73_11	DIYTFDGALNK_N73_N3H5F0S0	01Y41Y41M(31M41Y)61M(31M)61M									N3H5F0S0	C127H215N18O63Ct8Nf2	Complex/hybrid	N,1;	1	BIII1,	11735	36.25	784.624	784.624	4	784.617	9.96106	3134.44	0	9.03	D1TMTN10GlcNAcK11TMT	8	4757.86	2752.79		8852.5	8279.37	5037.71	9837.79	8283.27
CD47_N73_12		01Y41Y41M(31M41Y41L)61M61M											Complex/hybrid	N,1;	1	BII3,	11735	36.25	784.624	784.624	4	784.617	9.96106	3134.44	0	9.03	D1TMTN10GlcNAcK11TMT	8	4757.86	2752.79		8852.5	8279.37	5037.71	9837.79	8283.27
CD47_N73_16	DIYTFDGALNK_N73_N3H5F0S1	01Y41Y41M(31M41Y41L32S)61M61M									N3H5F0S1	C138H232N19O71Ct8Nf2	Sialylated	N,0;	7	02AII2,BII1,35AII4,BII2,35AII3,BII3,BII4,	12856	39.33	1142.86	1142.86	3	1142.85	7.13741	3425.54	0	5.12	D1TMTN10GlcNAcK11TMT	6	3103.65	2413.03	2824.44	4116.11	10979	4272.96	8917.13	7527.1
CD47_N73_15	DIYTFDGALNK_N73_N3H5F2S0	01Y41Y41M(31M21Y(31F)41L21F)61M61M									N3H5F2S0	C139H235N18O71Ct8Nf2	Fucosylated	N,0;	1	BII4,	12856	39.33	1142.86	1143.19	3	1143.19	2.49903	3426.56	0	5.12	D1TMTN10GlcNAcK11TMT	6	3103.65	2413.03	2824.44	4116.11	10979	4272.96	8917.13	7527.1
CD47_N73_18	DIYTFDGALNK_N73_N3H6F0S0	01Y41Y41M(31M41Y41L)61M(31M)61M									N3H6F0S0	C133H225N18O68Ct8Nf2	Complex/hybrid	N,1;	6	BI1,BII1,BIII1,BI2,04AI3,BIII2,BIII3,YI1,	16957	56.48	1099.84	1099.84	3	1099.84	5.00738	3296.5	0	9.22	D1TMTN10GlcNAcK11TMT	8	8339.63	6189.16	8240.27	2697.33	2504.35	8758.04	5420.3	6576.92
CD47_N73_14	DIYTFDGALNK_N73_N3H6F0S1	01Y41Y41M(31M41Y41L32S)61M(31M)61M									N3H6F0S1	C144H242N19O76Ct8Nf2	Sialylated	N,1;	6	02AIII2,BIII1,14AIII3,35AIII4,35AIII3,BIII3,	12727	38.98	1197.21	1196.88	3	1196.87	7.09295	3587.59	0	10.01	D1TMTN10GlcNAcK11TMT	8		2653.53	2020.86	3940.46	10470.6	13235.6	9145.56	10352.2
CD47_N73_6	DIYTFDGALNK_N73_N3H6F1S0	01Y(61F)41Y41M(31M41Y41L)61M(31M)61M									N3H6F1S0	C139H235N18O72Ct8Nf2	Fucosylated	N,4;	4	BIII2,BIII3,CIII3,YI1,	11514	35.64	861.901	861.651	4	861.644	7.46569	3442.56	0	70.88	D1TMTN10GlcNAcK11TMT	17	22895	47649.6	28265	45517.5	20404.8	16397.5	31965.7	24827.2
CD47_N73_7		01Y41Y41M(31M41Y(31F)41L)61M(31M)61M											Fucosylated	N,4;	0		11514	35.64	861.901	861.651	4	861.644	7.46569	3442.56	0	70.88	D1TMTN10GlcNAcK11TMT	17	22895	47649.6	28265	45517.5	20404.8	16397.5	31965.7	24827.2
CD47_N73_13	DIYTFDGALNK_N73_N3H6F2S0	01Y41Y41M(31M21Y(31F)41L21F)61M(31M)61M									N3H6F2S0	C145H245N18O76Ct8Nf2	Fucosylated	N,1;	1	25AIII3,	12727	38.98	1197.21	1197.21	3	1197.21	1.74704	3588.61	0	10.01	D1TMTN10GlcNAcK11TMT	8		2653.53	2020.86	3940.46	10470.6	13235.6	9145.56	10352.2
CD47_N73_17		01Y(61F)41Y41M(31M41Y(31F)41L)61M(31M)61M											Fucosylated	N,0;	0		12958	39.61	1197.22	1197.22	3	1197.21	6.43731	3588.61	0	3.54	D1TMTN10GlcNAcK11TMT	6			2590.62		3053.32	4481.93	4171.66	2780.71
CD47_N73_3	DIYTFDGALNK_N73_N4H5F1S0	01Y(61F)41Y41M(31M41Y41L)61M61Y41L									N4H5F1S0	C141H238N19O72Ct8Nf2	Fucosylated	N,1;	0		11492	35.58	1162.21	1162.21	3	1162.2	9.74951	3483.58	0	8.15	D1TMTN10GlcNAcK11TMT	8	5047.04	12281.6	13339	11211.1	13890.4	11842.5	6008.48	7366.2
CD47_N73_4		01Y41Y41M(31M41Y(31F)41L)61M61Y41L											Fucosylated	N,1;	0		11492	35.58	1162.21	1162.21	3	1162.2	9.74951	3483.58	0	8.15	D1TMTN10GlcNAcK11TMT	8	5047.04	12281.6	13339	11211.1	13890.4	11842.5	6008.48	7366.2
CD47_N73_5		01Y41Y41M(31M41Y41L)61M61Y41L21F											Fucosylated	N,1;	0		11492	35.58	1162.21	1162.21	3	1162.2	9.74951	3483.58	0	8.15	D1TMTN10GlcNAcK11TMT	8	5047.04	12281.6	13339	11211.1	13890.4	11842.5	6008.48	7366.2
CD47_N73_1	DIYTFDGALNK_N73_N4H7F0S0	01Y41Y41M(31M(21Y41L)41Y41L)61M(31M)61M									N4H7F0S0	C147H248N19O78Ct8Nf2	Complex/hybrid	N,0;	0		11453	35.47	916.669	916.417	4	916.413	4.86934	3661.63	0	2.47	D1TMTN10GlcNAcK11TMT	5	8715.01	4171.44	2844.43	3664.36	2757.61	4513.23	10198.5	2482.24
CD47_N73_2		01Y41Y41M(31M41Y41L31Y41L)61M(31M)61M											Complex/hybrid	N,0;	2	BIII4,BIII3,	11453	35.47	916.669	916.417	4	916.413	4.86934	3661.63	0	2.47	D1TMTN10GlcNAcK11TMT	5	8715.01	4171.44	2844.43	3664.36	2757.61	4513.23	10198.5	2482.24
CD59_N43_1	TAVNCSSDFDACLITK_N43_N4H5F3S0	01Y41Y41M(31M(21Y(31F)41L21F)41Y31F)61M61M	P13987	CD59	43	40	55	TAVNCSSDFDACLITK	CYNCPNPTADCKTAVNCSSDFDACLITKAGL	N-X-S	N4H5F3S0	C170H293N26O89S2Ct8Nf2	Fucosylated	N,0;	1	YII3,	11364	35.22	1081.23	1081.48	4	1081.48	1.49864	4320.89	0	4.9	T1TMTN4GlcNAcC5CamC12CamK16TMT	6	2211.78		2057.47		3629.16	18934.1	2466.79	8516.82
CD59_N43_2		01Y41Y41M(31M)61M(21Y(31F)41L21F)61Y(31F)41L											Fucosylated	N,0;	0		11364	35.22	1081.23	1081.48	4	1081.48	1.49864	4320.89	0	4.9	T1TMTN4GlcNAcC5CamC12CamK16TMT	6	2211.78		2057.47		3629.16	18934.1	2466.79	8516.82
CD59_N43_3		01Y41Y41M(31M)61M(21Y(31F)41L21F)61Y41L21F											Fucosylated	N,0;	0		11364	35.22	1081.23	1081.48	4	1081.48	1.49864	4320.89	0	4.9	T1TMTN4GlcNAcC5CamC12CamK16TMT	6	2211.78		2057.47		3629.16	18934.1	2466.79	8516.82
CD59_N43_4	TAVNCSSDFDACLITK_N43_N4H6F2S0	01Y(61F)41Y41M(31M(21Y(31F)41L)41Y41L)61M61M									N4H6F2S0	C170H293N26O90S2Ct8Nf2	Fucosylated	N,0;	0		11380	35.27	1085.48	1085.48	4	1085.48	5.13903	4336.89	0	4.32	T1TMTN4GlcNAcC5CamC12CamK16TMT	6	2638.17					5557.56	5483.75	7489.59
CD59_N43_5		01Y(61F)41Y41M(31M41Y(31F)41L31Y)61M(31M)61M											Fucosylated	N,0;	0		11380	35.27	1085.48	1085.48	4	1085.48	5.13903	4336.89	0	4.32	T1TMTN4GlcNAcC5CamC12CamK16TMT	6	2638.17					5557.56	5483.75	7489.59
CD68_N199_7	VMYTTQGGGEAWGISVLNPNK_N199_N3H4F1S0	01Y(61F)41Y41M(31M)61M61Y41L	P34810	CD68	199	180	200	VMYTTQGGGEAWGISVLNPNK	TQGGGEAWGISVLNPNKTKVQGSCEGAHPHL	N-X-T	N3H4F1S0	C168H282N31O74S1Ct8Nf2	Fucosylated	N,5;	1	BI3,	15478	46.55	1021.99	1022.25	4	1022.24	7.75086	4083.92	0	23.59	V1TMTN20GlcNAcK21TMT	15	4308.53	2407.04	2026.89	2461.98	3128.89	4797.77	4578.65
CD68_N199_8		01Y(61F)41Y41M(31M41Y)61M61M											Fucosylated	N,5;	1	BII1,	15478	46.55	1021.99	1022.25	4	1022.24	7.75086	4083.92	0	23.59	V1TMTN20GlcNAcK21TMT	15	4308.53	2407.04	2026.89	2461.98	3128.89	4797.77	4578.65
CD68_N199_3	VMYTTQGGGEAWGISVLNPNK_N199_N4H5F1S0	01Y(61F)41Y41M(31M41Y41L)61M61Y41L									N4H5F1S0	C182H305N32O84S1Ct8Nf2	Fucosylated	N,3;	0		15123	45.57	1113.53	1113.53	4	1113.52	5.64994	4449.06	0	32.44	V1TMTN20GlcNAcK21TMT	16	5328.04	3143.84	4547.49	5645.62		11590.6	7252.53	3863.81
CD68_N199_4		01Y41Y41M(31M41Y(31F)41L)61M61Y41L											Fucosylated	N,3;	0		15123	45.57	1113.53	1113.53	4	1113.52	5.64994	4449.06	0	32.44	V1TMTN20GlcNAcK21TMT	16	5328.04	3143.84	4547.49	5645.62		11590.6	7252.53	3863.81
CD68_N199_5	VMYTTQGGGEAWGISVLNPNK_N199_N5H4F1S0	01Y(61F)41Y41M(31M41Y)61M(21Y41L)61Y									N5H4F1S0	C184H308N33O84S1Ct8Nf2	Fucosylated	N,2;	0		15336	46.16	1123.79	1123.79	4	1123.78	7.94879	4490.08	0	9.6	V1TMTN20GlcNAcK21TMT	10		9932.76	3200.51
CD68_N199_6		01Y(61F)41Y41M(31M41Y41L31Y)61M61Y											Fucosylated	N,2;	0		15336	46.16	1123.79	1123.79	4	1123.78	7.94879	4490.08	0	9.6	V1TMTN20GlcNAcK21TMT	10		9932.76	3200.51
CD68_N199_1	VMYTTQGGGEAWGISVLNPNK_N199_N6H4F0S1	01Y41Y41M(31M(21Y)41Y)61M(21Y41L32S)61Y									N6H4F0S1	C197H328N35O93S1Ct8Nf2	Sialylated	N,3;	0		14912	44.99	967.455	968.843	5	968.847	-3.47976	4838.2	0	7.95	V1TMTN20GlcNAcK21TMT	9	3605.51		1798.67			2078.09	5815.57
CD68_N199_2		01Y41Y41M(31M41Y)(41Y)61M(21Y41L32S)61Y											Sialylated	N,3;	2	BIII2,CIII2,	14912	44.99	967.455	968.843	5	968.847	-3.47976	4838.2	0	7.95	V1TMTN20GlcNAcK21TMT	9	3605.51		1798.67			2078.09	5815.57
CD74_N136_10	YGNMTEDHVMHLLQNADPLK_N136_N2H7F0S0	01Y41Y41M(31M)61M(31M21M)61M21M	P04233	CD74	136	134	153	YGNMTEDHVMHLLQNADPLK	GALPQGPMQNATKYGNMTEDHVMHLLQNADP	N-X-T	N2H7F0S0	C174H293N32O81S2Ct8Nf2	High mannose	N,0;	1	04AI4,	15054	45.73	1082.5	1082.5	4	1082.49	6.01396	4324.95	0	4.21	Y1TMTN3GlcNAcK20TMT	6	9256.8	4800.28	1909.43	2956.58	5194.01	4170.07	10821.3	6425.27
CD74_N136_11		01Y41Y41M(31M21M)61M(31M21M)61M											High mannose	N,0;	2	BI2,BI2,	15054	45.73	1082.5	1082.5	4	1082.49	6.01396	4324.95	0	4.21	Y1TMTN3GlcNAcK20TMT	6	9256.8	4800.28	1909.43	2956.58	5194.01	4170.07	10821.3	6425.27
CD74_N136_7	YGNMTEDHVMHLLQNADPLK_N136_N2H8F0S0	01Y41Y41M(31M21M)61M(31M21M)61M21M									N2H8F0S0	C180H303N32O86S2Ct8Nf2	High mannose	N,2;	0		14991	45.56	1123.01	1123.01	4	1123.01	6.52726	4487	0	18.13	Y1TMTN3GlcNAcK20TMT	11	6542.04	12343.6	10097.6	5463.66	14884.5	14670.4	19897.5	11027.2
CD74_N136_8		01Y41Y41M(31M21M21M)61M(31M21M)61M											High mannose	N,2;	0		14991	45.56	1123.01	1123.01	4	1123.01	6.52726	4487	0	18.13	Y1TMTN3GlcNAcK20TMT	11	6542.04	12343.6	10097.6	5463.66	14884.5	14670.4	19897.5	11027.2
CD74_N136_9		01Y41Y41M(31M21M21M31G)61M(31M)61M											Complex/hybrid	N,2;	0		14991	45.56	1123.01	1123.01	4	1123.01	6.52726	4487	0	18.13	Y1TMTN3GlcNAcK20TMT	11	6542.04	12343.6	10097.6	5463.66	14884.5	14670.4	19897.5	11027.2
CD74_N136_3	YGNMTEDHVMHLLQNADPLK_N136_N2H9F0S0	01Y41Y41M(31M21M21M)61M(31M21M)61M21M									N2H9F0S0	C186H313N32O91S2Ct8Nf2	High mannose	N,4;	0		14955	45.46	1163.53	1163.53	4	1163.52	8.47534	4649.06	0	45.31	Y1TMTN3GlcNAcK20TMT	17		8391.86	14901.8	6981.22	33119.2	49580.4	58359	31470.3
CD74_N136_4		01Y41Y41M(31M21M21M31G)61M(31M21M)61M											Complex/hybrid	N,4;	0		14955	45.46	1163.53	1163.53	4	1163.52	8.47534	4649.06	0	45.31	Y1TMTN3GlcNAcK20TMT	17		8391.86	14901.8	6981.22	33119.2	49580.4	58359	31470.3
CD74_N136_5	YGNMTEDHVMHLLQNADPLK_N136_N4H5F1S0	01Y(61F)41Y41M(31M41Y41L)(41Y)61M61M									N4H5F1S0	C184H309N34O85S2Ct8Nf2	Fucosylated	N,1;	0		14956	45.46	1139.53	1139.53	4	1139.52	8.55879	4553.06	0	11.49	Y1TMTN3GlcNAcK20TMT	9			3782.49	5141.64	16154	13909	24171.9	10386.9
CD74_N136_6		01Y(61F)41Y41M(31M41Y41L)61M61Y41L											Fucosylated	N,1;	0		14956	45.46	1139.53	1139.53	4	1139.52	8.55879	4553.06	0	11.49	Y1TMTN3GlcNAcK20TMT	9			3782.49	5141.64	16154	13909	24171.9	10386.9
CD74_N136_1	YGNMTEDHVMHLLQNADPLK_N136_N6H4F0S0	01Y41Y41M(31M)61M(21Y41L31Y41V)61Y									N6H4F0S0	C188H315N36O86S2Ct8Nf2	Complex/hybrid	N,1;	1	YI3,	14953	45.46	931.227	931.425	5	931.428	-3.38849	4651.11	0	10.29	Y1TMTN3GlcNAcK20TMT	8		5120.92	3359.67	4048.64	10486.3	17391.2	18843.1	7633.04
CD74_N136_2		01Y41Y41M(31M41Y)(41Y)61M(21Y41L)61Y											Complex/hybrid	N,1;	0		14953	45.46	931.227	931.425	5	931.428	-3.38849	4651.11	0	10.29	Y1TMTN3GlcNAcK20TMT	8		5120.92	3359.67	4048.64	10486.3	17391.2	18843.1	7633.04
CDH11_N540_1	FIFSLPPEIIHNPNFTVR_N540_N2H7F0S0	01Y41Y41M(31M)61M(31M21M)61M21M	P55287	CDH11	540	527	544	FIFSLPPEIIHNPNFTVR	PRFIFSLPPEIIHNPNFTVRDNRDNTAGVYA	N-X-T	N2H7F0S0	C169H270N28O72Ct4Nf1	High mannose	N,2;	1	YI3,	19919	59.28	978.976	978.976	4	978.968	7.81549	3910.85	0	10.49	F1TMTN14GlcNAc	9	9460.53	10923.7	3180.08	5007.45	4594.64	4545.14	10757.4	7817.01
CDH11_N540_2		01Y41Y41M(31M21M)61M(31M21M)61M											High mannose	N,2;	2	BI2,BI2,	19919	59.28	978.976	978.976	4	978.968	7.81549	3910.85	0	10.49	F1TMTN14GlcNAc	9	9460.53	10923.7	3180.08	5007.45	4594.64	4545.14	10757.4	7817.01
CEMIP2_N1234_1	GDPSVISVNGTDFTFR_N1234_N2H9F0S0	01Y41Y41M(31M21M21M)61M(31M21M)61M21M	Q9UHN6	CEMIP2	1234	1226	1241	GDPSVISVNGTDFTFR	DKAETQRGDPSVISVNGTDFTFRSAGVLLLV	N-X-T	N2H9F0S0	C153H251N23O83Ct4Nf1	High mannose	N,0;	0		12132	37.34	1269.89	1269.55	3	1269.55	3.90231	3805.63	0	6.39	G1TMTN9GlcNAc	7	2351.74			3267.34	3368.45	4552.21	3896.63	1587.73
CEMIP2_N1234_2		01Y41Y41M(31M21M21M31G)61M(31M21M)61M											Complex/hybrid	N,0;	0		12132	37.34	1269.89	1269.55	3	1269.55	3.90231	3805.63	0	6.39	G1TMTN9GlcNAc	7	2351.74			3267.34	3368.45	4552.21	3896.63	1587.73
CEMIP2_N914_1	NNISLVK_N914_N2H9F0S0	01Y41Y41M(31M21M21M)61M(31M21M)61M21M			914	913	919	NNISLVK	IGFLMKNSWQITPRNNISLVKFGPHVSLNVF	N-X-S	N2H9F0S0	C120H219N14O70Ct8Nf2	High mannose	N,1;	0		5713	19.67	1038.15	1037.82	3	1037.81	6.29937	3110.43	0	8.21	N1TMTN2GlcNAcK7TMT	5	3969.82	5039.19	4013.66	4831.12	13853.5	18247	16465.1	6993.99
CEMIP2_N914_2		01Y41Y41M(31M21M21M31G)61M(31M21M)61M											Complex/hybrid	N,1;	0		5713	19.67	1038.15	1037.82	3	1037.81	6.29937	3110.43	0	8.21	N1TMTN2GlcNAcK7TMT	5	3969.82	5039.19	4013.66	4831.12	13853.5	18247	16465.1	6993.99
CEMIP2_N914_3		01Y41Y41M(31M21M21M31G31G)61M(31M)61M											Complex/hybrid	N,1;	0		5713	19.67	1038.15	1037.82	3	1037.81	6.29937	3110.43	0	8.21	N1TMTN2GlcNAcK7TMT	5	3969.82	5039.19	4013.66	4831.12	13853.5	18247	16465.1	6993.99
CES1_N79_7	NATSYPPMCTQDPK_N79_N2H7F0S0	01Y41Y41M(31M)61M(31M21M)61M21M	P23141	CES1	79	79	92	NATSYPPMCTQDPK	RFTPPQPAEPWSFVKNATSYPPMCTQDPKAG	N-X-T	N2H7F0S0	C141H241N22O73S2Ct8Nf2	High mannose	N,0;	0		4811	17.21	1204.19	1203.86	3	1203.86	4.44404	3608.55	0	42.56	N1GlcNAc@TMTC9CamK14TMT	12			14151.9	9493.23	4848.88	4874.22	5984.42	11652.5
CES1_N79_8		01Y41Y41M(31M21M)61M(31M21M)61M											High mannose	N,0;	1	BI2,	4811	17.21	1204.19	1203.86	3	1203.86	4.44404	3608.55	0	42.56	N1GlcNAc@TMTC9CamK14TMT	12			14151.9	9493.23	4848.88	4874.22	5984.42	11652.5
CES1_N79_4	NATSYPPMCTQDPK_N79_N2H8F0S0	01Y41Y41M(31M21M)61M(31M21M)61M21M									N2H8F0S0	C147H251N22O78S2Ct8Nf2	High mannose	N,0;	0		4789	17.15	943.662	943.912	4	943.908	4.56108	3770.61	0	28.33	N1GlcNAc@TMTC9CamK14TMT	10	11821.8		33690.8	23582.8	9015.67	23486.9	11277.6	26268.3
CES1_N79_5		01Y41Y41M(31M21M21M)61M(31M21M)61M											High mannose	N,0;	0		4789	17.15	943.662	943.912	4	943.908	4.56108	3770.61	0	28.33	N1GlcNAc@TMTC9CamK14TMT	10	11821.8		33690.8	23582.8	9015.67	23486.9	11277.6	26268.3
CES1_N79_6		01Y41Y41M(31M21M21M31G)61M(31M)61M											Complex/hybrid	N,0;	0		4789	17.15	943.662	943.912	4	943.908	4.56108	3770.61	0	28.33	N1GlcNAc@TMTC9CamK14TMT	10	11821.8		33690.8	23582.8	9015.67	23486.9	11277.6	26268.3
CES1_N79_1	NATSYPPMCTQDPK_N79_N2H9F0S0	01Y41Y41M(31M21M21M)61M(31M21M)61M21M									N2H9F0S0	C153H261N22O83S2Ct8Nf2	High mannose	N,0;	1	04AI4,	4758	17.07	984.427	984.427	4	984.421	6.0094	3932.66	0	131.55	N1GlcNAc@TMTC9CamK14TMT	17	5014.76	5108.61	39624.3	20224	19293.9	25745.1	16177.2	34228.6
CES1_N79_2		01Y41Y41M(31M21M21M31G)61M(31M21M)61M											Complex/hybrid	N,0;	0		4758	17.07	984.427	984.427	4	984.421	6.0094	3932.66	0	131.55	N1GlcNAc@TMTC9CamK14TMT	17	5014.76	5108.61	39624.3	20224	19293.9	25745.1	16177.2	34228.6
CES1_N79_3		01Y41Y41M(31M21M21M31G31G)61M(31M)61M											Complex/hybrid	N,0;	0		4768	17.09	1312.23	1312.23	3	1312.23	6.78831	3932.66	0	127.59	N1GlcNAc@TMTC9CamK14TMT	18		12255	46486.7	21261.3	10657.7	14807.3	19740.6	34509
CFAP47_N2340_3	NQTNDK_N2340_N2H7F0S0	01Y41Y41M(31M)61M(31M21M)61M21M	Q6ZTR5	CFAP47	2340	2340	2345	NQTNDK	ETPAFEALTQNIPIKNQTNDKWTFQVTIEGE	N-X-T	N2H7F0S0	C101H183N14O62Ct8Nf2	High mannose	N,0;	0		1390	7.9	1360.1	1360.1	2	1360.1	3.07327	2718.19	0	14.27	N1GlcNAc@TMTK6TMT	6	670215	316260	182286	831822	165695	187807	1.25245e+06	151920
CFAP47_N2340_4		01Y41Y41M(31M21M)61M(31M21M)61M											High mannose	N,0;	1	BI2,	1390	7.9	1360.1	1360.1	2	1360.1	3.07327	2718.19	0	14.27	N1GlcNAc@TMTK6TMT	6	670215	316260	182286	831822	165695	187807	1.25245e+06	151920
CFAP47_N2340_1	NQTNDK_N2340_N2H8F0S0	01Y41Y41M(31M21M)61M(31M21M)61M21M									N2H8F0S0	C107H193N14O67Ct8Nf2	High mannose	N,0;	0		1370	7.84	1441.13	1441.13	2	1441.12	3.62686	2880.24	0	18.1	N1GlcNAc@TMTK6TMT	7	1.03508e+06	377721	295388	876530	228913	247108	1.41944e+06	254989
CFAP47_N2340_2		01Y41Y41M(31M21M21M)61M(31M21M)61M											High mannose	N,0;	0		1370	7.84	1441.13	1441.13	2	1441.12	3.62686	2880.24	0	18.1	N1GlcNAc@TMTK6TMT	7	1.03508e+06	377721	295388	876530	228913	247108	1.41944e+06	254989
CFAP47_N2340_6	NQTNDK_N2340_N3H4F0S0	01Y41Y41M(31M)61M61Y41L									N3H4F0S0	C91H166N15O52Ct8Nf2	Complex/hybrid	N,0;	2	BI3,YI3,	1450	8.06	812.708	812.708	3	812.707	0.816662	2435.11	0	6.48	N1GlcNAc@TMTK6TMT	6	159131	36824.4	40992.7	146892	46435.1	42821.1	373794	37515.8
CFAP47_N2340_7		01Y41Y41M(31M41Y)61M61M											Complex/hybrid	N,0;	2	BII1,CII1,	1450	8.06	812.708	812.708	3	812.707	0.816662	2435.11	0	6.48	N1GlcNAc@TMTK6TMT	6	159131	36824.4	40992.7	146892	46435.1	42821.1	373794	37515.8
CFAP47_N2340_5	NQTNDK_N2340_N3H6F0S0	01Y41Y41M(31M41Y41L)61M(31M)61M									N3H6F0S0	C103H186N15O62Ct8Nf2	Complex/hybrid	N,0;	10	BI1,BII1,BIII1,BIII2,BIII3,02XI1,YI1,YI2,02XI1,ZI1,YI1,YI2,	1412	7.95	1380.61	1380.61	2	1380.61	2.79035	2759.21	0	1.73	N1GlcNAc@TMTK6TMT	5	26164.8		7733.65	41328.1	7649.31		74348.7	4522.4
CFH_N911_1	ISEENETTCYMGK_N911_N4H5F0S2	01Y41Y41M(31M)61M(21Y41L32S)61Y41L32S	P08603	CFH	911	907	919	ISEENETTCYMGK	KLSYTCEGGFRISEENETTCYMGKWSSPPQC	N-X-T	N4H5F0S2	C163H277N24O91S2Ct8Nf2	Sialylated	N,0;	2	BIII1,YI3,	8643	27.74	1057.45	1057.45	4	1057.44	6.7148	4224.75	0	3.53	I1TMTN5GlcNAcC9CamK13TMT	6		3664.81	10098	3963.75		5152.61	11314.2	6613.7
CFH_N911_2		01Y41Y41M(31M41Y41L32S)61M61Y41L32S											Sialylated	N,0;	0		8643	27.74	1057.45	1057.45	4	1057.44	6.7148	4224.75	0	3.53	I1TMTN5GlcNAcC9CamK13TMT	6		3664.81	10098	3963.75		5152.61	11314.2	6613.7
CLINT1_N92_1	NGSERVVTSAR_N92_N2H8F0S0	01Y41Y41M(31M21M21M)61M(31M21M)61M	Q14677	CLINT1	92	92	102	NGSERVVTSAR	RRVYKSLLLLAYLIRNGSERVVTSAREHIYD	N-X-S	N2H8F0S0	C118H209N21O70Ct4Nf1	High mannose	N,0;	0		1292	7.63	1036.79	1036.79	3	1036.79	2.91327	3107.36	1	4.29	N1GlcNAc@TMT	5	538240	235234	122091	353849	111097	161427	493759	99217.3
CLINT1_N92_2		01Y41Y41M(31M21M21M31G)61M(31M)61M											Complex/hybrid	N,0;	0		1292	7.63	1036.79	1036.79	3	1036.79	2.91327	3107.36	1	4.29	N1GlcNAc@TMT	5	538240	235234	122091	353849	111097	161427	493759	99217.3
CLN5_N203_1	QDNETGIYYETWNVK_N203_N2H9F0S0	01Y41Y41M(31M21M21M)61M(31M21M)61M21M	O75503	CLN5	203	201	215	QDNETGIYYETWNVK	SGNMFNQMAKWVKQDNETGIYYETWNVKASP	N-X-T	N2H9F0S0	C169H275N24O88Ct8Nf2	High mannose	N,4;	0		16008	53.86	1395.62	1395.62	3	1395.61	8.81043	4182.81	0	44.14	Q1TMTN3GlcNAcK15TMT	15	5818.42	3694.79	15803	9390.63	10600.1	5783.27	4359.61	7165.96
CLN5_N203_2		01Y41Y41M(31M21M21M31G)61M(31M21M)61M											Complex/hybrid	N,4;	0		16008	53.86	1395.62	1395.62	3	1395.61	8.81043	4182.81	0	44.14	Q1TMTN3GlcNAcK15TMT	15	5818.42	3694.79	15803	9390.63	10600.1	5783.27	4359.61	7165.96
CLN5_N203_3		01Y41Y41M(31M21M21M31G31G)61M(31M)61M											Complex/hybrid	N,4;	0		16008	53.86	1395.62	1395.62	3	1395.61	8.81043	4182.81	0	44.14	Q1TMTN3GlcNAcK15TMT	15	5818.42	3694.79	15803	9390.63	10600.1	5783.27	4359.61	7165.96
CLPTM1L_N229_1	DLMVINR_N229_N2H7F0S0	01Y41Y41M(31M)61M(31M21M)61M21M	Q96KA5	CLPTM1L	229	224	230	DLMVINR	FIDQLSNRVKDLMVINRSTTELPLTVSYDKV	N-X-S	N2H7F0S0	C102H182N14O58S1Ct4Nf1	High mannose	N,0;	1	YI3,	8840	28.52	877.731	877.731	3	877.725	7.1503	2630.16	0	3.27	D1TMTN6GlcNAc	5	10613.5	5182.13	2386.05	4621.2	9881.77	10720.2	15240.8	3416.98
CLPTM1L_N229_2		01Y41Y41M(31M21M)61M(31M21M)61M											High mannose	N,0;	1	BI2,	8840	28.52	877.731	877.731	3	877.725	7.1503	2630.16	0	3.27	D1TMTN6GlcNAc	5	10613.5	5182.13	2386.05	4621.2	9881.77	10720.2	15240.8	3416.98
CLPTM1L_N91_5	TVNVSVPK_N91_N2H5F0S0	01Y41Y41M(31M)61M(31M)61M			91	89	96	TVNVSVPK	NVEDFDVESKFERTVNVSVPKKTRNNGTLYA	N-X-S	N2H5F0S0	C99H183N14O51Ct8Nf2	High mannose	N,1;	6	BI1,BII1,BIII1,BI2,02XI1,ZI1,YI1,YI2,	12890	45.28	840.426	840.426	3	840.419	8.53311	2518.24	0	10.96	T1TMTN3GlcNAcK8TMT	7		3357.57	1723.05		12532.3	11280.5	2666.01	3405
CLPTM1L_N91_3	TVNVSVPK_N91_N3H3F1S0	01Y(61F)41Y41M(31M)61M61Y									N3H3F1S0	C101H186N15O50Ct8Nf2	Fucosylated	N,2;	3	BI1,CI1,BI2,	6817	22.7	848.767	848.767	3	848.763	5.35479	2543.27	0	34.8	T1TMTN3GlcNAcK8TMT	13	32926.3	23398.6	4102.21		50553.4	36031.8	28144.7	15691.9
CLPTM1L_N91_4		01Y41Y41M(31M)61M61Y31F											Fucosylated	N,2;	8	BI2,ZI1,YI1,ZI2,YI2,YI3,YI4,YI1,	6817	22.7	848.767	848.767	3	848.763	5.35479	2543.27	0	34.8	T1TMTN3GlcNAcK8TMT	13	32926.3	23398.6	4102.21		50553.4	36031.8	28144.7	15691.9
CLPTM1L_N91_1	TVNVSVPK_N91_N4H3F1S0	01Y41Y41M(31M)(41Y)61M61Y31F									N4H3F1S0	C109H199N16O55Ct8Nf2	Fucosylated	N,0;	0		6730	22.47	1374.19	1374.19	2	1374.18	8.928	2746.35	0	5.2	T1TMTN3GlcNAcK8TMT	6					10605.9	11914.4		3361.34
CLPTM1L_N91_2		01Y41Y41M(31M)61M(21Y31F)61Y											Fucosylated	N,0;	1	YI3,	6745	22.5	687.599	687.6	4	687.594	8.29463	2746.35	0	5.24	T1TMTN3GlcNAcK8TMT	6			1458.91		11370.9	11561.5
CLPTM1L_N91_6		01Y(61F)41Y41M(31M41Y)61M61Y											Fucosylated	N,1;	0		12929	45.39	916.462	916.462	3	916.456	6.61359	2746.35	0	11.06	T1TMTN3GlcNAcK8TMT	8	2813.11	2544.6			19799.4	23086.2		4309.09
CLPTM1L_N91_7		01Y41Y41M(31M41Y31F)61M61Y											Fucosylated	N,1;	0		12929	45.39	916.462	916.462	3	916.456	6.61359	2746.35	0	11.06	T1TMTN3GlcNAcK8TMT	8	2813.11	2544.6			19799.4	23086.2		4309.09
CLU_N374_1	LANLTQGEDQYYLR_N374_N2H7F0S0	01Y41Y41M(31M)61M(31M21M)61M21M	P10909	CLU	374	372	385	LANLTQGEDQYYLR	LEQLNEQFNWVSRLANLTQGEDQYYLRVTTV	N-X-T	N2H7F0S0	C140H231N23O72Ct4Nf1	High mannose	N,1;	0		10470	32.77	1152.19	1152.19	3	1152.18	6.56091	3453.53	0	5.7	L1TMTN3GlcNAc	7		9739.66	8068.63	3836.07	2851.33	4823.9	4567.21	2594.66
CLU_N374_2		01Y41Y41M(31M21M)61M(31M21M)61M											High mannose	N,1;	1	BI2,	10470	32.77	1152.19	1152.19	3	1152.18	6.56091	3453.53	0	5.7	L1TMTN3GlcNAc	7		9739.66	8068.63	3836.07	2851.33	4823.9	4567.21	2594.66
CNTN3_N468	IANVTK_N468_N2H5F0S0	01Y41Y41M(31M)61M(31M)61M	Q9P232	CNTN3	468	466	471	IANVTK	HERISLLNDGGLKIANVTKADAGTYTCMAEN	N-X-T	N2H5F0S0	C90H169N12O48Ct8Nf2	High mannose	N,0;	9	BI1,BII1,BIII1,04AI3,02XI1,ZI1,YI1,YI2,ZI1,YI1,YI2,	10504	38.73	1161.08	1161.08	2	1161.07	7.72637	2320.14	0	2.93	I1TMTN3GlcNAcK6TMT	5	23935.5	16845.3	10018.2	16817.7	13661.5	4910.46	17092.1	6266.6
COL12A1_N2528_5	MLEAYNLTEK_N2528_N2H5F0S0	01Y41Y41M(31M)61M(31M)61M	Q99715	COL12A1	2528	2523	2532	MLEAYNLTEK	LDGYTSPGFKMLEAYNLTEKNFASVQGVSLE	N-X-T	N2H5F0S0	C115H203N16O57S1Ct8Nf2	High mannose	N,0;	3	BI1,BII1,BIII1,BI2,YI1,	10835	33.77	963.126	963.126	3	963.12	5.94584	2886.35	0	6.4	M1TMTN6GlcNAcK10TMT	7	19114.7	4303.03		2771.83		12365.2	4556.66
COL12A1_N2528_1	MLEAYNLTEK_N2528_N2H6F0S0	01Y41Y41M(31M)61M(31M21M)61M									N2H6F0S0	C121H213N16O62S1Ct8Nf2	High mannose	N,0;	2	04AI3,BI2,	10807	33.7	1017.48	1017.14	3	1017.14	3.49653	3048.4	0	4.31	M1TMTN6GlcNAcK10TMT	6	19960.3	3012.28	3407.83	2528.01	2092.64	8213.04	11354.5	2928.5
COL12A1_N2528_2		01Y41Y41M(31M21M)61M(31M)61M											High mannose	N,0;	2	BI2,04AI3,	10807	33.7	1017.48	1017.14	3	1017.14	3.49653	3048.4	0	4.31	M1TMTN6GlcNAcK10TMT	6	19960.3	3012.28	3407.83	2528.01	2092.64	8213.04	11354.5	2928.5
COL12A1_N2528_3	MLEAYNLTEK_N2528_N3H5F0S0	01Y41Y41M(31M41Y)61M(31M)61M									N3H5F0S0	C123H216N17O62S1Ct8Nf2	Complex/hybrid	N,0;	1	BIII1,	10809	33.7	1030.82	1030.82	3	1030.81	3.88801	3089.43	0	3.12	M1TMTN6GlcNAcK10TMT	5	13852.3	3644.13	2618.41	2530.62		3427.33	4767.72	2654.24
COL12A1_N2528_4		01Y41Y41M(31M41Y41L)61M61M											Complex/hybrid	N,0;	2	BII3,YII3,	10809	33.7	1030.82	1030.82	3	1030.81	3.88801	3089.43	0	3.12	M1TMTN6GlcNAcK10TMT	5	13852.3	3644.13	2618.41	2530.62		3427.33	4767.72	2654.24
COL3A1_N1367_4	ASQNITYHCK_N1367_N2H6F0S0	01Y41Y41M(31M)61M(31M21M)61M	P02461	COL3A1	1367	1364	1373	ASQNITYHCK	VHLAFLRLLSSRASQNITYHCKNSIAYMDQA	N-X-T	N2H6F0S0	C119H207N20O61S1Ct8Nf2	High mannose	N,1;	2	BI2,YI3,	2592	11.16	1020.46	1020.46	3	1020.46	1.60188	3058.37	0	14.8	A1TMTN4GlcNAcC9CamK10TMT	9	19202.6		1875.37	4701.12	7743.89	11076.6	18411.4	6324.66
COL3A1_N1367_5		01Y41Y41M(31M21M)61M(31M)61M											High mannose	N,1;	2	BI2,YI3,	2592	11.16	1020.46	1020.46	3	1020.46	1.60188	3058.37	0	14.8	A1TMTN4GlcNAcC9CamK10TMT	9	19202.6		1875.37	4701.12	7743.89	11076.6	18411.4	6324.66
COL3A1_N1367_2	ASQNITYHCK_N1367_N2H7F0S0	01Y41Y41M(31M21M)61M(31M21M)61M									N2H7F0S0	C125H217N20O66S1Ct8Nf2	High mannose	N,1;	2	BI2,YI3,	2575	11.12	1074.48	1074.48	3	1074.48	4.72675	3220.42	0	12.18	A1TMTN4GlcNAcC9CamK10TMT	9	15074.3	2389.96		9296.01	7622.34	27120.5	22886.8	3354.31
COL3A1_N1367_3		01Y41Y41M(31M21M21M)61M(31M)61M											High mannose	N,1;	2	BI2,BIII3,YI3,YIII3,	2575	11.12	1074.48	1074.48	3	1074.48	4.72675	3220.42	0	12.18	A1TMTN4GlcNAcC9CamK10TMT	9	15074.3	2389.96		9296.01	7622.34	27120.5	22886.8	3354.31
COL3A1_N1367_1	ASQNITYHCK_N1367_N2H8F0S0	01Y41Y41M(31M21M)61M(31M21M)61M21M									N2H8F0S0	C131H227N20O71S1Ct8Nf2	High mannose	N,1;	1	YI3,	2528	10.99	1128.5	1128.5	3	1128.5	4.90227	3382.48	0	4.26	A1TMTN4GlcNAcC9CamK10TMT	5	8447.1					12041.4	3948.84
COL5A2_N1400_1	EASQNITYICK_N1400_N2H9F0S0	01Y41Y41M(31M21M21M)61M(31M21M)61M21M	P05997	COL5A2	1400	1396	1406	EASQNITYICK	TQMTFLRLLSKEASQNITYICKNSVGYMDDQ	N-X-T	N2H9F0S0	C142H248N19O79S1Ct8Nf2	High mannose	N,1;	0		6506	21.87	1217.88	1217.54	3	1217.54	2.30447	3649.6	0	19.31	E1TMTN5GlcNAcC10CamK11TMT	10	12947.7	4729.35	2014.73	3702.14	8591.36	30623.6	12120.2
COL5A2_N1400_2		01Y41Y41M(31M21M21M31G)61M(31M21M)61M											Complex/hybrid	N,1;	0		6506	21.87	1217.88	1217.54	3	1217.54	2.30447	3649.6	0	19.31	E1TMTN5GlcNAcC10CamK11TMT	10	12947.7	4729.35	2014.73	3702.14	8591.36	30623.6	12120.2
COL5A2_N1400_3		01Y41Y41M(31M21M21M31G31G)61M(31M)61M											Complex/hybrid	N,1;	0		6506	21.87	1217.88	1217.54	3	1217.54	2.30447	3649.6	0	19.31	E1TMTN5GlcNAcC10CamK11TMT	10	12947.7	4729.35	2014.73	3702.14	8591.36	30623.6	12120.2
COL6A1_N212_3	NFTAADWGQSR_N212_N2H8F0S0	01Y41Y41M(31M21M21M)61M(31M21M)61M	P12109	COL6A1	212	212	222	NFTAADWGQSR	EPRLSIIATDHTYRRNFTAADWGQSRDAEEA	N-X-T	N2H8F0S0	C126H204N20O70Ct4Nf1	High mannose	N,0;	0		7032	23.36	1062.45	1062.45	3	1062.44	5.34983	3184.32	0	9.7	N1GlcNAc@TMT	7	5480.41	3933.96	3297.94	2902.68	8676.18	2601.7	5094.78	3660.62
COL6A1_N212_4		01Y41Y41M(31M21M21M31G)61M(31M)61M											Complex/hybrid	N,0;	1	04AI3,13AIII4,	7032	23.36	1062.45	1062.45	3	1062.44	5.34983	3184.32	0	9.7	N1GlcNAc@TMT	7	5480.41	3933.96	3297.94	2902.68	8676.18	2601.7	5094.78	3660.62
COL6A1_N212_1	NFTAADWGQSR_N212_N4H5F1S0	01Y(61F)41Y41M(31M)61M(21Y41L)61Y41L									N4H5F1S0	C130H210N22O69Ct4Nf1	Fucosylated	N,0;	1	YI3,	5935	20.28	1084.47	1084.47	3	1084.46	8.86274	3250.37	0	4.26	N1GlcNAc@TMT	5	17375		3290.65	7550.43	4682.79		19810.9
COL6A1_N212_2		01Y(61F)41Y41M(31M41Y41L)61M61Y41L											Fucosylated	N,0;	0		5935	20.28	1084.47	1084.47	3	1084.46	8.86274	3250.37	0	4.26	N1GlcNAc@TMT	5	17375		3290.65	7550.43	4682.79		19810.9
COL6A1_N212_5	NFTAADWGQSR_N212_N4H5F1S1	01Y41Y41M(31M)61M(21Y(31F)41L32S)61Y41L									N4H5F1S1	C141H227N23O77Ct4Nf1	Fucosylated and Sialylated	N,0;	0		7219	23.81	1181.5	1181.5	3	1181.49	3.73565	3541.47	0	6.33	N1GlcNAc@TMT	6	11376.4	4142.32		4488.66	2530.7		12807.8
COL6A1_N212_6		01Y41Y41M(31M)61M(21Y41L32S)61Y(31F)41L											Fucosylated and Sialylated	N,0;	0		7219	23.81	1181.5	1181.5	3	1181.49	3.73565	3541.47	0	6.33	N1GlcNAc@TMT	6	11376.4	4142.32		4488.66	2530.7		12807.8
COL6A1_N212_7		01Y41Y41M(31M41Y41L)61M21Y(31F)41L32S											Fucosylated and Sialylated	N,0;	0		7219	23.81	1181.5	1181.5	3	1181.49	3.73565	3541.47	0	6.33	N1GlcNAc@TMT	6	11376.4	4142.32		4488.66	2530.7		12807.8
COL6A1_N804_10	NVTAQICIDK_N804_N2H4F0S0	01Y41Y41M(31M21M)61M			804	804	813	NVTAQICIDK	VKENYAELLEDAFLKNVTAQICIDKKCPDYT	N-X-T	N2H4F0S0	C104H191N18O51S1Ct8Nf2	High mannose	N,0;	3	BI1,BII1,BII2,BI2,	9057	28.93	669.583	669.583	4	669.578	8.39194	2674.29	0	30.4	N1GlcNAc@TMTC7CamK10TMT	10	5221.08	2252.28	2086.98	3154.24	4659.63
COL6A1_N804_6	NVTAQICIDK_N804_N2H6F0S0	01Y41Y41M(31M)61M(31M21M)61M									N2H6F0S0	C116H211N18O61S1Ct8Nf2	High mannose	N,0;	1	BI2,	8934	28.59	750.859	750.609	4	750.604	5.70675	2998.4	0	12.76	N1GlcNAc@TMTC7CamK10TMT	6	1935.45		2119.26
COL6A1_N804_7		01Y41Y41M(31M21M)61M(31M)61M											High mannose	N,0;	1	BI2,	8934	28.59	750.859	750.609	4	750.604	5.70675	2998.4	0	12.76	N1GlcNAc@TMTC7CamK10TMT	6	1935.45		2119.26
COL6A1_N804_8	NVTAQICIDK_N804_N3H5F1S0	01Y(61F)41Y41M(31M41Y41L)61M61M									N3H5F1S0	C124H224N19O65S1Ct8Nf2	Fucosylated	N,0;	2	BII3,YII3,	9012	28.81	1062.84	1062.84	3	1062.83	6.87219	3185.48	0	16.44	N1GlcNAc@TMTC7CamK10TMT	9	5370.73	5626.63	4093.21	11370	5254.85	3014.56	18616	5487.04
COL6A1_N804_9		01Y41Y41M(31M41Y(31F)41L)61M61M											Fucosylated	N,0;	0		9013	28.81	797.632	797.383	4	797.375	9.27852	3185.48	0	21.79	N1GlcNAc@TMTC7CamK10TMT	8	3814.16	4133.07	2235.93	9619.13	2552.3	4498.94	13431.2	2543.18
COL6A1_N804_5	NVTAQICIDK_N804_N3H6F0S0	01Y41Y41M(31M41Y41L)61M(31M)61M									N3H6F0S0	C124H224N19O66S1Ct8Nf2	Complex/hybrid	N,0;	5	BI1,BII1,BIII1,BI2,BIII2,BIII3,ZI1,	8888	28.47	801.381	801.381	4	801.374	8.91417	3201.47	0	55.94	N1GlcNAc@TMTC7CamK10TMT	12	15658.4	18733.8	16883.8	30221.7	16044.6	6019.87	33429.2	16799.4
COL6A1_N804_15	NVTAQICIDK_N804_N3H6F0S1	01Y41Y41M(31M41Y41L32S)61M(31M)61M									N3H6F0S1	C135H241N20O74S1Ct8Nf2	Sialylated	N,0;	9	02AIII2,BIII1,14AIII3,CIII1,35AIII4,BIII2,35AIII3,BIII3,BIII4,	9785	30.89	1165.2	1165.2	3	1165.19	8.43016	3492.57	0	50.56	N1GlcNAc@TMTC7CamK10TMT	13	88095.6	26298.3	38001.9	58147.2	35882.2	9562.91	57027.3	30271.2
COL6A1_N804_14	NVTAQICIDK_N804_N3H6F2S0	01Y41Y41M(31M21Y(31F)41L21F)61M(31M)61M									N3H6F2S0	C136H244N19O74S1Ct8Nf2	Fucosylated	N,0;	1	25AIII3,	9785	30.89	1165.2	1165.54	3	1165.53	3.56611	3493.59	0	50.56	N1GlcNAc@TMTC7CamK10TMT	13	88095.6	26298.3	38001.9	58147.2	35882.2	9562.91	57027.3	30271.2
COL6A1_N804_2	NVTAQICIDK_N804_N4H5F0S0	01Y41Y41M(31M41Y41L)(41Y)61M61M									N4H5F0S0	C126H227N20O66S1Ct8Nf2	Complex/hybrid	N,0;	0		8886	28.46	1081.85	1081.85	3	1081.84	7.92709	3242.5	0	26.83	N1GlcNAc@TMTC7CamK10TMT	10	11927.9	13284.7	9207.23	61521.2	46001.3	49876.6	69563.3	25996.9
COL6A1_N804_3		01Y41Y41M(31M41Y41L)61M61Y41L											Complex/hybrid	N,0;	0		8886	28.46	1081.85	1081.85	3	1081.84	7.92709	3242.5	0	26.83	N1GlcNAc@TMTC7CamK10TMT	10	11927.9	13284.7	9207.23	61521.2	46001.3	49876.6	69563.3	25996.9
COL6A1_N804_4		01Y41Y41M(31M)61M(21Y41L)61Y41L											Complex/hybrid	N,0;	0		8887	28.46	811.638	811.638	4	811.631	8.82473	3242.5	0	54.71	N1GlcNAc@TMTC7CamK10TMT	12	28335.4	24361.5	25550.7	62994	74777.7	59231	65791.4	38275.9
COL6A1_N804_11	NVTAQICIDK_N804_N4H5F2S0	01Y(61F)41Y41M(31M41Y(31F)41L)61M61Y41L									N4H5F2S0	C138H247N20O74S1Ct8Nf2	Fucosylated	N,0;	0		9742	30.77	884.412	884.666	4	884.66	6.75109	3534.62	0	7.22	N1GlcNAc@TMTC7CamK10TMT	5	13722		3593.85	9546.37	11046.6	5816.05	10935.9	7441.65
COL6A1_N804_12		01Y(61F)41Y41M(31M41Y41L)61M61Y41L21F											Fucosylated	N,0;	0		9742	30.77	884.412	884.666	4	884.66	6.75109	3534.62	0	7.22	N1GlcNAc@TMTC7CamK10TMT	5	13722		3593.85	9546.37	11046.6	5816.05	10935.9	7441.65
COL6A1_N804_13		01Y41Y41M(31M41Y41L)61M21Y(31F)41L21F											Fucosylated	N,0;	0		9742	30.77	884.412	884.666	4	884.66	6.75109	3534.62	0	7.22	N1GlcNAc@TMTC7CamK10TMT	5	13722		3593.85	9546.37	11046.6	5816.05	10935.9	7441.65
COL6A1_N804_1	NVTAQICIDKK_N804_N2H5F0S0	01Y41Y41M(31M)61M(31M)61M									N2H5F0S0	C124H233N21O59S1Ct12Nf3	High mannose	N,0;	4	BI1,BII1,BIII1,BI2,04AI3,YI1,	7233	23.84	1065.88	1065.54	3	1065.54	6.55493	3193.6	1	5.41	N1GlcNAc@TMTC7CamK10TMTK11TMT	5	29105.9	10041.1	8425.85	28878.7	3142.61	4084.99	19001.9	14732.4
COL6A2_N140_3	GTFTDCALANMTEQIR_N140_N2H5F0S0	01Y41Y41M(31M)61M(31M)61M	P12110	COL6A2	140	131	146	GTFTDCALANMTEQIR	ISSFRRGTFTDCALANMTEQIRQDRSKGTVH	N-X-T	N2H5F0S0	C129H219N25O64S2Ct4Nf1	High mannose	N,0;	4	BI1,BII1,BIII1,BI2,ZI1,YI1,	11848	36.56	1092.16	1092.15	3	1092.15	7.73897	3273.42	0	5.87	G1TMTC6CamN10GlcNAc	7	7577.24	17033.9	5100.77	5642.14	3665.22	8421.58	24324.2	3249.17
COL6A2_N140_4	GTFTDCALANMTEQIR_N140_N4H5F0S0	01Y41Y41M(31M(21Y41L)41Y)61M61M									N4H5F0S0	C145H245N27O74S2Ct4Nf1	Complex/hybrid	N,0;	3	BII2,BII2,YII3,	12039	37.14	921.158	921.158	4	921.152	6.45921	3679.58	0	1.74	G1TMTC6CamN10GlcNAc	5	2695.34	3595.73
COL6A2_N140_5		01Y41Y41M(31M)61M(21Y41L)61Y41L											Complex/hybrid	N,0;	1	YI3,	12039	37.14	921.158	921.158	4	921.152	6.45921	3679.58	0	1.74	G1TMTC6CamN10GlcNAc	5	2695.34	3595.73
COL6A2_N140_9	GTFTDCALANMTEQIR_N140_N4H5F0S1	01Y41Y41M(31M)61M(21Y41L32S)61Y41L									N4H5F0S1	C156H262N28O82S2Ct4Nf1	Sialylated	N,1;	0		12808	39.2	1324.91	1324.91	3	1324.9	6.83577	3970.68	0	39.99	G1TMTC6CamN10GlcNAc	18	21360.6	4061.3	5516.04	29897.3	6255.46	7294.46	37881.4	6242.44
COL6A2_N140_10		01Y41Y41M(31M41Y41L)61M61Y41L32S											Sialylated	N,1;	2	03AI5,35AI5,	12808	39.2	1324.91	1324.91	3	1324.9	6.83577	3970.68	0	39.99	G1TMTC6CamN10GlcNAc	18	21360.6	4061.3	5516.04	29897.3	6255.46	7294.46	37881.4	6242.44
COL6A2_N140_16	GTFTDCALANMTEQIR_N140_N4H5F0S2	01Y41Y41M(31M)61M(21Y41L32S)61Y41L32S									N4H5F0S2	C167H279N29O90S2Ct4Nf1	Sialylated	N,0;	2	BIII1,YI3,	18047	59.48	1066.45	1066.71	4	1066.7	9.21783	4261.77	0	3.97	G1TMTC6CamN10GlcNAc	7	5070.22			4528.96	2144.51	2476.83	2610.02
COL6A2_N140_17		01Y41Y41M(31M41Y41L32S)61M61Y41L32S											Sialylated	N,0;	2	03AI5,03AI5,	18047	59.48	1066.45	1066.71	4	1066.7	9.21783	4261.77	0	3.97	G1TMTC6CamN10GlcNAc	7	5070.22			4528.96	2144.51	2476.83	2610.02
COL6A2_N140_14	GTFTDCALANMTEQIR_N140_N4H5F1S0	01Y(61F)41Y41M(31M)61M(21Y41L)61Y41L									N4H5F1S0	C151H255N27O78S2Ct4Nf1	Fucosylated	N,0;	2	BI3,YI3,	13207	40.64	957.672	957.672	4	957.666	6.05553	3825.64	0	15.97	G1TMTC6CamN10GlcNAc	12	9969.74	5328.04	3798.05	13494.3	10261.3	18275.3	43790	7420.83
COL6A2_N140_15		01Y(61F)41Y41M(31M41Y41L)61M61Y41L											Fucosylated	N,0;	0		13207	40.64	957.672	957.672	4	957.666	6.05553	3825.64	0	15.97	G1TMTC6CamN10GlcNAc	12	9969.74	5328.04	3798.05	13494.3	10261.3	18275.3	43790	7420.83
COL6A2_N140_6	GTFTDCALANMTEQIR_N140_N4H5F1S1	01Y(61F)41Y41M(31M)61M(21Y41L32S)61Y41L									N4H5F1S1	C162H272N28O86S2Ct4Nf1	Fucosylated and Sialylated	N,0;	0		12791	39.16	1030.45	1030.45	4	1030.44	8.93394	4116.73	0	15.81	G1TMTC6CamN10GlcNAc	12	11088.8				3053.19	10910	19836
COL6A2_N140_7		01Y41Y41M(31M)61M(21Y(31F)41L32S)61Y41L											Fucosylated and Sialylated	N,0;	0		12791	39.16	1030.45	1030.45	4	1030.44	8.93394	4116.73	0	15.81	G1TMTC6CamN10GlcNAc	12	11088.8				3053.19	10910	19836
COL6A2_N140_8		01Y41Y41M(31M)61M(21Y41L32S)61Y(31F)41L											Fucosylated and Sialylated	N,0;	0		12791	39.16	1030.45	1030.45	4	1030.44	8.93394	4116.73	0	15.81	G1TMTC6CamN10GlcNAc	12	11088.8				3053.19	10910	19836
COL6A2_N140_11	GTFTDCALANMTEQIR_N140_N4H5F2S0	01Y41Y41M(31M41Y41L)61M21Y(31F)41L21F									N4H5F2S0	C157H265N27O82S2Ct4Nf1	Fucosylated	N,0;	0		12926	39.53	993.935	994.185	4	994.181	4.02592	3971.7	0	2.74	G1TMTC6CamN10GlcNAc	5	2846.48				3078.27	4560.81	4705.29	1624.68
COL6A2_N140_18	GTFTDCALANMTEQIR_N140_N4H6F3S0	01Y41Y41M(31M(21Y(31F)41L21F)41Y(31F)41L)61M61M									N4H6F3S0	C169H285N27O91S2Ct4Nf1	Fucosylated	N,0;	0		18514	60.76	1070.96	1071.22	4	1071.21	6.41528	4279.81	0	6.5	G1TMTC6CamN10GlcNAc	9	11299.3				3931.17	2315	3143.74
COL6A2_N140_19		01Y41Y41M(31M(21Y(31F)41L21F)41Y41L21F)61M61M											Fucosylated	N,0;	0		18514	60.76	1070.96	1071.22	4	1071.21	6.41528	4279.81	0	6.5	G1TMTC6CamN10GlcNAc	9	11299.3				3931.17	2315	3143.74
COL6A2_N140_1	GTFTDCALANMTEQIR_N140_N5H4F1S0	01Y(61F)41Y41M(31M41Y41L31Y)61M61Y									N5H4F1S0	C153H258N28O78S2Ct4Nf1	Fucosylated	N,0;	0		11787	36.39	967.932	967.932	4	967.923	9.34875	3866.67	0	9.75	G1TMTC6CamN10GlcNAc	11	3299.12	4278.54	4066.85	5388.87	4271.75	4589.04	11082.1	2530.55
COL6A2_N140_2		01Y41Y41M(31M41Y41L31Y)61M61Y31F											Fucosylated	N,0;	0		11787	36.39	967.932	967.932	4	967.923	9.34875	3866.67	0	9.75	G1TMTC6CamN10GlcNAc	11	3299.12	4278.54	4066.85	5388.87	4271.75	4589.04	11082.1	2530.55
COL6A2_N140_12	GTFTDCALANMTEQIR_N140_N5H5F0S0	01Y41Y41M(31M41Y)61M(21Y41L)61Y41L									N5H5F0S0	C153H258N28O79S2Ct4Nf1	Complex/hybrid	N,0;	0		13122	40.4	971.928	971.928	4	971.922	6.72553	3882.66	0	8.56	G1TMTC6CamN10GlcNAc	10	10517.3	11539.2	11572.8	15756.3	5775.21	10817.5	2773.55	9316.47
COL6A2_N140_13		01Y41Y41M(31M41Y41L31Y41L)61M61Y											Complex/hybrid	N,0;	0		13122	40.4	971.928	971.928	4	971.922	6.72553	3882.66	0	8.56	G1TMTC6CamN10GlcNAc	10	10517.3	11539.2	11572.8	15756.3	5775.21	10817.5	2773.55	9316.47
COL6A2_N327_6	NGTDGQK_N327_N2H5F0S0	01Y41Y41M(31M)61M(31M)61M			327	327	333	NGTDGQK	FGADGRKGAPGLAGKNGTDGQKGKLGRIGPP	N-X-T	N2H5F0S0	C89H163N14O52Ct8Nf2	High mannose	N,0;	7	BI1,BII1,BIII1,02XI1,ZI1,BI4,ZI1,YI1,YI2,	2073	9.95	1198.05	1198.05	2	1198.04	6.94038	2394.08	0	12.89	N1GlcNAc@TMTK7TMT	7	21694.6	4486.48	3113.54	18660.6	3117.12	4312.77	25908.5	8141.52
COL6A2_N327_9	NGTDGQK_N327_N2H6F0S0	01Y41Y41M(31M)61M(31M21M)61M									N2H6F0S0	C95H173N14O57Ct8Nf2	High mannose	N,0;	1	BI2,	4211	21.57	1279.08	1279.08	2	1279.07	8.65448	2556.13	0	7.59	N1GlcNAc@TMTK7TMT	6	2888.33	2197.12	2033.53	4703.15			15589.9	2089.06
COL6A2_N327_10		01Y41Y41M(31M21M)61M(31M)61M											High mannose	N,0;	0		4211	21.57	1279.08	1279.08	2	1279.07	8.65448	2556.13	0	7.59	N1GlcNAc@TMTK7TMT	6	2888.33	2197.12	2033.53	4703.15			15589.9	2089.06
COL6A2_N327_1	NGTDGQK_N327_N2H7F0S0	01Y41Y41M(31M)61M(31M21M)61M21M									N2H7F0S0	C101H183N14O62Ct8Nf2	High mannose	N,0;	0		1390	7.9	1360.1	1360.1	2	1360.1	3.07327	2718.19	0	55.23	N1GlcNAc@TMTK7TMT	11	670215	316260	182286	831822	165695	187807	1.25245e+06	151920
COL6A2_N327_2		01Y41Y41M(31M21M)61M(31M21M)61M											High mannose	N,0;	1	BI2,	1390	7.9	1360.1	1360.1	2	1360.1	3.07327	2718.19	0	55.23	N1GlcNAc@TMTK7TMT	11	670215	316260	182286	831822	165695	187807	1.25245e+06	151920
COL6A2_N327_7	NGTDGQK_N327_N2H8F0S0	01Y41Y41M(31M21M)61M(31M21M)61M21M									N2H8F0S0	C107H193N14O67Ct8Nf2	High mannose	N,0;	0		4005	21	1441.13	1441.13	2	1441.12	4.72803	2880.24	0	3.79	N1GlcNAc@TMTK7TMT	5			1764.46	3191.01			4411.59
COL6A2_N327_8		01Y41Y41M(31M21M21M)61M(31M21M)61M											High mannose	N,0;	0		4005	21	1441.13	1441.13	2	1441.12	4.72803	2880.24	0	3.79	N1GlcNAc@TMTK7TMT	5			1764.46	3191.01			4411.59
COL6A2_N327_3	NGTDGQK_N327_N3H4F0S0	01Y41Y41M(31M)61M61Y41L									N3H4F0S0	C91H166N15O52Ct8Nf2	Complex/hybrid	N,0;	2	BI3,YI3,	1450	8.06	812.708	812.708	3	812.707	0.816662	2435.11	0	46.27	N1GlcNAc@TMTK7TMT	12	159131	36824.4	40992.7	146892	46435.1	42821.1	373794	37515.8
COL6A2_N327_4		01Y41Y41M(31M41Y)61M61M											Complex/hybrid	N,0;	2	BII1,CII1,	1450	8.06	812.708	812.708	3	812.707	0.816662	2435.11	0	46.27	N1GlcNAc@TMTK7TMT	12	159131	36824.4	40992.7	146892	46435.1	42821.1	373794	37515.8
COL6A2_N327_5	NGTDGQK_N327_N3H6F0S0	01Y41Y41M(31M41Y41L)61M(31M)61M									N3H6F0S0	C103H186N15O62Ct8Nf2	Complex/hybrid	N,0;	14	BI1,BII1,BIII1,BI2,BIII2,BIII3,02XI1,ZI1,YI1,ZI2,YI2,YIII3,02XI1,ZI1,YI1,YI2,	2013	9.79	920.748	920.748	3	920.742	5.61459	2759.21	0	10.82	N1GlcNAc@TMTK7TMT	7	5732.04	4004	4271.19	17745.6	4075.06		18684.4	2465.34
COL6A2_N785_6	NMTLFSDLVAEK_N785_N4H5F0S0	01Y41Y41M(31M(21Y41L)41Y)61M61M			785	785	796	NMTLFSDLVAEK	ENLYSIACDKPQQVRNMTLFSDLVAEKFIDD	N-X-T	N4H5F0S0	C138H241N20O69S1Ct8Nf2	Complex/hybrid	N,0;	4	03AI3,BII2,BII2,YII3,	16494	49.52	1150.88	1150.54	3	1150.54	6.82857	3448.6	0	29.86	N1GlcNAc@TMTK12TMT	10		6828.44	18648.8	38560.5			3881.58	15266.7
COL6A2_N785_7		01Y41Y41M(31M41Y41L)61M61Y41L											Complex/hybrid	N,0;	0		16494	49.52	1150.88	1150.54	3	1150.54	6.82857	3448.6	0	29.86	N1GlcNAc@TMTK12TMT	10		6828.44	18648.8	38560.5			3881.58	15266.7
COL6A2_N785_5	NMTLFSDLVAEK_N785_N4H5F1S0	01Y(61F)41Y41M(31M41Y41L)61M61Y41L									N4H5F1S0	C144H251N20O73S1Ct8Nf2	Fucosylated	N,0;	0		16345	49.11	720.142	719.941	5	719.937	6.35766	3594.65	0	15.99	N1GlcNAc@TMTK12TMT	7			2563.46	8444.53
COL6A2_N785_8		01Y(61F)41Y41M(31M(21Y41L)41Y)61M61M											Fucosylated	N,0;	2	BII2,YII3,	17221	51.71	899.925	899.675	4	899.669	7.31158	3594.65	0	47.74	N1GlcNAc@TMTK12TMT	12	11664.6	14246.1	27000.4	49487	5368.82	13516.7	23775.7	14836.1
COL6A2_N785_9		01Y(61F)41Y41M(31M)61M(21Y41L)61Y41L											Fucosylated	N,0;	2	BI3,YI3,	17221	51.71	899.925	899.675	4	899.669	7.31158	3594.65	0	47.74	N1GlcNAc@TMTK12TMT	12	11664.6	14246.1	27000.4	49487	5368.82	13516.7	23775.7	14836.1
COL6A2_N785_10	NMTLFSDLVAEK_N785_N4H6F3S0	01Y41Y41M(31M(21Y(31F)41L21F)41Y(31F)41L)61M61M									N4H6F3S0	C162H281N20O86S1Ct8Nf2	Fucosylated	N,0;	0		19210	57.14	1013.22	1013.47	4	1013.46	4.01519	4048.82	0	3.05	N1GlcNAc@TMTK12TMT	5	3510.28			3039.22				2068.93
COL6A2_N785_11		01Y41Y41M(31M(21Y(31F)41L21F)41Y41L21F)61M61M											Fucosylated	N,0;	0		19210	57.14	1013.22	1013.47	4	1013.46	4.01519	4048.82	0	3.05	N1GlcNAc@TMTK12TMT	5	3510.28			3039.22				2068.93
COL6A2_N785_3	NMTLFSDLVAEK_N785_N5H5F1S0	01Y(61F)41Y41M(31M41Y41L)61M(21Y41L)61Y									N5H5F1S0	C152H264N21O78S1Ct8Nf2	Fucosylated	N,0;	0		16343	49.11	950.694	950.695	4	950.689	6.14122	3797.73	0	10	N1GlcNAc@TMTK12TMT	6		6353.45	9223.37	12630.5				8206.46
COL6A2_N785_4		01Y(61F)41Y41M(31M41Y41L31Y)61M61Y41L											Fucosylated	N,0;	0		16343	49.11	950.694	950.695	4	950.689	6.14122	3797.73	0	10	N1GlcNAc@TMTK12TMT	6		6353.45	9223.37	12630.5				8206.46
COL6A2_N785_1	NMTLFSDLVAEK_N785_N5H6F1S0	01Y(61F)41Y41M(31M)61M(21Y41L31Y41L)61Y41L									N5H6F1S0	C158H274N21O83S1Ct8Nf2	Fucosylated	N,0;	0		16186	48.67	991.209	991.209	4	991.203	6.59644	3959.79	0	53.16	N1GlcNAc@TMTK12TMT	13	5256.88		15197.1	32103		4465.37	2961.36	3496.75
COL6A2_N785_2		01Y(61F)41Y41M(31M41Y41L31Y41L)61M61Y41L											Fucosylated	N,0;	0		16186	48.67	991.209	991.209	4	991.203	6.59644	3959.79	0	53.16	N1GlcNAc@TMTK12TMT	13	5256.88		15197.1	32103		4465.37	2961.36	3496.75
COL6A3_N2079_1	GPPGVNGTQGFQGCPGQR_N2079_N4H5F1S0	01Y(61F)41Y41M(31M41Y41L)61M61Y41L	P12111	COL6A3	2079	2074	2091	GPPGVNGTQGFQGCPGQR	PGDEGGPGERGPPGVNGTQGFQGCPGQRGVK	N-X-T	N4H5F1S0	C151H249N31O76S1Ct4Nf1	Fucosylated	N,0;	0		3816	14.49	1271.89	1271.89	3	1271.89	5.25898	3811.64	0	2.75	G1TMTN6GlcNAcC14Cam	7		3273.38	3418.76	14882.4			5892.62
COL6A3_N2079_2		01Y41Y41M(31M41Y(31F)41L)61M61Y41L											Fucosylated	N,0;	0		3816	14.49	1271.89	1271.89	3	1271.89	5.25898	3811.64	0	2.75	G1TMTN6GlcNAcC14Cam	7		3273.38	3418.76	14882.4			5892.62
COL6A3_N2079_5	GPPGVNGTQGFQGCPGQR_N2079_N4H6F2S0	01Y41Y41M(31M(21Y(31F)41L)41Y(31F)41L)61M61M									N4H6F2S0	C163H269N31O85S1Ct4Nf1	Fucosylated	N,0;	0		5518	19.16	1031.2	1031.2	4	1031.19	7.05735	4119.75	0	1.85	G1TMTN6GlcNAcC14Cam	5	3653.54						4745.24
COL6A3_N2079_6		01Y41Y41M(31M(21Y(31F)41L21F)41Y41L)61M61M											Fucosylated	N,0;	0		5518	19.16	1031.2	1031.2	4	1031.19	7.05735	4119.75	0	1.85	G1TMTN6GlcNAcC14Cam	5	3653.54						4745.24
COL6A3_N2079_7		01Y41Y41M(31M(21Y41L21F)41Y(31F)41L)61M61M											Fucosylated	N,0;	0		5518	19.16	1031.2	1031.2	4	1031.19	7.05735	4119.75	0	1.85	G1TMTN6GlcNAcC14Cam	5	3653.54						4745.24
COL6A3_N2079_3	GPPGVNGTQGFQGCPGQR_N2079_N5H5F1S0	01Y41Y41M(31M41Y(31F)41L31Y41L)61M61Y									N5H5F1S0	C159H262N32O81S1Ct4Nf1	Fucosylated	N,0;	0		3853	14.59	1004.94	1004.94	4	1004.94	5.94488	4014.72	0	2.26	G1TMTN6GlcNAcC14Cam	6		2999.04	4063.71	5636.26			3047.95	1631.88
COL6A3_N2079_4		01Y41Y41M(31M41Y)61M(21Y(31F)41L)61Y41L											Fucosylated	N,0;	0		3853	14.59	1004.94	1004.94	4	1004.94	5.94488	4014.72	0	2.26	G1TMTN6GlcNAcC14Cam	6		2999.04	4063.71	5636.26			3047.95	1631.88
COL6A3_N2558_20	QLINALQINNTAVGHALVLPAGR_N2558_N3H5F1S1	01Y(61F)41Y41M(31M41Y41L32S)61M61M			2558	2550	2572	QLINALQINNTAVGHALVLPAGR	LTRQEDRQLINALQINNTAVGHALVLPAGRD	N-X-T	N3H5F1S1	C184H316N38O84Ct4Nf1	Fucosylated and Sialylated	N,0;	3	24AII3,14AII3,BII3,	18018	53.94	1118.56	1118.56	4	1118.55	4.72326	4469.18	0	27.41	Q1TMTN9GlcNAc	16				3671.45			3523.82	1663.67
COL6A3_N2558_21		01Y41Y41M(31M21Y(31F)41L32S)61M61M											Fucosylated and Sialylated	N,0;	3	YI1,YII3,YI1,	18018	53.94	1118.56	1118.56	4	1118.55	4.72326	4469.18	0	27.41	Q1TMTN9GlcNAc	16				3671.45			3523.82	1663.67
COL6A3_N2558_6	QLINALQINNTAVGHALVLPAGR_N2558_N4H4F2S1	01Y41Y41M(31M)61M(21Y(31F)41L32S)61Y31F									N4H4F2S1	C192H329N39O88Ct4Nf1	Fucosylated and Sialylated	N,0;	1	YI3,	16599	50	1164.83	1165.33	4	1165.32	3.69581	4656.26	0	18.89	Q1TMTN9GlcNAc	14	2612.96				2786.35		3540.41
COL6A3_N2558_7		01Y41Y41M(31M41Y31F)61M21Y(31F)41L32S											Fucosylated and Sialylated	N,0;	0		16599	50	1164.83	1165.33	4	1165.32	3.69581	4656.26	0	18.89	Q1TMTN9GlcNAc	14	2612.96				2786.35		3540.41
COL6A3_N2558_16	QLINALQINNTAVGHALVLPAGR_N2558_N4H5F0S1	01Y41Y41M(31M41Y41L)61M61Y41L32S									N4H5F0S1	C186H319N39O85Ct4Nf1	Sialylated	N,0;	0		17961	53.78	1132.81	1132.81	4	1132.81	4.56232	4526.2	0	16.74	Q1TMTN9GlcNAc	13	4367.6		2617.34	5552.96	3327.57	3391.59	10026.9	2120.52
COL6A3_N2558_17		01Y41Y41M(31M41Y41L32S)(41Y)61M61M											Sialylated	N,0;	0		17961	53.78	1132.81	1132.81	4	1132.81	4.56232	4526.2	0	16.74	Q1TMTN9GlcNAc	13	4367.6		2617.34	5552.96	3327.57	3391.59	10026.9	2120.52
COL6A3_N2558_1	QLINALQINNTAVGHALVLPAGR_N2558_N4H5F1S0	01Y41Y41M(31M)61M(21Y(31F)41L)61Y41L									N4H5F1S0	C181H312N38O81Ct4Nf1	Fucosylated	N,0;	0		15866	47.76	1096.55	1096.55	4	1096.55	6.92011	4381.16	0	36.13	Q1TMTN9GlcNAc	18				4437.47
COL6A3_N2558_2		01Y41Y41M(31M)61M(21Y41L21F)61Y41L											Fucosylated	N,0;	0		15866	47.76	1096.55	1096.55	4	1096.55	6.92011	4381.16	0	36.13	Q1TMTN9GlcNAc	18				4437.47
COL6A3_N2558_8	QLINALQINNTAVGHALVLPAGR_N2558_N4H5F1S1	01Y(61F)41Y41M(31M)61M(21Y41L32S)61Y41L									N4H5F1S1	C192H329N39O89Ct4Nf1	Fucosylated and Sialylated	N,0;	0		16730	50.05	1558.77	1558.77	3	1558.76	7.46192	4672.26	0	18.54	Q1TMTN9GlcNAc	14	3341.37			2773.16
COL6A3_N2558_9		01Y(61F)41Y41M(31M41Y41L)61M61Y41L32S											Fucosylated and Sialylated	N,0;	0		16730	50.05	1558.77	1558.77	3	1558.76	7.46192	4672.26	0	18.54	Q1TMTN9GlcNAc	14	3341.37			2773.16
COL6A3_N2558_10	QLINALQINNTAVGHALVLPAGR_N2558_N4H6F2S0	01Y41Y41M(31M(21Y(31F)41L)41Y(31F)41L)61M61M									N4H6F2S0	C193H332N38O90Ct4Nf1	Fucosylated	N,0;	0		17873	53.54	939.07	939.07	5	939.061	9.71225	4689.27	0	2.61	Q1TMTN9GlcNAc	6							2459.55
COL6A3_N2558_11		01Y41Y41M(31M(21Y(31F)41L21F)41Y41L)61M61M											Fucosylated	N,0;	0		17873	53.54	939.07	939.07	5	939.061	9.71225	4689.27	0	2.61	Q1TMTN9GlcNAc	6							2459.55
COL6A3_N2558_12		01Y41Y41M(31M(21Y41L21F)41Y(31F)41L)61M61M											Fucosylated	N,0;	0		17873	53.54	939.07	939.07	5	939.061	9.71225	4689.27	0	2.61	Q1TMTN9GlcNAc	6							2459.55
COL6A3_N2558_3	QLINALQINNTAVGHALVLPAGR_N2558_N5H5F1S0	01Y41Y41M(31M41Y(31F)41L31Y41L)61M61Y									N5H5F1S0	C189H325N39O86Ct4Nf1	Fucosylated	N,0;	0		16579	49.95	1147.33	1147.33	4	1147.32	7.50904	4584.24	0	40.88	Q1TMTN9GlcNAc	18	5678.47			5881.66			8581.48
COL6A3_N2558_4		01Y41Y41M(31M41Y)61M(21Y(31F)41L)61Y41L											Fucosylated	N,0;	0		16579	49.95	1147.33	1147.33	4	1147.32	7.50904	4584.24	0	40.88	Q1TMTN9GlcNAc	18	5678.47			5881.66			8581.48
COL6A3_N2558_5		01Y41Y41M(31M41Y41L31Y(31F)41L)61M61Y											Fucosylated	N,0;	0		16585	49.96	918.062	918.062	5	918.055	8.19762	4584.24	0	4.87	Q1TMTN9GlcNAc	8					1945.13
COL6A3_N3037_1	QNLTVTDR_N3037_N2H6F0S0	01Y41Y41M(31M)61M(31M21M)61M			3037	3036	3043	QNLTVTDR	LTVTSAHDQSLVLKQNLTVTDRVIGGLLAGQ	N-X-T	N2H6F0S0	C98H174N16O57Ct4Nf1	High mannose	N,1;	1	BI2,	7477	30.49	1278.07	1278.07	2	1278.07	2.67437	2554.13	0	1.91	Q1TMTN2GlcNAc	6	3555.67
COL6A3_N3037_2		01Y41Y41M(31M21M)61M(31M)61M											High mannose	N,1;	0		7477	30.49	1278.07	1278.07	2	1278.07	2.67437	2554.13	0	1.91	Q1TMTN2GlcNAc	6	3555.67
COL6A3_N2677_1	VAVVQHAPSESVDNASMPPVK_N2677_N4H5F1S1	01Y(61F)41Y41M(31M)61M(21Y41L32S)61Y41L			2677	2664	2684	VAVVQHAPSESVDNASMPPVK	ARVAVVQHAPSESVDNASMPPVKVEFSLTDY	N-X-S	N4H5F1S1	C188H322N33O92S1Ct8Nf2	Fucosylated and Sialylated	N,0;	0		8766	28.06	1171.3	1171.3	4	1171.29	7.40928	4680.15	0	4.09	V1TMTN14GlcNAcK21TMT	7	5453.19	2545.12				2308.53
COL6A3_N2677_2		01Y(61F)41Y41M(31M41Y41L)61M61Y41L32S											Fucosylated and Sialylated	N,0;	0		8766	28.06	1171.3	1171.3	4	1171.29	7.40928	4680.15	0	4.09	V1TMTN14GlcNAcK21TMT	7	5453.19	2545.12				2308.53
COL6A3_N2677_3	VAVVQHAPSESVDNASMPPVK_N2677_N4H5F3S0	01Y(61F)41Y41M(31M)61M(21Y(31F)41L21F)61Y41L									N4H5F3S0	C189H325N32O92S1Ct8Nf2	Fucosylated	N,0;	0		8899	28.43	937.445	937.445	5	937.441	4.80521	4681.17	0	3.53	V1TMTN14GlcNAcK21TMT	6	4521.5			2000.45				1855.37
COL6A3_N2677_4		01Y(61F)41Y41M(31M41Y41L)61M21Y(31F)41L21F											Fucosylated	N,0;	1	BII3,	8899	28.43	937.445	937.445	5	937.441	4.80521	4681.17	0	3.53	V1TMTN14GlcNAcK21TMT	6	4521.5			2000.45				1855.37
COL6A6_N347_5	DSEDNVTK_N347_N4H5F0S0	01Y41Y41M(31M41Y41L)(41Y)61M61M	A6NMZ7	COL6A6	347	343	350	DSEDNVTK	VPQIAVLVTHRDSEDNVTKAAVNLRREGVTI	N-X-T	N4H5F0S0	C113H201N16O67Ct8Nf2	Complex/hybrid	N,0;	0		2278	10.3	997.117	997.117	3	997.107	9.38841	2988.31	0	4.16	D1TMTN5GlcNAcK8TMT	6	23435.1	5266.37	3347.75	15345.9			4216.46
COL6A6_N347_6		01Y41Y41M(31M41Y41L)61M61Y41L											Complex/hybrid	N,0;	0		2278	10.3	997.117	997.117	3	997.107	9.38841	2988.31	0	4.16	D1TMTN5GlcNAcK8TMT	6	23435.1	5266.37	3347.75	15345.9			4216.46
COL6A6_N347_1	DSEDNVTK_N347_N4H5F1S0	01Y(61F)41Y41M(31M41Y41L)61M61Y41L									N4H5F1S0	C119H211N16O71Ct8Nf2	Fucosylated	N,0;	0		1779	8.96	1045.79	1045.79	3	1045.79	0.897427	3134.37	0	3.58	D1TMTN5GlcNAcK8TMT	5	28673.6	3566.13	2225.29	7495.87			3119.27
COL6A6_N347_2		01Y41Y41M(31M)61M(21Y(31F)41L)61Y41L											Fucosylated	N,0;	0		1779	8.96	1045.79	1045.79	3	1045.79	0.897427	3134.37	0	3.58	D1TMTN5GlcNAcK8TMT	5	28673.6	3566.13	2225.29	7495.87			3119.27
COL6A6_N347_3		01Y41Y41M(31M41Y(31F)41L)61M61Y41L											Fucosylated	N,0;	0		2277	10.3	1045.8	1045.8	3	1045.79	8.83473	3134.37	0	3.03	D1TMTN5GlcNAcK8TMT	5	29390.8			4660.63			3753.39
COL6A6_N347_4		01Y41Y41M(31M41Y41L)61M61Y41L21F											Fucosylated	N,0;	0		2277	10.3	1045.8	1045.8	3	1045.79	8.83473	3134.37	0	3.03	D1TMTN5GlcNAcK8TMT	5	29390.8			4660.63			3753.39
COL6A6_N988_1	GIFSDVTASVCNSSK_N988_N2H9F0S0	01Y41Y41M(31M21M21M)61M(31M21M)61M21M			988	977	991	GIFSDVTASVCNSSK	GGLKGIFSDVTASVCNSSKVDCEIDKVDLVF	N-X-S	N2H9F0S0	C151H263N22O84S1Ct8Nf2	High mannose	N,2;	0		16521	55.28	1299.58	1299.58	3	1299.57	8.59632	3894.7	0	23.77	G1TMTC11CamN12GlcNAcK15TMT	13	28823.2	4598.49		10327.1			2802.32
COL6A6_N988_2		01Y41Y41M(31M21M21M31G)61M(31M21M)61M											Complex/hybrid	N,2;	0		16521	55.28	1299.58	1299.58	3	1299.57	8.59632	3894.7	0	23.77	G1TMTC11CamN12GlcNAcK15TMT	13	28823.2	4598.49		10327.1			2802.32
COL6A6_N400_2	TFADLAAHNQTFLK_N400_N4H5F0S1	01Y41Y41M(31M41Y41L)61M61Y41L32S			400	392	405	TFADLAAHNQTFLK	QYVSKLKTFADLAAHNQTFLKKLRNQITHTV	N-X-T	N4H5F0S1	C161H269N26O78Ct8Nf2	Sialylated	N,0;	0		12475	38.34	988.468	988.468	4	988.46	7.9745	3948.82	0	4.96	T1TMTN9GlcNAcK14TMT	6	17736.3			2875.74			3331.03
COL6A6_N400_1	TFADLAAHNQTFLK_N400_N4H5F2S0	01Y41Y41M(31M41Y41L)61M21Y(31F)41L21F									N4H5F2S0	C162H272N25O78Ct8Nf2	Fucosylated	N,0;	0		12475	38.34	988.468	988.718	4	988.715	2.86888	3949.84	0	4.96	T1TMTN9GlcNAcK14TMT	6	17736.3			2875.74			3331.03
COL6A6_N275_1	VGLVAYSNETK_N275_N4H5F1S0	01Y(61F)41Y41M(31M(21Y41L)41Y)61M61M			275	268	278	VGLVAYSNETK	DIKENCMRVGLVAYSNETKVINSLSMGINKS	N-X-T	N4H5F1S0	C136H238N19O71Ct8Nf2	Fucosylated	N,0;	1	BII2,	9654	30.76	852.908	852.908	4	852.902	7.14868	3407.59	0	8.11	V1TMTN8GlcNAcK11TMT	8	27519.7	5064.68		12293		3343.92	12558.9	5839.14
COL6A6_N275_2		01Y(61F)41Y41M(31M)61M(21Y41L)61Y41L											Fucosylated	N,0;	0		9654	30.76	852.908	852.908	4	852.902	7.14868	3407.59	0	8.11	V1TMTN8GlcNAcK11TMT	8	27519.7	5064.68		12293		3343.92	12558.9	5839.14
COL6A6_N275_3		01Y(61F)41Y41M(31M41Y41L)61M61Y41L											Fucosylated	N,0;	0		9654	30.76	852.908	852.908	4	852.902	7.14868	3407.59	0	8.11	V1TMTN8GlcNAcK11TMT	8	27519.7	5064.68		12293		3343.92	12558.9	5839.14
COLEC12_N386_1	HTDDLTSLNNTLANIR_N386_N5H4F1S0	01Y41Y41M(31M41Y(31F)41L31Y)61M61Y	Q5KU26	COLEC12	386	378	393	HTDDLTSLNNTLANIR	CTDTLTKHTDDLTSLNNTLANIRLDSVSLRM	N-X-T	N5H4F1S0	C152H260N30O79Ct4Nf1	Fucosylated	N,0;	0		9487	30.07	960.447	960.197	4	960.191	6.8513	3836.74	0	2.6	H1TMTN9GlcNAc	5	3681.71	3580.93	7972.43	3476.59			3110.48
COLEC12_N386_2		01Y41Y41M(31M41Y)61M(21Y41L)61Y31F											Fucosylated	N,0;	0		9487	30.07	960.447	960.197	4	960.191	6.8513	3836.74	0	2.6	H1TMTN9GlcNAc	5	3681.71	3580.93	7972.43	3476.59			3110.48
COLEC12_N271_1	VQSLQTLAANNSALAK_N271_N4H5F1S0	01Y(61F)41Y41M(31M41Y41L)61M61Y41L			271	262	277	VQSLQTLAANNSALAK	DWLKEKVQSLQTLAANNSALAKANNDTLEDM	N-X-S	N4H5F1S0	C153H274N27O77Ct8Nf2	Fucosylated	N,0;	0		10994	34.21	965.226	964.978	4	964.971	6.9942	3855.86	0	4.33	V1TMTN10GlcNAcK16TMT	7				2901.87
COLEC12_N271_2		01Y41Y41M(31M)61M(21Y(31F)41L)61Y41L											Fucosylated	N,0;	0		10994	34.21	965.226	964.978	4	964.971	6.9942	3855.86	0	4.33	V1TMTN10GlcNAcK16TMT	7				2901.87
COLEC12_N271_3	VQSLQTLAANNSALAK_N271_N4H5F2S0	01Y41Y41M(31M)61M(21Y(31F)41L)61Y(31F)41L									N4H5F2S0	C159H284N27O81Ct8Nf2	Fucosylated	N,0;	0		12016	37.02	1001.49	1001.74	4	1001.74	4.22817	4001.92	0	3.6	V1TMTN10GlcNAcK16TMT	6		3506.18		2071.46				1931.46
COLEC12_N271_4		01Y41Y41M(31M)61M(21Y(31F)41L21F)61Y41L											Fucosylated	N,0;	0		12016	37.02	1001.49	1001.74	4	1001.74	4.22817	4001.92	0	3.6	V1TMTN10GlcNAcK16TMT	6		3506.18		2071.46				1931.46
COLEC12_N271_5	VQSLQTLAANNSALAK_N271_N4H5F3S0	01Y41Y41M(31M)61M(21Y(31F)41L21F)61Y(31F)41L									N4H5F3S0	C165H294N27O85Ct8Nf2	Fucosylated	N,0;	0		17380	57.65	1038	1038.25	4	1038.25	0.593087	4147.98	0	10.68	V1TMTN10GlcNAcK16TMT	10		5189.77	4323.36	3304.56	3081.54	5109.57	2388.19	6657.97
COLEC12_N271_6		01Y41Y41M(31M)61M(21Y(31F)41L21F)61Y41L21F											Fucosylated	N,0;	0		17380	57.65	1038	1038.25	4	1038.25	0.593087	4147.98	0	10.68	V1TMTN10GlcNAcK16TMT	10		5189.77	4323.36	3304.56	3081.54	5109.57	2388.19	6657.97
COMP_N742_1	CNDTIPEDYETHQLR_N742_N2H9F0S0	01Y41Y41M(31M21M21M)61M(31M21M)61M21M	P49747	COMP	742	741	755	CNDTIPEDYETHQLR	FSQENIIWANLRYRCNDTIPEDYETHQLRQA	N-X-T	N2H9F0S0	C156H256N26O87S1Ct4Nf1	High mannose	N,4;	0		4687	16.88	1329.55	1329.55	3	1329.55	4.79749	3984.63	0	37.35	C1TMT@CamN2GlcNAc	16			2820.81			3277.82	15227.1
COMP_N742_2		01Y41Y41M(31M21M21M31G)61M(31M21M)61M											Complex/hybrid	N,4;	0		4687	16.88	1329.55	1329.55	3	1329.55	4.79749	3984.63	0	37.35	C1TMT@CamN2GlcNAc	16			2820.81			3277.82	15227.1
COMP_N742_3		01Y41Y41M(31M21M21M31G31G)61M(31M)61M											Complex/hybrid	N,4;	0		4689	16.89	997.416	997.416	4	997.413	2.71458	3984.63	0	22.04	C1TMT@CamN2GlcNAc	11	4014.82	3213.92		1910.87	3219.52	4496.32	11107.2	1444.91
CP_N138_1	EHEGAIYPDNTTDFQR_N138_N4H5F0S2	01Y41Y41M(31M)61M(21Y41L32S)61Y41L32S	P00450	CP	138	129	144	EHEGAIYPDNTTDFQR	GITYYKEHEGAIYPDNTTDFQRADDKVYPGE	N-X-T	N4H5F0S2	C173H274N30O93Ct4Nf1	Sialylated	N,1;	0		5285	18.5	1082.96	1082.96	4	1082.95	5.44356	4326.78	0	17.4	E1TMTN10GlcNAc	12			4285.87			5134.15	12289.5	3823.62
CP_N138_2		01Y41Y41M(31M41Y41L32S)61M61Y41L32S											Sialylated	N,1;	0		5285	18.5	1082.96	1082.96	4	1082.95	5.44356	4326.78	0	17.4	E1TMTN10GlcNAc	12			4285.87			5134.15	12289.5	3823.62
CP_N762_6	ELHHLQEQNVSNAFLDK_N762_N4H5F0S2	01Y41Y41M(31M)61M(21Y41L32S)61Y41L32S			762	754	770	ELHHLQEQNVSNAFLDK	PQREWEKELHHLQEQNVSNAFLDKGEFYIGS	N-X-S	N4H5F0S2	C188H313N34O94Ct8Nf2	Sialylated	N,0;	0		15099	51.36	938.235	938.235	5	938.227	8.35755	4685.1	0	11.69	E1TMTN9GlcNAcK17TMT	9				1897.74			12602.7	2380.45
CP_N762_1	ELHHLQEQNVSNAFLDK_N762_N4H5F2S1	01Y(61F)41Y41M(31M(21Y41L32S)41Y31F)61M61M									N4H5F2S1	C189H316N33O94Ct8Nf2	Fucosylated and Sialylated	N,0;	0		9298	29.53	1172.54	1172.79	4	1172.79	6.19162	4686.12	0	6.02	E1TMTN9GlcNAcK17TMT	8				3388.21			4677.84	1429.96
CP_N762_2		01Y(61F)41Y41M(31M41Y41L)61M21Y(31F)41L32S											Fucosylated and Sialylated	N,0;	0		9298	29.53	1172.54	1172.79	4	1172.79	6.19162	4686.12	0	6.02	E1TMTN9GlcNAcK17TMT	8				3388.21			4677.84	1429.96
CP_N762_5		01Y41Y41M(31M)61M(21Y(31F)41L32S)61Y(31F)41L											Fucosylated and Sialylated	N,0;	0		15099	51.36	938.235	938.434	5	938.431	3.56152	4686.12	0	11.69	E1TMTN9GlcNAcK17TMT	9				1897.74			12602.7	2380.45
CP_N762_3	ELHHLQEQNVSNAFLDK_N762_N6H7F0S0	01Y41Y41M(31M(21Y41L)41Y41L)61M(21Y41L)61Y41L									N6H7F0S0	C194H325N34O98Ct8Nf2	Complex/hybrid	N,0;	0		14999	51.09	1209.05	1209.56	4	1209.55	6.21823	4833.18	0	4.77	E1TMTN9GlcNAcK17TMT	7			2027.42		2175.67	3565.02	4421	2698.76
CP_N762_4		01Y41Y41M(31M41Y41L31Y41L)61M(21Y41L)61Y41L											Complex/hybrid	N,0;	0		14999	51.09	1209.05	1209.56	4	1209.55	6.21823	4833.18	0	4.77	E1TMTN9GlcNAcK17TMT	7			2027.42		2175.67	3565.02	4421	2698.76
CPA3_N255_1	NFNASWNSIPNTNDPCADNYR_N255_N2H6F0S0	01Y41Y41M(31M)61M(31M21M)61M	P15088	CPA3	255	253	273	NFNASWNSIPNTNDPCADNYR	NQNSKCIGTDLNRNFNASWNSIPNTNDPCAD	N-X-S	N2H6F0S0	C164H255N35O79S1Ct4Nf1	High mannose	N,2;	1	BI2,	9781	30.87	1360.58	1360.58	3	1360.57	8.19058	4077.69	0	7.79	N1TMTN3GlcNAcC16Cam	8	2581.37						2977.77	1376.09
CPA3_N255_2		01Y41Y41M(31M21M)61M(31M)61M											High mannose	N,2;	2	BI2,04AI3,	9781	30.87	1360.58	1360.58	3	1360.57	8.19058	4077.69	0	7.79	N1TMTN3GlcNAcC16Cam	8	2581.37						2977.77	1376.09
CPVL_N81_5	SYAGFLTVNK_N81_N2H5F0S0	01Y41Y41M(31M)61M(31M)61M	Q9H3G5	CPVL	81	73	82	SYAGFLTVNK	FPGLNMKSYAGFLTVNKTYNSNLFFWFFPAQ	N-X-T	N2H5F0S0	C113H195N16O54Ct8Nf2	High mannose	N,4;	8	BI1,BII1,BIII1,BI2,CI2,04AI3,02XI1,YI1,YI2,YI3,	10931	34.04	925.787	925.787	3	925.78	6.92954	2774.33	0	48.17	S1TMTN9GlcNAcK10TMT	14	48653.6	36543.4	51575.6	33463.9	35178.7	56289.3	57508.5	25001.2
CPVL_N81_3	SYAGFLTVNK_N81_N2H6F0S0	01Y41Y41M(31M)61M(31M21M)61M									N2H6F0S0	C119H205N16O59Ct8Nf2	High mannose	N,3;	1	BI2,	10826	33.75	979.804	979.804	3	979.798	5.82668	2936.38	0	42.74	S1TMTN9GlcNAcK10TMT	14	67998.7	38834.6	113245	39006.9	37164.1	66847.1	80686.7	23237.6
CPVL_N81_4		01Y41Y41M(31M21M)61M(31M)61M											High mannose	N,3;	2	BI2,YI3,	10826	33.75	979.804	979.804	3	979.798	5.82668	2936.38	0	42.74	S1TMTN9GlcNAcK10TMT	14	67998.7	38834.6	113245	39006.9	37164.1	66847.1	80686.7	23237.6
CPVL_N81_1	SYAGFLTVNK_N81_N2H7F0S0	01Y41Y41M(31M)61M(31M21M)61M21M									N2H7F0S0	C125H215N16O64Ct8Nf2	High mannose	N,1;	1	YI3,	10747	33.53	1033.82	1033.82	3	1033.82	7.55582	3098.43	0	15.3	S1TMTN9GlcNAcK10TMT	9	25666.2	12300.8	23678.5	5529.39	10281.9	21890.4	17236.8	3165.02
CPVL_N81_2		01Y41Y41M(31M21M)61M(31M21M)61M											High mannose	N,1;	1	BI2,	10747	33.53	1033.82	1033.82	3	1033.82	7.55582	3098.43	0	15.3	S1TMTN9GlcNAcK10TMT	9	25666.2	12300.8	23678.5	5529.39	10281.9	21890.4	17236.8	3165.02
CREG1_N160_6	VNETEMDIAK_N160_N2H4F0S0	01Y41Y41M(31M21M)61M	O75629	CREG1	160	159	168	VNETEMDIAK	PLCVHIMLSGTVTKVNETEMDIAKHSLFIRH	N-X-T	N2H4F0S0	C103H187N16O53S1Ct8Nf2	High mannose	N,1;	3	BI1,BII1,BII2,YI1,	13286	46.37	888.424	888.424	3	888.419	6.54925	2662.24	0	5.34	V1TMTN2GlcNAcK10TMT	6		3913.39	2268.71		1955.48
CREG1_N160_5	VNETEMDIAK_N160_N2H5F0S0	01Y41Y41M(31M)61M(31M)61M									N2H5F0S0	C109H197N16O58S1Ct8Nf2	High mannose	N,2;	5	BI1,BII1,BIII1,BI2,24AI4,YI1,YI2,	13198	46.13	942.44	942.44	3	942.436	3.74063	2824.29	0	13.06	V1TMTN2GlcNAcK10TMT	8	16121.9	17730.8	12052	13520	9343.14	12322	23177	8105.22
CREG1_N160_1	VNETEMDIAK_N160_N2H6F0S0	01Y41Y41M(31M)61M(31M21M)61M									N2H6F0S0	C115H207N16O63S1Ct8Nf2	High mannose	N,1;	1	BI2,	7932	25.83	1494.18	1494.18	2	1494.18	5.32364	2986.35	0	9	V1TMTN2GlcNAcK10TMT	8	10882.3	11553.8	22652.3	16630.7	9481.31	14435.4	5439.49	1675.39
CREG1_N160_2		01Y41Y41M(31M21M)61M(31M)61M											High mannose	N,1;	0		7932	25.83	1494.18	1494.18	2	1494.18	5.32364	2986.35	0	9	V1TMTN2GlcNAcK10TMT	8	10882.3	11553.8	22652.3	16630.7	9481.31	14435.4	5439.49	1675.39
CREG1_N160_3	VNETEMDIAK_N160_N2H7F0S0	01Y41Y41M(31M)61M(31M21M)61M21M									N2H7F0S0	C121H217N16O68S1Ct8Nf2	High mannose	N,2;	1	04AI4,	13010	45.61	1050.48	1050.48	3	1050.47	6.71758	3148.4	0	13.71	V1TMTN2GlcNAcK10TMT	8	26904.2	10605.4	21394.1	14473.5	3559.82	12842.1	10731.9	6988.14
CREG1_N160_4		01Y41Y41M(31M21M)61M(31M21M)61M											High mannose	N,2;	1	BI2,	13010	45.61	1050.48	1050.48	3	1050.47	6.71758	3148.4	0	13.71	V1TMTN2GlcNAcK10TMT	8	26904.2	10605.4	21394.1	14473.5	3559.82	12842.1	10731.9	6988.14
CRELD2_N190_1	NETHSICTACDESCK_N190_N2H7F0S0	01Y41Y41M(31M)61M(31M21M)61M21M	Q6UXH1	CRELD2	190	190	204	NETHSICTACDESCK	PLCTDCMDGYFSSLRNETHSICTACDESCKT	N-X-T	N2H7F0S0	C142H247N26O79S3Ct8Nf2	High mannose	N,0;	0		4158	15.67	953.898	953.898	4	953.894	3.98408	3810.55	0	13.41	N1GlcNAc@TMTC7CamC10CamC14CamK15TMT	7		2736.72			11376.3	4584.91	3046.63	7551.19
CRELD2_N190_2		01Y41Y41M(31M21M)61M(31M21M)61M											High mannose	N,0;	2	BI2,BI2,	4158	15.67	953.898	953.898	4	953.894	3.98408	3810.55	0	13.41	N1GlcNAc@TMTC7CamC10CamC14CamK15TMT	7		2736.72			11376.3	4584.91	3046.63	7551.19
CRTAP_N87_4	NCSAAPQPEPAAGLASYPELR_N87_N2H7F0S0	01Y41Y41M(31M)61M(31M21M)61M21M	O75718	CRTAP	87	87	107	NCSAAPQPEPAAGLASYPELR	RLHRLLRDSEAFCHRNCSAAPQPEPAAGLAS	N-X-S	N2H7F0S0	C160H264N30O79S1Ct4Nf1	High mannose	N,0;	0		14712	50.3	1324.26	1324.26	3	1324.25	7.68952	3968.74	0	10.33	N1GlcNAc@TMTC2Cam	8	1998.4
CRTAP_N87_5		01Y41Y41M(31M21M)61M(31M21M)61M											High mannose	N,0;	1	BI2,	14712	50.3	1324.26	1324.26	3	1324.25	7.68952	3968.74	0	10.33	N1GlcNAc@TMTC2Cam	8	1998.4
CRTAP_N87_6		01Y41Y41M(31M21M21M)61M(31M)61M											High mannose	N,0;	1	BI2,BIII3,	14712	50.3	1324.26	1324.26	3	1324.25	7.68952	3968.74	0	10.33	N1GlcNAc@TMTC2Cam	8	1998.4
CTAGE1_N293	LNASLK_N293_N2H5F0S0	01Y41Y41M(31M)61M(31M)61M	Q96RT6	CTAGE1	293	292	297	LNASLK	PPKGALKKLIHAAKLNASLKTLEGERNQIYI	N-X-S	N2H5F0S0	C90H169N12O48Ct8Nf2	High mannose	N,0;	9	BI1,BII1,BIII1,04AI3,02XI1,ZI1,YI1,YI2,ZI1,YI1,YI2,	10504	38.73	1161.08	1161.08	2	1161.07	7.72637	2320.14	0	5.74	L1TMTN2GlcNAcK6TMT	6	23935.5	16845.3	10018.2	16817.7	13661.5	4910.46	17092.1	6266.6
CTSA_N145	FYATNDTEVAQSNFEALQDFFR_N145_N2H5F0S0	01Y41Y41M(31M)61M(31M)61M	P10619	CTSA	145	141	162	FYATNDTEVAQSNFEALQDFFR	AGVGFSYSDDKFYATNDTEVAQSNFEALQDF	N-X-T	N2H5F0S0	C172H262N32O76Ct4Nf1	High mannose	N,4;	4	BI1,BII1,BIII1,BI2,ZI1,YI1,	20391	60.61	1015.96	1015.96	4	1015.95	9.19326	4058.78	0	112.51	F1TMTN5GlcNAc	25				4705.41	3991.19	4150.98	6088.33	4333.94
CTSC_N53_6	DVNCSVMGPQEK_N53_N2H3F1S0	01Y(61F)41Y41M(31M)61M	P53634	CTSC	53	51	62	DVNCSVMGPQEK	TWVFQVGSSGSQRDVNCSVMGPQEKKVVVYL	N-X-S	N2H3F1S0	C110H197N20O54S2Ct8Nf2	Fucosylated	N,5;	3	BI1,BII1,BI2,BI3,	11087	40.33	716.084	716.084	4	716.08	4.5695	2860.3	0	68.83	D1TMTN3GlcNAcC4CamK12TMT	17	4508.72	4986.78	5337.33	12271.8	21122	24549.6	22782.8	11614.9
CTSC_N53_4	DVNCSVMGPQEK_N53_N2H5F1S0	01Y(61F)41Y41M(31M)61M(31M)61M									N2H5F1S0	C122H217N20O64S2Ct8Nf2	Fucosylated	N,4;	0		10850	39.68	1062.48	1062.48	3	1062.47	6.79886	3184.41	0	46.9	D1TMTN3GlcNAcC4CamK12TMT	14	15497.8	4436.94	12291.5	6292.79	21607.7	41416.4	18815.4	15999.1
CTSC_N53_5		01Y(61F)41Y41M(31M)61M31M21M											Fucosylated	N,4;	2	BI2,BI2,	10850	39.68	1062.48	1062.48	3	1062.47	6.79886	3184.41	0	46.9	D1TMTN3GlcNAcC4CamK12TMT	14	15497.8	4436.94	12291.5	6292.79	21607.7	41416.4	18815.4	15999.1
CTSC_N53_2	DVNCSVMGPQEK_N53_N2H6F0S0	01Y41Y41M(31M)61M(31M21M)61M									N2H6F0S0	C122H217N20O65S2Ct8Nf2	High mannose	N,3;	1	BI2,	10765	39.45	1067.81	1067.81	3	1067.8	6.44635	3200.4	0	35.55	D1TMTN3GlcNAcC4CamK12TMT	12	36662.5	34260	75054.8	18723.4	99227	147120	105267	69074.6
CTSC_N53_3		01Y41Y41M(31M21M)61M(31M)61M											High mannose	N,3;	1	BI2,	10765	39.45	1067.81	1067.81	3	1067.8	6.44635	3200.4	0	35.55	D1TMTN3GlcNAcC4CamK12TMT	12	36662.5	34260	75054.8	18723.4	99227	147120	105267	69074.6
CTSC_N53_1	DVNCSVMGPQEK_N53_N7H3F1S0	01Y41Y41M(31M(21Y31F)41Y)(41Y)61M(21Y)61Y									N7H3F1S0	C150H262N25O79S2Ct8Nf2	Fucosylated	N,0;	2	CIII2,YI1,	6532	21.98	969.931	970.182	4	970.18	2.39861	3875.7	0	6.67	D1TMTN3GlcNAcC4CamK12TMT	6			2454.56		3096.65	3807.19	4507.64
CTSD_N263_8	GSLSYLNVTR_N263_N2H3F0S0	01Y41Y41M(31M)61M	P07339	CTSD	263	257	266	GSLSYLNVTR	GGTDSKYYKGSLSYLNVTRKAYWQVHLDQVE	N-X-T	N2H3F0S0	C90H157N17O43Ct4Nf1	Paucimannose	N,0;	9	BI1,BII1,BI2,24AI3,02XI1,ZI1,YI1,YI2,YI3,YII3,YI1,	8184	26.48	744.701	744.701	3	744.697	4.68324	2231.08	0	7.52	G1TMTN7GlcNAc	8	8856.59	14242.3	16679.8	15591.8	19660.8	21439.5	21866.9	17052.5
CTSD_N263_7	GSLSYLNVTR_N263_N2H4F0S0	01Y41Y41M(31M21M)61M									N2H4F0S0	C96H167N17O48Ct4Nf1	High mannose	N,0;	11	BI1,BII1,BII2,BII2,BI2,02XI1,ZI1,YI1,BI3,YI2,02XI1,YI1,	8029	26.05	1197.58	1197.58	2	1197.57	6.4646	2393.13	0	15.28	G1TMTN7GlcNAc	10	12992.3	15765.5	14743.5	23446.1	18450.6	27988.6	18704.7	19048
CTSD_N263_6	GSLSYLNVTR_N263_N2H5F0S0	01Y41Y41M(31M)61M(31M)61M									N2H5F0S0	C102H177N17O53Ct4Nf1	High mannose	N,0;	8	BI1,BII1,BIII1,BI2,02XI1,ZI1,YI1,YI2,YI3,YI1,	7856	25.58	852.737	852.737	3	852.732	4.79075	2555.18	0	19.98	G1TMTN7GlcNAc	11	16963.3	15168.8	16337.1	26053.9	19807.9	29581.8	22911.2	20456.9
CTSD_N263_9	GSLSYLNVTR_N263_N2H5F1S0	01Y(61F)41Y41M(31M)61M(31M)61M									N2H5F1S0	C108H187N17O57Ct4Nf1	Fucosylated	N,0;	0		9719	30.94	901.423	901.423	3	901.418	4.80076	2701.24	0	6.79	G1TMTN7GlcNAc	8	19310.1	19921.9	16461	19267.1	16870.9	15131.7	26413.8	12333
CTSD_N263_10		01Y(61F)41Y41M(31M)61M31M21M											Fucosylated	N,0;	2	BI2,BI2,	9719	30.94	901.423	901.423	3	901.418	4.80076	2701.24	0	6.79	G1TMTN7GlcNAc	8	19310.1	19921.9	16461	19267.1	16870.9	15131.7	26413.8	12333
CTSD_N263_4	GSLSYLNVTR_N263_N2H6F0S0	01Y41Y41M(31M)61M(31M21M)61M									N2H6F0S0	C108H187N17O58Ct4Nf1	High mannose	N,1;	2	BI2,YI3,	7769	25.34	906.753	906.753	3	906.75	3.72536	2717.23	0	24.48	G1TMTN7GlcNAc	12	298380	361987	374259	348615	221730	341485	461566	212067
CTSD_N263_5		01Y41Y41M(31M21M)61M(31M)61M											High mannose	N,1;	2	BI2,YI3,	7769	25.34	906.753	906.753	3	906.75	3.72536	2717.23	0	24.48	G1TMTN7GlcNAc	12	298380	361987	374259	348615	221730	341485	461566	212067
CTSD_N263_1	GSLSYLNVTR_N263_N2H7F0S0	01Y41Y41M(31M)61M(31M21M)61M21M									N2H7F0S0	C114H197N17O63Ct4Nf1	High mannose	N,0;	1	YI3,	7708	25.17	960.774	960.775	3	960.768	7.1642	2879.29	0	4.05	G1TMTN7GlcNAc	6	24499.1	9506.92	12171.9	13539.1	8358.24	15105	19811.2	7978.38
CTSD_N263_2		01Y41Y41M(31M21M)61M(31M21M)61M											High mannose	N,0;	2	BI2,YI3,	7708	25.17	960.774	960.775	3	960.768	7.1642	2879.29	0	4.05	G1TMTN7GlcNAc	6	24499.1	9506.92	12171.9	13539.1	8358.24	15105	19811.2	7978.38
CTSD_N263_3		01Y41Y41M(31M21M21M)61M(31M)61M											High mannose	N,0;	1	BI2,BIII3,	7708	25.17	960.774	960.775	3	960.768	7.1642	2879.29	0	4.05	G1TMTN7GlcNAc	6	24499.1	9506.92	12171.9	13539.1	8358.24	15105	19811.2	7978.38
CTSF_N378	VYINDSVELSQNEQK_N378_N2H5F0S0	01Y41Y41M(31M)61M(31M)61M	Q9UBX1	CTSF	378	375	389	VYINDSVELSQNEQK	MQSCNFSAEKAKVYINDSVELSQNEQKLAAW	N-X-S	N2H5F0S0	C137H237N24O68Ct8Nf2	High mannose	N,1;	4	BI1,BII1,BIII1,BI2,04AI3,YI1,	14628	50.06	1147.88	1147.88	3	1147.87	8.88473	3440.61	0	10.54	V1TMTN4GlcNAcK15TMT	9	3411.24	4647.88	2435.56	2661.45		4165	4382.41	7326.4
CTSL_N221	YSVANDTGFVDIPK_N221_N2H4F0S0	01Y41Y41M(31M21M)61M	P07711	CTSL	221	217	230	YSVANDTGFVDIPK	ATEESCKYNPKYSVANDTGFVDIPKQEKALM	N-X-T	N2H4F0S0	C125H211N20O57Ct8Nf2	High mannose	N,7;	8	BI1,BII1,BII2,BII2,BI2,BI3,02XI1,ZI1,YI1,	12224	37.59	1013.83	1013.83	3	1013.82	8.47186	3038.45	0	130.79	Y1TMTN5GlcNAcK14TMT	23	43888.6	45978.2	30569.3	27616	20260.9	37136.2	69294.5	23376.5
CTSZ_N184_2	NYTLWR_N184_N2H3F1S0	01Y(61F)41Y41M(31M)61M	Q9UBR2	CTSZ	184	184	189	NYTLWR	QCGTCNEFKECHAIRNYTLWRVGDYGSLSGR	N-X-T	N2H3F1S0	C88H144N14O41Ct4Nf1	Fucosylated	N,0;	7	BI1,BII1,02XI1,BI3,YI1,YI2,02XI1,YI1,	7644	25	1061	1061	2	1060.99	7.9897	2119.97	0	19.07	N1GlcNAc@TMT	8	10433	3027.84	13010.5	17447.3	26619.5	19302.8	30227.6	21090.9
CTSZ_N184_1	NYTLWR_N184_N2H5F0S0	01Y41Y41M(31M)61M(31M)61M									N2H5F0S0	C94H154N14O47Ct4Nf1	High mannose	N,0;	12	BI1,BII1,BIII1,02XI1,ZI1,YI1,02XI2,ZI2,YI2,BI4,02XI1,YI1,YI2,YI3,	7356	24.21	1150.02	1150.02	2	1150.02	3.80377	2298.02	0	29.2	N1GlcNAc@TMT	8	27148.8	31619.1	20003.7	17279.8	74879.3	81618.3	26032.7	70695.7
CXorf58_N2	MNRSSNVPR_N2_N2H5F0S0	01Y41Y41M(31M)61M(31M)61M	Q96LI9	CXorf58	2	1	9	MNRSSNVPR	XXXXXXXXXXXXXXMNRSSNVPRKGILKSGT	N-X-S	N2H5F0S0	C95H170N20O51S1Ct4Nf1	High mannose	N,1;	15	BI1,BII1,BIII1,BI2,CI2,02XI1,34XI1,ZI1,YI1,02XI2,ZI2,YI2,YI3,BI4,YI4,YII4,YIII3,02XI1,YI1,	12799	39.49	836.383	836.383	3	836.378	5.80898	2506.12	1	4.64	M1TMTN2GlcNAc	6	112760	119537	65453.3	104760	60141.6	60975.7	148571	57542.8
CYBB_N132_1	VNNSDPYSVALSELGDR_N132_N2H8F0S0	01Y41Y41M(31M21M)61M(31M21M)61M21M	P04839	CYBB	132	131	147	VNNSDPYSVALSELGDR	IAHLFNVEWCVNARVNNSDPYSVALSELGDR	N-X-S	N2H8F0S0	C149H249N25O82Ct4Nf1	High mannose	N,1;	0		17145	57	1257.22	1256.89	3	1256.88	9.03826	3767.62	0	11.44	V1TMTN2GlcNAc	10					2292.69	3364.25		1347.43
CYBB_N132_2		01Y41Y41M(31M21M21M)61M(31M21M)61M											High mannose	N,1;	0		17145	57	1257.22	1256.89	3	1256.88	9.03826	3767.62	0	11.44	V1TMTN2GlcNAc	10					2292.69	3364.25		1347.43
CYBB_N132_3		01Y41Y41M(31M21M21M31G)61M(31M)61M											Complex/hybrid	N,0;	0		17169	57.07	942.918	942.918	4	942.911	7.1564	3767.62	0	4.45	V1TMTN2GlcNAc	7					2378.77
CYTH1_N108_6	GEGLNK_N108_N2H5F0S0	01Y41Y41M(31M)61M(31M)61M	Q15438	CYTH1	108	104	109	GEGLNK	TCEDIAQFLYKGEGLNKTAIGDYLGERDEFN	N-X-T	N2H5F0S0	C87H161N12O49Ct8Nf2	High mannose	N,0;	12	BI1,BII1,BIII1,04AI3,02XI1,ZI1,YI1,ZI2,YI2,BI4,02XI1,ZI1,YI1,YI2,	2474	10.84	1147.05	1147.05	2	1147.04	6.67948	2292.07	0	2.03	G1TMTN5GlcNAcK6TMT	5	23085.5				4632.6	5199.96	30522.1	2578.43
CYTH1_N108_4	GEGLNK_N108_N3H5F0S0	01Y41Y41M(31M41Y)61M(31M)61M									N3H5F0S0	C95H174N13O54Ct8Nf2	Complex/hybrid	N,2;	1	BIII1,	2460	10.8	832.728	832.728	3	832.723	6.07061	2495.15	0	10.75	G1TMTN5GlcNAcK6TMT	8	22600.9	6502.46	2393.04		22067.4	5759.39	48707.5	7487.23
CYTH1_N108_5		01Y41Y41M(31M41Y41L)61M61M											Complex/hybrid	N,2;	2	BII3,YII3,	2460	10.8	832.728	832.728	3	832.723	6.07061	2495.15	0	10.75	G1TMTN5GlcNAcK6TMT	8	22600.9	6502.46	2393.04		22067.4	5759.39	48707.5	7487.23
CYTH1_N108_1	GEGLNK_N108_N3H6F1S0	01Y(61F)41Y41M(31M41Y41L)61M(31M)61M									N3H6F1S0	C107H194N13O63Ct8Nf2	Fucosylated	N,1;	7	BIII2,BIII3,YI1,YI2,YIII3,YIII4,YI1,	2416	10.68	935.432	935.432	3	935.426	6.60666	2803.26	0	5.34	G1TMTN5GlcNAcK6TMT	6	27490.2	4968.81	1780.39		14577		30432.2	2165.22
CYTH1_N108_2		01Y41Y41M(31M41Y(31F)41L)61M(31M)61M											Fucosylated	N,1;	0		2416	10.68	935.432	935.432	3	935.426	6.60666	2803.26	0	5.34	G1TMTN5GlcNAcK6TMT	6	27490.2	4968.81	1780.39		14577		30432.2	2165.22
CYTH1_N108_3		01Y41Y41M(31M41Y41L21F)61M(31M)61M											Fucosylated	N,1;	0		2416	10.68	935.432	935.432	3	935.426	6.60666	2803.26	0	5.34	G1TMTN5GlcNAcK6TMT	6	27490.2	4968.81	1780.39		14577		30432.2	2165.22
DACH1_N262	GLGAIQPGVNR_N262_N2H5F0S0	01Y41Y41M(31M)61M(31M)61M	Q9UI36	DACH1	262	253	263	GLGAIQPGVNR	QVRILRGLGAIQPGVNRCKLISRKDFETLYN	N-X-C	N2H5F0S0	C100H177N19O51Ct4Nf1	High mannose	N,1;	18	BI1,BII1,BIII1,BI2,02XI1,YI1,YI2,YI3,02XI1,ZI1,YI1,YI4,YII4,YIII3,MH,ZI2,YI2,ZI3,YI3,YI4,YII4,YIII3,02XI1,YI1,	9194	29.5	843.407	843.407	3	843.405	3.06673	2527.2	0	1.54	G1TMTN10GlcNAc	5	33720.8	18299.1	7153.2	16413.5	57480.5	31660.3	50443.5	32502.1
DCN_N211_5	IADTNITSIPQGLPPSLTELHLDGNK_N211_N3H4F0S0	01Y41Y41M(31M)61M61Y41L	P07585	DCN	211	207	232	IADTNITSIPQGLPPSLTELHLDGNK	FQGMKKLSYIRIADTNITSIPQGLPPSLTEL	N-X-T	N3H4F0S0	C184H318N37O80Ct8Nf2	Complex/hybrid	N,4;	1	BI3,	17289	51.78	1116.32	1116.32	4	1116.31	3.34646	4460.22	0	70.68	I1TMTN5GlcNAcK26TMT	22	25069.8	12014.2		23527.1		19993.1	138725
DCN_N211_6		01Y41Y41M(31M41Y)61M61M											Complex/hybrid	N,4;	1	BII1,	17289	51.78	1116.32	1116.32	4	1116.31	3.34646	4460.22	0	70.68	I1TMTN5GlcNAcK26TMT	22	25069.8	12014.2		23527.1		19993.1	138725
DCN_N211_25	IADTNITSIPQGLPPSLTELHLDGNK_N211_N3H4F2S0	01Y41Y41M(31M)61M21Y(31F)41L21F									N3H4F2S0	C196H338N37O88Ct8Nf2	Fucosylated	N,2;	1	YI1,	19393	57.77	951.48	951.682	5	951.674	8.38088	4752.34	0	4.82	I1TMTN5GlcNAcK26TMT	8		4141.83		3697.53	2879.02	3708.57	5580.6	2502.31
DCN_N211_7	IADTNITSIPQGLPPSLTELHLDGNK_N211_N3H5F0S0	01Y41Y41M(31M41Y)61M(31M)61M									N3H5F0S0	C190H328N37O85Ct8Nf2	Complex/hybrid	N,5;	1	BIII1,	17309	51.84	1156.83	1156.83	4	1156.82	5.42153	4622.28	0	51.34	I1TMTN5GlcNAcK26TMT	20	11291.4			30694.6			40106.9	6154.74
DCN_N211_8		01Y41Y41M(31M41Y41L)61M61M											Complex/hybrid	N,5;	1	BII3,	17309	51.84	1156.83	1156.83	4	1156.82	5.42153	4622.28	0	51.34	I1TMTN5GlcNAcK26TMT	20	11291.4			30694.6			40106.9	6154.74
DCN_N211_21	IADTNITSIPQGLPPSLTELHLDGNK_N211_N3H5F2S0	01Y41Y41M(31M21Y(31F)41L21F)61M61M									N3H5F2S0	C202H348N37O93Ct8Nf2	Fucosylated	N,5;	3	25AII3,ZI1,YI1,	19136	57.05	983.89	984.091	5	984.085	5.94983	4914.39	0	56.81	I1TMTN5GlcNAcK26TMT	22	6931.12	12965.1	5505.58	10202.7			23285	3314.22
DCN_N211_9	IADTNITSIPQGLPPSLTELHLDGNK_N211_N4H4F0S0	01Y41Y41M(31M)61M(21Y41L)61Y									N4H4F0S0	C192H331N38O85Ct8Nf2	Complex/hybrid	N,1;	1	BI2,	17342	51.94	1167.09	1167.09	4	1167.08	5.75524	4663.3	0	11.82	I1TMTN5GlcNAcK26TMT	11	3171.25						12289
DCN_N211_10		01Y41Y41M(31M41Y41L)61M61Y											Complex/hybrid	N,1;	0		17342	51.94	1167.09	1167.09	4	1167.08	5.75524	4663.3	0	11.82	I1TMTN5GlcNAcK26TMT	11	3171.25						12289
DCN_N211_20	IADTNITSIPQGLPPSLTELHLDGNK_N211_N4H4F2S0	01Y(61F)41Y41M(31M41Y(31F)41L)61M61Y									N4H4F2S0	C204H351N38O93Ct8Nf2	Fucosylated	N,0;	0		19077	56.89	1239.87	1240.12	4	1240.11	6.07687	4955.42	0	2.76	I1TMTN5GlcNAcK26TMT	6	5174.76						2895.05
DCN_N211_4	IADTNITSIPQGLPPSLTELHLDGNK_N211_N4H5F0S0	01Y41Y41M(31M41Y41L)61M61Y41L									N4H5F0S0	C198H341N38O90Ct8Nf2	Complex/hybrid	N,2;	0		17193	51.5	1207.6	1207.6	4	1207.59	3.92127	4825.35	0	20.24	I1TMTN5GlcNAcK26TMT	13				9424.79			14613.1	4793.99
DCN_N211_13		01Y41Y41M(31M(21Y41L)41Y)61M61M											Complex/hybrid	N,5;	3	BII2,BII2,YII3,	17951	53.76	1207.86	1207.61	4	1207.59	8.97554	4825.35	0	85.31	I1TMTN5GlcNAcK26TMT	26	11847.7	6986.7	5178.69	23883.1	2429.3	13666.6	18336.5	3158.26
DCN_N211_14		01Y41Y41M(31M)61M(21Y41L)61Y41L											Complex/hybrid	N,5;	3	BI3,YI3,YI3,	17951	53.76	1207.86	1207.61	4	1207.59	8.97554	4825.35	0	85.31	I1TMTN5GlcNAcK26TMT	26	11847.7	6986.7	5178.69	23883.1	2429.3	13666.6	18336.5	3158.26
DCN_N211_1	IADTNITSIPQGLPPSLTELHLDGNK_N211_N4H5F1S0	01Y(61F)41Y41M(31M)61M(21Y41L)61Y41L									N4H5F1S0	C204H351N38O94Ct8Nf2	Fucosylated	N,2;	1	BI3,	16961	50.85	995.496	995.496	5	995.489	7.42036	4971.41	0	19.61	I1TMTN5GlcNAcK26TMT	13	4309.33	4610.48		6430.7		5534.18	20523.6
DCN_N211_2		01Y(61F)41Y41M(31M41Y41L)61M61Y41L											Fucosylated	N,2;	0		16961	50.85	995.496	995.496	5	995.489	7.42036	4971.41	0	19.61	I1TMTN5GlcNAcK26TMT	13	4309.33	4610.48		6430.7		5534.18	20523.6
DCN_N211_22	IADTNITSIPQGLPPSLTELHLDGNK_N211_N4H5F2S0	01Y(61F)41Y41M(31M41Y(31F)41L)61M61Y41L									N4H5F2S0	C210H361N38O98Ct8Nf2	Fucosylated	N,2;	0		19210	57.26	1024.51	1024.71	5	1024.7	5.50381	5117.47	0	20.57	I1TMTN5GlcNAcK26TMT	14	6466.77	3977.87		3425.19			5034.19
DCN_N211_23		01Y(61F)41Y41M(31M41Y41L)61M61Y41L21F											Fucosylated	N,2;	0		19210	57.26	1024.51	1024.71	5	1024.7	5.50381	5117.47	0	20.57	I1TMTN5GlcNAcK26TMT	14	6466.77	3977.87		3425.19			5034.19
DCN_N211_24		01Y41Y41M(31M41Y41L)61M21Y(31F)41L21F											Fucosylated	N,2;	0		19210	57.26	1024.51	1024.71	5	1024.7	5.50381	5117.47	0	20.57	I1TMTN5GlcNAcK26TMT	14	6466.77	3977.87		3425.19			5034.19
DCN_N211_11	IADTNITSIPQGLPPSLTELHLDGNK_N211_N5H4F0S0	01Y41Y41M(31M41Y)61M(21Y41L)61Y									N5H4F0S0	C200H344N39O90Ct8Nf2	Complex/hybrid	N,1;	0		17405	51.91	973.094	974.488	5	974.483	5.62984	4866.38	0	1.95	I1TMTN5GlcNAcK26TMT	5	3420.64						5537.98
DCN_N211_12		01Y41Y41M(31M41Y41L31Y)61M61Y											Complex/hybrid	N,1;	0		17405	51.91	973.094	974.488	5	974.483	5.62984	4866.38	0	1.95	I1TMTN5GlcNAcK26TMT	5	3420.64						5537.98
DCN_N211_15		01Y41Y41M(31M41Y41L)(41Y)61M61Y											Complex/hybrid	N,1;	0		17965	53.79	1217.86	1217.86	4	1217.85	5.35628	4866.38	0	1.57	I1TMTN5GlcNAcK26TMT	5							8596.22
DCN_N211_16	IADTNITSIPQGLPPSLTELHLDGNK_N211_N5H4F2S0	01Y41Y41M(31M)61M(21Y(31F)41L31Y)61Y31F									N5H4F2S0	C212H364N39O98Ct8Nf2	Fucosylated	N,2;	0		19018	56.72	1032.71	1032.91	5	1032.91	7.60117	5158.5	0	20.27	I1TMTN5GlcNAcK26TMT	14	19909.9	2474.16				5588.49	7047.94	2807.41
DCN_N211_17		01Y41Y41M(31M)61M(21Y41L31Y31F)61Y31F											Fucosylated	N,2;	0		19018	56.72	1032.71	1032.91	5	1032.91	7.60117	5158.5	0	20.27	I1TMTN5GlcNAcK26TMT	14	19909.9	2474.16				5588.49	7047.94	2807.41
DCN_N211_18	IADTNITSIPQGLPPSLTELHLDGNK_N211_N6H3F2S0	01Y(61F)41Y41M(31M41Y)(41Y)61M(21Y31F)61Y									N6H3F2S0	C214H367N40O98Ct8Nf2	Fucosylated	N,1;	0		19074	56.88	1041.12	1041.12	5	1041.11	5.09271	5199.52	0	2.09	I1TMTN5GlcNAcK26TMT	5	3701.33			2673.25		4394.06	3844.39
DCN_N211_19		01Y41Y41M(31M41Y)(41Y)61M(21Y31F)61Y31F											Fucosylated	N,1;	0		19074	56.88	1041.12	1041.12	5	1041.11	5.09271	5199.52	0	2.09	I1TMTN5GlcNAcK26TMT	5	3701.33			2673.25		4394.06	3844.39
DCN_N262_14	LGLSFNSISAVDNGSLANTPHLR_N262_N4H3F1S0	01Y(61F)41Y41M(31M)(41Y)61M61Y			262	250	272	LGLSFNSISAVDNGSLANTPHLR	LAKLGLSFNSISAVDNGSLANTPHLRELHLD	N-X-S	N4H3F1S0	C167H280N36O75Ct4Nf1	Fucosylated	N,0;	0		14451	43.73	1015.5	1015.5	4	1015.49	8.3124	4056.93	0	8.84	L1TMTN13GlcNAc	11	3439.05	2398.49					9271.54
DCN_N262_15		01Y(61F)41Y41M(31M41Y)61M61Y											Fucosylated	N,0;	0		14451	43.73	1015.5	1015.5	4	1015.49	8.3124	4056.93	0	8.84	L1TMTN13GlcNAc	11	3439.05	2398.49					9271.54
DCN_N262_10	LGLSFNSISAVDNGSLANTPHLR_N262_N4H3F2S0	01Y(61F)41Y41M(31M41Y31F)61M61Y									N4H3F2S0	C173H290N36O79Ct4Nf1	Fucosylated	N,0;	1	BI2,	14337	43.42	1052.01	1052.01	4	1052	6.32361	4202.99	0	3.93	L1TMTN13GlcNAc	8			2433.44				3550.82
DCN_N262_11		01Y41Y41M(31M)61M(21Y31F)61Y31F											Fucosylated	N,0;	1	YI3,	14337	43.42	1052.01	1052.01	4	1052	6.32361	4202.99	0	3.93	L1TMTN13GlcNAc	8			2433.44				3550.82
DCN_N262_23	LGLSFNSISAVDNGSLANTPHLR_N262_N4H4F1S1	01Y(61F)41Y41M(31M)(41Y)61M61Y41L32S									N4H4F1S1	C184H307N37O88Ct4Nf1	Fucosylated and Sialylated	N,0;	0		18878	61.76	1128.78	1128.78	4	1128.78	5.3466	4510.08	0	20.31	L1TMTN13GlcNAc	15	6096.61
DCN_N262_24		01Y(61F)41Y41M(31M41Y)61M61Y41L32S											Fucosylated and Sialylated	N,0;	0		18878	61.76	1128.78	1128.78	4	1128.78	5.3466	4510.08	0	20.31	L1TMTN13GlcNAc	15	6096.61
DCN_N262_18	LGLSFNSISAVDNGSLANTPHLR_N262_N4H4F3S0	01Y(61F)41Y41M(31M41Y)61M21Y(31F)41L21F									N4H4F3S0	C185H310N36O88Ct4Nf1	Fucosylated	N,0;	1	BII2,	15502	46.64	1128.79	1129.04	4	1129.03	6.66139	4511.1	0	2.93	L1TMTN13GlcNAc	6							3130.98
DCN_N262_19		01Y41Y41M(31M)61M(21Y(31F)41L21F)61Y31F											Fucosylated	N,0;	1	YI3,	15502	46.64	1128.79	1129.04	4	1129.03	6.66139	4511.1	0	2.93	L1TMTN13GlcNAc	6							3130.98
DCN_N262_3	LGLSFNSISAVDNGSLANTPHLR_N262_N4H5F1S0	01Y(61F)41Y41M(31M(21Y41L)41Y)61M61M									N4H5F1S0	C179H300N36O85Ct4Nf1	Fucosylated	N,1;	2	BII2,YII3,	14066	42.67	877.418	877.418	5	877.415	4.12233	4381.04	0	13.1	L1TMTN13GlcNAc	12				4033.54			3795.1
DCN_N262_4		01Y(61F)41Y41M(31M)61M(21Y41L)61Y41L											Fucosylated	N,1;	1	YI3,	14066	42.67	877.418	877.418	5	877.415	4.12233	4381.04	0	13.1	L1TMTN13GlcNAc	12				4033.54			3795.1
DCN_N262_20		01Y41Y41M(31M)61M(21Y(31F)41L)61Y41L											Fucosylated	N,1;	0		18493	60.7	1096.52	1096.52	4	1096.52	3.63771	4381.04	0	26.39	L1TMTN13GlcNAc	16	4234.48	4144.68
DCN_N262_21		01Y41Y41M(31M)61M(21Y41L21F)61Y41L											Fucosylated	N,1;	0		18493	60.7	1096.52	1096.52	4	1096.52	3.63771	4381.04	0	26.39	L1TMTN13GlcNAc	16	4234.48	4144.68
DCN_N262_5	LGLSFNSISAVDNGSLANTPHLR_N262_N5H4F1S0	01Y(61F)41Y41M(31M41Y)61M(21Y41L)61Y									N5H4F1S0	C181H303N37O85Ct4Nf1	Fucosylated	N,0;	0		14082	42.72	885.625	885.625	5	885.62	5.89212	4422.07	0	3	L1TMTN13GlcNAc	7	2213.1						2169.9	1570.94
DCN_N262_6		01Y(61F)41Y41M(31M41Y41L31Y)61M61Y											Fucosylated	N,0;	0		14082	42.72	885.625	885.625	5	885.62	5.89212	4422.07	0	3	L1TMTN13GlcNAc	7	2213.1						2169.9	1570.94
DCN_N262_7		01Y41Y41M(31M)61M(21Y(31F)41L31Y)61Y											Fucosylated	N,0;	0		14101	42.77	1106.78	1106.78	4	1106.77	4.00614	4422.07	0	26.46	L1TMTN13GlcNAc	15				20558.6		15921.4	47650.3
DCN_N262_8		01Y41Y41M(31M)61M(21Y41L31Y)61Y31F											Fucosylated	N,0;	0		14101	42.77	1106.78	1106.78	4	1106.77	4.00614	4422.07	0	26.46	L1TMTN13GlcNAc	15				20558.6		15921.4	47650.3
DCN_N262_9		01Y41Y41M(31M)61M(21Y41L31Y31F)61Y											Fucosylated	N,0;	0		14101	42.77	1106.78	1106.78	4	1106.77	4.00614	4422.07	0	26.46	L1TMTN13GlcNAc	15				20558.6		15921.4	47650.3
DCN_N262_1	LGLSFNSISAVDNGSLANTPHLR_N262_N6H3F2S0	01Y41Y41M(31M(21Y31F)41Y)61M(21Y31F)61Y									N6H3F2S0	C189H316N38O89Ct4Nf1	Fucosylated	N,0;	0		14062	42.66	1153.55	1153.55	4	1153.54	3.1031	4609.15	0	10.59	L1TMTN13GlcNAc	11	22357.4			12265.6			24594.4
DCN_N262_2		01Y41Y41M(31M41Y)(41Y)61M(21Y31F)61Y31F											Fucosylated	N,0;	0		14062	42.66	1153.55	1153.55	4	1153.54	3.1031	4609.15	0	10.59	L1TMTN13GlcNAc	11	22357.4			12265.6			24594.4
DMD_N2899_3	AQNVTR_N2899_N2H7F0S0	01Y41Y41M(31M)61M(31M21M)61M21M	P11532	DMD	2899	2897	2902	AQNVTR	LYQEPRELPPEERAQNVTRLLRKQAEEVNTE	N-X-T	N2H7F0S0	C93H166N14O57Ct4Nf1	High mannose	N,0;	3	ZI3,YI3,YI3,	1489	8.16	1230.04	1230.04	2	1230.04	4.01867	2458.07	0	4.49	A1TMTN3GlcNAc	5	23013.9	21114.4	13327	12665	12289.6	13593.7	35607.1	10426.3
DMD_N2899_4		01Y41Y41M(31M21M)61M(31M21M)61M											High mannose	N,0;	1	BI2,	1489	8.16	1230.04	1230.04	2	1230.04	4.01867	2458.07	0	4.49	A1TMTN3GlcNAc	5	23013.9	21114.4	13327	12665	12289.6	13593.7	35607.1	10426.3
DMD_N2899_1	AQNVTR_N2899_N2H9F0S0	01Y41Y41M(31M21M21M)61M(31M21M)61M21M									N2H9F0S0	C105H186N14O67Ct4Nf1	High mannose	N,1;	0		1461	8.09	1392.1	1392.1	2	1392.09	5.84186	2782.17	0	15.24	A1TMTN3GlcNAc	7	119087	83584.7	86257.6	72889.2	186378	170167	150901	89976.3
DMD_N2899_2		01Y41Y41M(31M21M21M31G)61M(31M21M)61M											Complex/hybrid	N,1;	0		1461	8.09	1392.1	1392.1	2	1392.09	5.84186	2782.17	0	15.24	A1TMTN3GlcNAc	7	119087	83584.7	86257.6	72889.2	186378	170167	150901	89976.3
DMD_N2899_5		01Y41Y41M(31M21M21M31G31G)61M(31M)61M											Complex/hybrid	N,1;	0		2186	10.26	1392.1	1392.1	2	1392.09	7.50794	2782.17	0	5.37	A1TMTN3GlcNAc	5	15984.1	6837.93	10033.5	6211.91	19774.7	15826.5	17119.7	4839.52
DST_N4558_1	TQVEQNK_N4558_N4H6F2S0	01Y41Y41M(31M(21Y(31F)41L)41Y(31F)41L)61M61M	Q03001	DST	4558	4553	4559	TQVEQNK	PAPTDTEAVKTQVEQNKSFEAELKQNVNKVQ	N-X-S	N4H6F2S0	C130H232N17O76Ct8Nf2	Fucosylated	N,0;	0		2207	10.11	1128.18	1128.18	3	1128.17	7.17611	3381.51	0	1.05	T1TMTN6GlcNAcK7TMT	5	62677.2	6625.37	12391.2	23542.1	19006.5	8120.82	42889.4	5955.78
DST_N4558_2		01Y41Y41M(31M(21Y(31F)41L21F)41Y41L)61M61M											Fucosylated	N,0;	0		2207	10.11	1128.18	1128.18	3	1128.17	7.17611	3381.51	0	1.05	T1TMTN6GlcNAcK7TMT	5	62677.2	6625.37	12391.2	23542.1	19006.5	8120.82	42889.4	5955.78
DUSP28_N50_1	AGVTLCVNVSR_N50_N2H10F0S0	01Y41Y41M(31M21M21M31G)61M(31M21M)61M21M	Q4G0W2	DUSP28	50	43	53	AGVTLCVNVSR	GAEEQLARAGVTLCVNVSRQQPGPRAPGVAE	N-X-S	N2H10F0S0	C132H233N19O78S1Ct4Nf1	Complex/hybrid	N,1;	0		1285	7.61	1144.83	1144.83	3	1144.83	0.740647	3431.47	0	3.02	A1TMTC6CamN8GlcNAc	5	1.12995e+06	377573	206855	515377	247881	307787	768165	167222
DUSP28_N50_2		01Y41Y41M(31M21M21M31G31G)61M(31M21M)61M											Complex/hybrid	N,1;	0		1285	7.61	1144.83	1144.83	3	1144.83	0.740647	3431.47	0	3.02	A1TMTC6CamN8GlcNAc	5	1.12995e+06	377573	206855	515377	247881	307787	768165	167222
DUSP28_N50_5	AGVTLCVNVSR_N50_N2H8F0S0	01Y41Y41M(31M21M21M)61M(31M21M)61M									N2H8F0S0	C120H213N19O68S1Ct4Nf1	High mannose	N,1;	0		1292	7.63	1036.79	1036.79	3	1036.79	0.530919	3107.36	0	5.23	A1TMTC6CamN8GlcNAc	5	538240	235234	122091	353849	111097	161427	493759	99217.3
DUSP28_N50_6		01Y41Y41M(31M21M21M31G)61M(31M)61M											Complex/hybrid	N,1;	0		1292	7.63	1036.79	1036.79	3	1036.79	0.530919	3107.36	0	5.23	A1TMTC6CamN8GlcNAc	5	538240	235234	122091	353849	111097	161427	493759	99217.3
DUSP28_N50_3	AGVTLCVNVSR_N50_N2H9F0S0	01Y41Y41M(31M21M21M)61M(31M21M)61M21M									N2H9F0S0	C126H223N19O73S1Ct4Nf1	High mannose	N,1;	0		1286	7.61	1090.81	1090.81	3	1090.81	1.03219	3269.42	0	3.05	A1TMTC6CamN8GlcNAc	5	1.19588e+06	464921	240327	644336	243960	310261	963347	224480
DUSP28_N50_4		01Y41Y41M(31M21M21M31G)61M(31M21M)61M											Complex/hybrid	N,1;	0		1286	7.61	1090.81	1090.81	3	1090.81	1.03219	3269.42	0	3.05	A1TMTC6CamN8GlcNAc	5	1.19588e+06	464921	240327	644336	243960	310261	963347	224480
EEA1_N538_1	ENISLLEK_N538_N2H8F0S0	01Y41Y41M(31M21M)61M(31M21M)61M21M	Q15075	EEA1	538	537	544	ENISLLEK	QKIQNLEALLQKSKENISLLEKEREDLYAKI	N-X-S	N2H8F0S0	C121H219N14O69Ct8Nf2	High mannose	N,1;	0		2745	11.57	1554.21	1554.21	2	1554.22	-5.18152	3106.43	0	2.93	E1TMTN2GlcNAcK8TMT	5	14649.9	25528.1	18621	6605.85	54464.9	64347.2	43874.9	44083
EEA1_N538_2		01Y41Y41M(31M21M21M)61M(31M21M)61M											High mannose	N,1;	0		2745	11.57	1554.21	1554.21	2	1554.22	-5.18152	3106.43	0	2.93	E1TMTN2GlcNAcK8TMT	5	14649.9	25528.1	18621	6605.85	54464.9	64347.2	43874.9	44083
EFCAB14_N347	QSLDQVTNR_N347_N2H5F0S0	01Y41Y41M(31M)61M(31M)61M	O75071	EFCAB14	347	340	348	QSLDQVTNR	DRSATLKRQSLDQVTNRTDTVKIQSIKKEDS	N-X-T	N2H5F0S0	C96H170N18O54Ct4Nf1	High mannose	N,1;	17	BI1,BII1,BIII1,BI2,CI2,YI2,02XI1,34XI1,ZI1,YI1,02XI2,ZI2,YI2,YI3,BI4,YI4,YII4,YIII3,02XI1,YI1,YI2,	12799	39.49	836.383	836.383	3	836.38	3.18097	2506.12	0	3.07	Q1TMTN8GlcNAc	5	112760	119537	65453.3	104760	60141.6	60975.7	148571	57542.8
ELP4_N25_1	SNVTSFQRR_N25_N2H7F0S0	01Y41Y41M(31M)61M(31M21M)61M21M	Q96EB1	ELP4	25	24	32	SNVTSFQRR	VAASTGSAVATASKSNVTSFQRRGPRASVTN	N-X-T	N2H7F0S0	C111H192N20O62Ct4Nf1	High mannose	N,1;	1	YI3,	3563	13.8	955.759	955.759	3	955.759	-0.34297	2864.26	1	3.07	S1TMTN2GlcNAc	5	19016.5	21587.4	15468.5	10075.5	11786.6	11322.3	26564.4
ELP4_N25_2		01Y41Y41M(31M21M)61M(31M21M)61M											High mannose	N,1;	2	BI2,YI3,	3563	13.8	955.759	955.759	3	955.759	-0.34297	2864.26	1	3.07	S1TMTN2GlcNAc	5	19016.5	21587.4	15468.5	10075.5	11786.6	11322.3	26564.4
EMILIN1_N766_1	ETNTTSQMQAALLEK_N766_N4H5F1S0	01Y41Y41M(31M(21Y41L)41Y31F)61M61M	Q9Y6C2	EMILIN1	766	764	778	ETNTTSQMQAALLEK	LSRHVAGLWAGLRETNTTSQMQAALLEKLVG	N-X-T	N4H5F1S0	C152H270N25O80S1Ct8Nf2	Fucosylated	N,2;	0		9343	29.65	974.21	974.21	4	974.202	8.58231	3891.78	0	20.52	E1TMTN3GlcNAcK15TMT	11	27086.1	33756.1	20804.5		8549.19	16032.1		18251.4
EMILIN1_N766_2		01Y41Y41M(31M)61M(21Y41L21F)61Y41L											Fucosylated	N,2;	0		9343	29.65	974.21	974.21	4	974.202	8.58231	3891.78	0	20.52	E1TMTN3GlcNAcK15TMT	11	27086.1	33756.1	20804.5		8549.19	16032.1		18251.4
EMILIN1_N766_3	ETNTTSQMQAALLEK_N766_N4H5F1S1	01Y(61F)41Y41M(31M)61M(21Y41L32S)61Y41L									N4H5F1S1	C163H287N26O88S1Ct8Nf2	Fucosylated and Sialylated	N,0;	0		10667	33.3	1046.73	1046.98	4	1046.98	6.46599	4182.88	0	3.47	E1TMTN3GlcNAcK15TMT	5	5032.49	4581.52	5472.49	4931.76	3180.68		16121.1	2394.64
EMILIN1_N766_4		01Y(61F)41Y41M(31M41Y41L)61M61Y41L32S											Fucosylated and Sialylated	N,0;	0		10667	33.3	1046.73	1046.98	4	1046.98	6.46599	4182.88	0	3.47	E1TMTN3GlcNAcK15TMT	5	5032.49	4581.52	5472.49	4931.76	3180.68		16121.1	2394.64
EMILIN1_N794_1	LGALNSSLQLLEDR_N794_N4H5F0S0	01Y41Y41M(31M(21Y41L)41Y)61M61M			794	790	803	LGALNSSLQLLEDR	LVGGQAGLGRRLGALNSSLQLLEDRLHQLSL	N-X-S	N4H5F0S0	C135H236N24O70Ct4Nf1	Complex/hybrid	N,0;	2	BII2,BII2,	18979	62.04	1127.87	1127.87	3	1127.86	6.78047	3380.58	0	3.91	L1TMTN5GlcNAc	7		4524.85		3778.35		2657.4	4510.1	2494.54
EMILIN1_N794_2		01Y41Y41M(31M41Y41L)61M61Y41L											Complex/hybrid	N,0;	0		18979	62.04	1127.87	1127.87	3	1127.86	6.78047	3380.58	0	3.91	L1TMTN5GlcNAc	7		4524.85		3778.35		2657.4	4510.1	2494.54
ENPP1_N341_4	MYNGSVPFEER_N341_N3H5F1S0	01Y(61F)41Y41M(31M41Y41L)61M61M	P22413	ENPP1	341	339	349	MYNGSVPFEER	DVEINGIFPDIYKMYNGSVPFEERILAVLQW	N-X-S	N3H5F1S0	C126H205N19O65S1Ct4Nf1	Fucosylated	N,0;	1	BII3,	13573	47.16	1042.12	1042.12	3	1042.11	8.6807	3123.32	0	5.88	M1TMTN3GlcNAc	7	2833.67	6210.26	4638.16	11605.9	2225.97		2789.13	2292.47
ENPP1_N341_5		01Y41Y41M(31M41Y(31F)41L)61M61M											Fucosylated	N,0;	0		13573	47.16	1042.12	1042.12	3	1042.11	8.6807	3123.32	0	5.88	M1TMTN3GlcNAc	7	2833.67	6210.26	4638.16	11605.9	2225.97		2789.13	2292.47
ENPP1_N341_6		01Y41Y41M(31M41Y31F)61M(31M)61M											Fucosylated	N,0;	0		13573	47.16	1042.12	1042.12	3	1042.11	8.6807	3123.32	0	5.88	M1TMTN3GlcNAc	7	2833.67	6210.26	4638.16	11605.9	2225.97		2789.13	2292.47
ENPP1_N341_3	MYNGSVPFEER_N341_N3H6F0S0	01Y41Y41M(31M41Y41L)61M(31M)61M									N3H6F0S0	C126H205N19O66S1Ct4Nf1	Complex/hybrid	N,0;	8	BI1,BII1,BIII1,BI2,BIII2,BIII3,YI1,YI2,YIII3,YI1,	13475	46.89	1047.45	1047.45	3	1047.44	4.81551	3139.31	0	4.18	M1TMTN3GlcNAc	6		3710.88	2134.46				2929.85
ENPP1_N341_1	MYNGSVPFEER_N341_N4H5F1S0	01Y(61F)41Y41M(31M)61M(21Y41L)61Y41L									N4H5F1S0	C134H218N20O70S1Ct4Nf1	Fucosylated	N,0;	0		13405	46.7	1110.14	1109.81	3	1109.8	5.61169	3326.4	0	2.47	M1TMTN3GlcNAc	5	12522			2578.07				1537.1
ENPP1_N341_2		01Y(61F)41Y41M(31M41Y41L)61M61Y41L											Fucosylated	N,0;	0		13405	46.7	1110.14	1109.81	3	1109.8	5.61169	3326.4	0	2.47	M1TMTN3GlcNAc	5	12522			2578.07				1537.1
ENTPD1_N371_10	FLNLTSEK_N371_N2H5F0S0	01Y41Y41M(31M)61M(31M)61M	P49961	ENTPD1	371	369	376	FLNLTSEK	DFGAFSAFYFVMKFLNLTSEKVSQEKVTEMM	N-X-T	N2H5F0S0	C105H187N14O53Ct8Nf2	High mannose	N,0;	6	BI1,BII1,BIII1,BI2,02XI1,ZI1,YI1,YI2,	16639	55.61	876.433	876.433	3	876.426	8.21914	2626.26	0	6.39	F1TMTN3GlcNAcK8TMT	5	22584.4	13559.1	11126.6	18032	21034.6	42220.4	47053	15377.2
ENTPD1_N371_1	FLNLTSEK_N371_N3H5F1S1	01Y(61F)41Y41M(31M41Y41L32S)61M61M									N3H5F1S1	C130H227N16O70Ct8Nf2	Fucosylated and Sialylated	N,0;	5	14AII3,BII3,YI1,YII3,YII4,	13852	42.43	1089.85	1089.85	3	1089.84	8.72193	3266.5	0	4.28	F1TMTN3GlcNAcK8TMT	6	5303.03	8876.41	4006.99	3781.32	4417.94	10199.4	10574.5	8680.14
ENTPD1_N371_2		01Y41Y41M(31M21Y(31F)41L32S)61M61M											Fucosylated and Sialylated	N,0;	4	YI1,YI2,YII3,YI1,	13852	42.43	1089.85	1089.85	3	1089.84	8.72193	3266.5	0	4.28	F1TMTN3GlcNAcK8TMT	6	5303.03	8876.41	4006.99	3781.32	4417.94	10199.4	10574.5	8680.14
ENTPD1_N371_9	FLNLTSEK_N371_N3H6F0S0	01Y41Y41M(31M41Y41L)61M(31M)61M									N3H6F0S0	C119H210N15O63Ct8Nf2	Complex/hybrid	N,0;	13	BI1,BII1,BIII1,BI2,04AI3,BIII2,BIII3,02XI1,ZI1,YI1,YI2,YIII3,02XI1,ZI1,YI1,	16409	54.97	998.145	998.145	3	998.137	8.02928	2991.4	0	14.76	F1TMTN3GlcNAcK8TMT	10	10841.6	11048.9	13050.5	14836	16010.1	18281.5	23462.1	10485.2
ENTPD1_N371_4	FLNLTSEK_N371_N3H6F0S1	01Y41Y41M(31M41Y41L32S)61M(31M)61M									N3H6F0S1	C130H227N16O71Ct8Nf2	Sialylated	N,0;	6	02AIII2,BIII1,35AIII4,BIII2,35AIII3,BIII3,	14019	42.88	1095.18	1095.18	3	1095.17	8.70415	3282.49	0	14.65	F1TMTN3GlcNAcK8TMT	11	14374.8	10495.9	4466.05	3267.8	11774.2	13697.3	21377.9	6644.71
ENTPD1_N371_7	FLNLTSEK_N371_N3H6F1S0	01Y41Y41M(31M41Y(31F)41L)61M(31M)61M									N3H6F1S0	C125H220N15O67Ct8Nf2	Fucosylated	N,0;	0		16389	54.92	1046.83	1046.83	3	1046.82	7.13218	3137.45	0	10.67	F1TMTN3GlcNAcK8TMT	8	30090.2	19015.5	4812.88	11224.3	15678.3	27156.2	34523.7	9232.75
ENTPD1_N371_8		01Y41Y41M(31M41Y41L21F)61M(31M)61M											Fucosylated	N,0;	0		16389	54.92	1046.83	1046.83	3	1046.82	7.13218	3137.45	0	10.67	F1TMTN3GlcNAcK8TMT	8	30090.2	19015.5	4812.88	11224.3	15678.3	27156.2	34523.7	9232.75
ENTPD1_N371_3	FLNLTSEK_N371_N3H6F2S0	01Y41Y41M(31M21Y(31F)41L21F)61M(31M)61M									N3H6F2S0	C131H230N15O71Ct8Nf2	Fucosylated	N,0;	1	25AIII3,	14019	42.88	1095.18	1095.51	3	1095.51	3.0834	3283.51	0	14.65	F1TMTN3GlcNAcK8TMT	11	14374.8	10495.9	4466.05	3267.8	11774.2	13697.3	21377.9	6644.71
ENTPD1_N371_5	FLNLTSEK_N371_N4H5F0S0	01Y41Y41M(31M41Y41L)(41Y)61M61M									N4H5F0S0	C121H213N16O63Ct8Nf2	Complex/hybrid	N,0;	0		16388	54.91	1011.82	1011.82	3	1011.81	7.82493	3032.42	0	5.24	F1TMTN3GlcNAcK8TMT	6			1699.25		4977.27	11399.3	11529	7121.39
ENTPD1_N371_6		01Y41Y41M(31M41Y41L)61M61Y41L											Complex/hybrid	N,0;	0		16388	54.91	1011.82	1011.82	3	1011.81	7.82493	3032.42	0	5.24	F1TMTN3GlcNAcK8TMT	6			1699.25		4977.27	11399.3	11529	7121.39
EOGT_N354_1	LNITQEGPK_N354_N2H6F0S0	01Y41Y41M(31M)61M(31M21M)61M	Q5NDL2	EOGT	354	353	361	LNITQEGPK	TGLFRAFAQHVLHRLNITQEGPKDGKIRVTI	N-X-T	N2H6F0S0	C111H201N16O59Ct8Nf2	High mannose	N,0;	1	BI2,	9096	29.23	946.113	946.448	3	946.454	-6.39102	2836.35	0	4.6	L1TMTN2GlcNAcK9TMT	5	20461.2	10799.8	10864.1	13708.5	10766.7	14074.1	26071.4	13709.9
EOGT_N354_2		01Y41Y41M(31M21M)61M(31M)61M											High mannose	N,0;	2	BI2,YI3,	9096	29.23	946.113	946.448	3	946.454	-6.39102	2836.35	0	4.6	L1TMTN2GlcNAcK9TMT	5	20461.2	10799.8	10864.1	13708.5	10766.7	14074.1	26071.4	13709.9
ERAP2_N219_1	ANFSIK_N219_N2H6F0S0	01Y41Y41M(31M)61M(31M21M)61M	Q6P179	ERAP2	219	218	223	ANFSIK	ARMAFPCFDEPLFKANFSIKIRRESRHIALS	N-X-S	N2H6F0S0	C99H177N12O53Ct8Nf2	High mannose	N,0;	0		7264	23.96	1259.1	1259.1	2	1259.09	5.73396	2516.18	0	3.79	A1TMTN2GlcNAcK6TMT	6	4496.31		15177.3		11698.2	24991.5
ERAP2_N219_2		01Y41Y41M(31M21M)61M(31M)61M											High mannose	N,0;	0		7264	23.96	1259.1	1259.1	2	1259.09	5.73396	2516.18	0	3.79	A1TMTN2GlcNAcK6TMT	6	4496.31		15177.3		11698.2	24991.5
ERAP2_N714_1	NISDISENLK_N714_N2H8F0S0	01Y41Y41M(31M21M)61M(31M21M)61M21M			714	714	723	NISDISENLK	GLSYLESFYHMMDRRNISDISENLKRYLLQY	N-X-S	N2H8F0S0	C127H228N17O73Ct8Nf2	High mannose	N,0;	0		9325	29.62	1098.84	1098.84	3	1098.84	8.53409	3293.49	0	14.74	N1GlcNAc@TMTK10TMT	7	9454.74	3387.82	19114.2		13561.3	17938.9	12738.7	2233.08
ERAP2_N714_2		01Y41Y41M(31M21M21M)61M(31M21M)61M											High mannose	N,0;	0		9325	29.62	1098.84	1098.84	3	1098.84	8.53409	3293.49	0	14.74	N1GlcNAc@TMTK10TMT	7	9454.74	3387.82	19114.2		13561.3	17938.9	12738.7	2233.08
ERAP2_N294_1	NQTHYALQASLK_N294_N2H6F0S0	01Y41Y41M(31M)61M(31M21M)61M			294	294	305	NQTHYALQASLK	SSGVKVSIYASPDKRNQTHYALQASLKLLDF	N-X-T	N2H6F0S0	C128H223N22O63Ct8Nf2	High mannose	N,0;	1	BI2,	9252	35.32	803.639	803.639	4	803.635	4.21564	3210.52	0	9.46	N1GlcNAc@TMTK12TMT	6			2545.61		7179.44	11289.1
ERAP2_N294_2		01Y41Y41M(31M21M)61M(31M)61M											High mannose	N,0;	1	BI2,	9252	35.32	803.639	803.639	4	803.635	4.21564	3210.52	0	9.46	N1GlcNAc@TMTK12TMT	6			2545.61		7179.44	11289.1
ERLIN2_N106_9	NYTADYDK_N106_N2H5F0S0	01Y41Y41M(31M)61M(31M)61M	O94905	ERLIN2	106	106	113	NYTADYDK	VVNFLVPNAVYDIVKNYTADYDKALIFNKIH	N-X-T	N2H5F0S0	C105H177N14O56Ct8Nf2	High mannose	N,0;	5	BI1,BII1,BIII1,BI2,02XI1,YI1,YI1,	9539	36.1	889.065	889.065	3	889.061	4.25904	2664.17	0	11.23	N1GlcNAc@TMTK8TMT	7	24762.5	11323.8		3907.78	15347.9	3120.19	8916.22	6261.85
ERLIN2_N106_7	NYTADYDK_N106_N2H6F0S0	01Y41Y41M(31M)61M(31M21M)61M									N2H6F0S0	C111H187N14O61Ct8Nf2	High mannose	N,0;	1	BI2,	9458	35.88	943.084	943.084	3	943.079	5.20777	2826.22	0	14.25	N1GlcNAc@TMTK8TMT	7	32012	40752.6	8504.93	22213.4	40823.7	12862.5	28295.1	28126
ERLIN2_N106_8		01Y41Y41M(31M21M)61M(31M)61M											High mannose	N,0;	2	BI2,YI3,	9458	35.88	943.084	943.084	3	943.079	5.20777	2826.22	0	14.25	N1GlcNAc@TMTK8TMT	7	32012	40752.6	8504.93	22213.4	40823.7	12862.5	28295.1	28126
ERLIN2_N106_1	NYTADYDK_N106_N2H8F0S0	01Y41Y41M(31M21M21M31G)61M(31M)61M									N2H8F0S0	C123H207N14O71Ct8Nf2	Complex/hybrid	N,0;	0		4289	15.82	1051.12	1051.12	3	1051.11	6.17586	3150.33	0	68.87	N1GlcNAc@TMTK8TMT	12	20713.4	48108.1	31057.7	38330.3	71732.7	59395.6	34949.6	29117.9
ERLIN2_N106_3		01Y41Y41M(31M21M)61M(31M21M)61M21M											High mannose	N,0;	2	CI3,YI3,	6095	20.97	1051.12	1051.12	3	1051.11	5.71133	3150.33	0	32.56	N1GlcNAc@TMTK8TMT	10	16627.6	20668	10561	14658.3	25781.6	19126.7	13679.3	12535.9
ERLIN2_N106_4		01Y41Y41M(31M21M21M)61M(31M21M)61M											High mannose	N,0;	0		6095	20.97	1051.12	1051.12	3	1051.11	5.71133	3150.33	0	32.56	N1GlcNAc@TMTK8TMT	10	16627.6	20668	10561	14658.3	25781.6	19126.7	13679.3	12535.9
ERLIN2_N106_2	NYTADYDK_N106_N2H9F0S0	01Y41Y41M(31M21M21M31G31G)61M(31M)61M									N2H9F0S0	C129H217N14O76Ct8Nf2	Complex/hybrid	N,0;	0		6076	20.92	1105.14	1105.14	3	1105.13	6.72791	3312.38	0	20.93	N1GlcNAc@TMTK8TMT	8	3551.45	17569.2	12565.2	14598.7	19743.2	15077	22546.3	13098.5
ERLIN2_N106_5		01Y41Y41M(31M21M21M)61M(31M21M)61M21M											High mannose	N,0;	0		9324	35.52	1105.14	1105.14	3	1105.13	2.97235	3312.38	0	21.69	N1GlcNAc@TMTK8TMT	8	12705.9	46841.8	50265.1	60158	44847.9	43219.4	41270.5	29788.1
ERLIN2_N106_6		01Y41Y41M(31M21M21M31G)61M(31M21M)61M											Complex/hybrid	N,0;	0		9324	35.52	1105.14	1105.14	3	1105.13	2.97235	3312.38	0	21.69	N1GlcNAc@TMTK8TMT	8	12705.9	46841.8	50265.1	60158	44847.9	43219.4	41270.5	29788.1
ERO1A_N280_3	WGHNITEFQQR_N280_N2H7F0S0	01Y41Y41M(31M21M)61M(31M21M)61M	Q96HE7	ERO1A	280	277	287	WGHNITEFQQR	RYLLQETWLEKKWGHNITEFQQRFDGILTEG	N-X-T	N2H7F0S0	C129H207N23O65Ct4Nf1	High mannose	N,0;	2	BI2,YI3,	6151	20.94	1062.81	1062.81	3	1062.8	9.68078	3185.37	0	7.11	W1TMTN4GlcNAc	8	4943.92	3414.63		2635.13	5105.51	9689	4975.5	6738.84
ERO1A_N280_4		01Y41Y41M(31M21M21M)61M(31M)61M											High mannose	N,0;	3	BI2,BIII3,04AI3,YI3,YIII3,	6151	20.94	1062.81	1062.81	3	1062.8	9.68078	3185.37	0	7.11	W1TMTN4GlcNAc	8	4943.92	3414.63		2635.13	5105.51	9689	4975.5	6738.84
ERO1A_N280_1	WGHNITEFQQR_N280_N2H8F0S0	01Y41Y41M(31M21M)61M(31M21M)61M21M									N2H8F0S0	C135H217N23O70Ct4Nf1	High mannose	N,0;	0		6033	20.61	1116.82	1116.82	3	1116.81	8.7441	3347.43	0	1.84	W1TMTN4GlcNAc	5	2636.58	3146.12	1959.97		3260.86	2970.59	4751.45	3226.93
ERO1A_N280_2		01Y41Y41M(31M21M21M)61M(31M21M)61M											High mannose	N,0;	0		6033	20.61	1116.82	1116.82	3	1116.81	8.7441	3347.43	0	1.84	W1TMTN4GlcNAc	5	2636.58	3146.12	1959.97		3260.86	2970.59	4751.45	3226.93
ERO1A_N280_5	WGHNITEFQQR_N280_N2H9F0S0	01Y41Y41M(31M21M21M)61M(31M21M)61M21M									N2H9F0S0	C141H227N23O75Ct4Nf1	High mannose	N,0;	0		10972	40.02	1171.17	1170.84	3	1170.83	5.39163	3509.48	0	2.94	W1TMTN4GlcNAc	6			3380.98	3515.46		2692.22	4705.93	2167.21
ERO1A_N280_6		01Y41Y41M(31M21M21M31G31G)61M(31M)61M											Complex/hybrid	N,0;	0		10972	40.02	1171.17	1170.84	3	1170.83	5.39163	3509.48	0	2.94	W1TMTN4GlcNAc	6			3380.98	3515.46		2692.22	4705.93	2167.21
ESCO1_N447_4	NITCQQEK_N447_N2H10F0S0	01Y41Y41M(31M21M21M31G)61M(31M21M)61M21M	Q5FWF5	ESCO1	447	447	454	NITCQQEK	PVTQSTFLGTKLHDRNITCQQEKMKEINSEE	N-X-T	N2H10F0S0	C132H236N17O80S1Ct8Nf2	Complex/hybrid	N,0;	0		1367	7.84	877.375	877.375	4	877.378	-3.75441	3505.49	0	6.51	N1GlcNAc@TMTC4CamK8TMT	5	73522.1	45645.1	34350.1	56722.4	25862.2	20904.5	66212.2	35704.4
ESCO1_N447_5		01Y41Y41M(31M21M21M31G31G)61M(31M21M)61M											Complex/hybrid	N,0;	0		1367	7.84	877.375	877.375	4	877.378	-3.75441	3505.49	0	6.51	N1GlcNAc@TMTC4CamK8TMT	5	73522.1	45645.1	34350.1	56722.4	25862.2	20904.5	66212.2	35704.4
ESCO1_N447_1	NITCQQEK_N447_N2H9F0S0	01Y41Y41M(31M21M21M)61M(31M21M)61M21M									N2H9F0S0	C126H226N17O75S1Ct8Nf2	High mannose	N,0;	0		1365	7.83	1115.48	1115.48	3	1115.48	-2.91984	3343.44	0	7.75	N1GlcNAc@TMTC4CamK8TMT	6	834060	301022	172591	436266	185953	157260	1.19787e+06	190401
ESCO1_N447_2		01Y41Y41M(31M21M21M31G)61M(31M21M)61M											Complex/hybrid	N,0;	0		1365	7.83	1115.48	1115.48	3	1115.48	-2.91984	3343.44	0	7.75	N1GlcNAc@TMTC4CamK8TMT	6	834060	301022	172591	436266	185953	157260	1.19787e+06	190401
ESCO1_N447_3		01Y41Y41M(31M21M21M31G31G)61M(31M)61M											Complex/hybrid	N,0;	0		1365	7.83	1115.48	1115.48	3	1115.48	-2.91984	3343.44	0	7.75	N1GlcNAc@TMTC4CamK8TMT	6	834060	301022	172591	436266	185953	157260	1.19787e+06	190401
ETAA1_N513_1	EDILTNSTEASER_N513_N2H8F0S0	01Y41Y41M(31M21M)61M(31M21M)61M21M	Q9NY74	ETAA1	513	508	520	EDILTNSTEASER	IVTSNLTKIKEDILTNSTEASERKSALNTRY	N-X-T	N2H8F0S0	C130H224N20O79Ct4Nf1	High mannose	N,1;	0		5079	17.96	1133.16	1133.16	3	1133.15	8.27455	3396.43	0	2.88	E1TMTN6GlcNAc	5	6080.97	6784.79	2169.21	5840.78	23081.6	20681	8182.4	5670.18
ETAA1_N513_2		01Y41Y41M(31M21M21M)61M(31M21M)61M											High mannose	N,1;	0		5079	17.96	1133.16	1133.16	3	1133.15	8.27455	3396.43	0	2.88	E1TMTN6GlcNAc	5	6080.97	6784.79	2169.21	5840.78	23081.6	20681	8182.4	5670.18
ETAA1_N513_3		01Y41Y41M(31M21M21M31G)61M(31M)61M											Complex/hybrid	N,1;	0		5079	17.96	1133.16	1133.16	3	1133.15	8.27455	3396.43	0	2.88	E1TMTN6GlcNAc	5	6080.97	6784.79	2169.21	5840.78	23081.6	20681	8182.4	5670.18
F3_N156	VNVTVEDER_N156_N2H5F0S0	01Y41Y41M(31M)61M(31M)61M	P13726	F3	156	155	163	VNVTVEDER	GQPTIQSFEQVGTKVNVTVEDERTLVRRNNT	N-X-T	N2H5F0S0	C97H170N16O55Ct4Nf1	High mannose	N,2;	17	BI1,BII1,BIII1,BI2,CI2,YI2,02XI1,34XI1,ZI1,YI1,02XI2,ZI2,YI2,YI3,BI4,YI4,YII4,YIII3,02XI1,YI1,YI2,	12799	39.49	836.383	836.383	3	836.376	7.64189	2506.11	0	2.63	V1TMTN2GlcNAc	5	112760	119537	65453.3	104760	60141.6	60975.7	148571	57542.8
FAM217B_N15	NSSGKR_N15_N2H5F0S0	01Y41Y41M(31M)61M(31M)61M	Q9NTX9	FAM217B	15	15	20	NSSGKR	XMNAGPSWNKVQHSKNSSGKRQSKSQVPHAS	N-X-S	N2H5F0S0	C86H162N15O49Ct8Nf2	High mannose	N,0;	13	BI1,BII1,BIII1,BI2,02XI1,ZI1,YI1,02XI2,ZI2,YI2,YI3,YI4,YII4,YIII3,02XI1,YI1,YI2,	6542	21.97	775.367	775.367	3	775.368	-1.65921	2323.09	1	3.41	N1GlcNAc@TMTK5TMT	5	27474.6	11690	19421.4	64358.6	17094.5	14794.1	34266	20538.6
FAP_N49_6	DILNGTFSYK_N49_N2H5F0S0	01Y41Y41M(31M)61M(31M)61M	Q12884	FAP	49	46	55	DILNGTFSYK	SEENTMRALTLKDILNGTFSYKTFFPNWISG	N-X-T	N2H5F0S0	C115H197N16O56Ct8Nf2	High mannose	N,0;	3	BI1,BII1,BIII1,BI2,YI1,	16944	56.45	709.093	709.093	4	709.089	5.96894	2832.33	0	5.76	D1TMTN4GlcNAcK10TMT	6	3820.52
FAP_N49_4	DILNGTFSYK_N49_N3H5F0S0	01Y41Y41M(31M41Y)61M(31M)61M									N3H5F0S0	C123H210N17O61Ct8Nf2	Complex/hybrid	N,0;	1	BIII1,	16880	56.27	759.864	759.864	4	759.859	7.64859	3035.41	0	4.68	D1TMTN4GlcNAcK10TMT	6	9153.96				1916.34
FAP_N49_5		01Y41Y41M(31M41Y41L)61M61M											Complex/hybrid	N,0;	1	BII3,	16880	56.27	759.864	759.864	4	759.859	7.64859	3035.41	0	4.68	D1TMTN4GlcNAcK10TMT	6	9153.96				1916.34
FAP_N49_1	DILNGTFSYK_N49_N3H6F0S0	01Y41Y41M(31M41Y41L)61M(31M)61M									N3H6F0S0	C129H220N17O66Ct8Nf2	Complex/hybrid	N,0;	6	BI1,BII1,BIII1,BI2,04AI3,BIII2,BIII3,YI1,	11116	34.54	1066.83	1066.83	3	1066.83	7.84457	3197.47	0	4.84	D1TMTN4GlcNAcK10TMT	6	11668.6	8876.91	7439.11	4401.44	4878.37	8403.74	4631.24	3259.77
FAP_N49_2	DILNGTFSYK_N49_N4H5F0S0	01Y41Y41M(31M)61M(21Y41L)61Y41L									N4H5F0S0	C131H223N18O66Ct8Nf2	Complex/hybrid	N,0;	1	YI3,	16716	55.82	1080.51	1080.51	3	1080.5	8.10653	3238.49	0	7.01	D1TMTN4GlcNAcK10TMT	8	13250.2	9912.32	8427.34	3712.32	11476.5	12387.9	19966.2	3660.15
FAP_N49_3		01Y41Y41M(31M41Y41L)61M61Y41L											Complex/hybrid	N,0;	0		16716	55.82	1080.51	1080.51	3	1080.5	8.10653	3238.49	0	7.01	D1TMTN4GlcNAcK10TMT	8	13250.2	9912.32	8427.34	3712.32	11476.5	12387.9	19966.2	3660.15
FBN1_N1581_3	AWGTPCEMCPAVNTSEYK_N1581_N4H4F4S0	01Y(61F)41Y41M(31M)61M(21Y(31F)41L21F)61Y31F	P35555	FBN1	1581	1569	1586	AWGTPCEMCPAVNTSEYK	LGKAWGTPCEMCPAVNTSEYKILCPGGEGFR	N-X-S	N4H4F4S0	C185H306N29O90S3Ct8Nf2	Fucosylated	N,2;	1	BIII1,	10264	32.19	1151.75	1152.25	4	1152.25	0.73379	4603.97	0	21.14	A1TMTC6CamC9CamN13GlcNAcK18TMT	13	2224.81	6601.31		3991.06	3013.17
FBN1_N1581_1	AWGTPCEMCPAVNTSEYK_N1581_N4H5F1S0	01Y41Y41M(31M)61M(21Y(31F)41L)61Y41L									N4H5F1S0	C173H286N29O83S3Ct8Nf2	Fucosylated	N,2;	0		10203	32.02	1083.47	1083.22	4	1083.22	5.15668	4327.85	0	63.77	A1TMTC6CamC9CamN13GlcNAcK18TMT	18	4182.43	16374.5	4013.41	34749.6	5406.82	3442.74	4906.45	10098.2
FBN1_N1581_2		01Y41Y41M(31M)61M(21Y41L21F)61Y41L											Fucosylated	N,2;	0		10203	32.02	1083.47	1083.22	4	1083.22	5.15668	4327.85	0	63.77	A1TMTC6CamC9CamN13GlcNAcK18TMT	18	4182.43	16374.5	4013.41	34749.6	5406.82	3442.74	4906.45	10098.2
FBN1_N1581_7	AWGTPCEMCPAVNTSEYK_N1581_N4H5F1S1	01Y(61F)41Y41M(31M)61M(21Y41L32S)61Y41L									N4H5F1S1	C184H303N30O91S3Ct8Nf2	Fucosylated and Sialylated	N,0;	0		10729	33.47	1156.25	1156	4	1155.99	7.19913	4618.94	0	3.81	A1TMTC6CamC9CamN13GlcNAcK18TMT	7				2708.46				1630.57
FBN1_N1581_8		01Y(61F)41Y41M(31M41Y41L)61M61Y41L32S											Fucosylated and Sialylated	N,0;	0		10729	33.47	1156.25	1156	4	1155.99	7.19913	4618.94	0	3.81	A1TMTC6CamC9CamN13GlcNAcK18TMT	7				2708.46				1630.57
FBN1_N1581_15		01Y41Y41M(31M)61M(21Y(31F)41L32S)61Y41L											Fucosylated and Sialylated	N,1;	0		11727	36.23	1156	1156	4	1155.99	7.72712	4618.94	0	12.94	A1TMTC6CamC9CamN13GlcNAcK18TMT	10	3453.74	3545.69	3675.08	5717.23		2096.49	4611	6991.33
FBN1_N1581_16		01Y41Y41M(31M)61M(21Y41L32S)61Y(31F)41L											Fucosylated and Sialylated	N,1;	0		11727	36.23	1156	1156	4	1155.99	7.72712	4618.94	0	12.94	A1TMTC6CamC9CamN13GlcNAcK18TMT	10	3453.74	3545.69	3675.08	5717.23		2096.49	4611	6991.33
FBN1_N1581_9	AWGTPCEMCPAVNTSEYK_N1581_N4H5F3S0	01Y(61F)41Y41M(31M)61M(21Y(31F)41L21F)61Y41L									N4H5F3S0	C185H306N29O91S3Ct8Nf2	Fucosylated	N,0;	0		11381	35.27	925.005	925.206	5	925.199	6.96114	4619.96	0	2.09	A1TMTC6CamC9CamN13GlcNAcK18TMT	5		1860.23		2313.07				1540.15
FBN1_N1581_10		01Y(61F)41Y41M(31M41Y41L)61M21Y(31F)41L21F											Fucosylated	N,0;	1	BII3,	11381	35.27	925.005	925.206	5	925.199	6.96114	4619.96	0	2.09	A1TMTC6CamC9CamN13GlcNAcK18TMT	5		1860.23		2313.07				1540.15
FBN1_N1581_14		01Y41Y41M(31M)61M(21Y(31F)41L21F)61Y(31F)41L											Fucosylated	N,1;	0		11727	36.23	1156	1156.25	4	1156.25	4.15314	4619.96	0	12.94	A1TMTC6CamC9CamN13GlcNAcK18TMT	10	3453.74	3545.69	3675.08	5717.23		2096.49	4611	6991.33
FBN1_N1581_11	AWGTPCEMCPAVNTSEYK_N1581_N4H6F2S0	01Y(61F)41Y41M(31M(21Y(31F)41L)41Y41L)61M61M									N4H6F2S0	C185H306N29O92S3Ct8Nf2	Fucosylated	N,2;	0		11540	35.71	1160.25	1160.25	4	1160.25	7.54978	4635.96	0	29.59	A1TMTC6CamC9CamN13GlcNAcK18TMT	14		6891.59	9744.73	15070.8	5607.41			9702.98
FBN1_N1581_12		01Y(61F)41Y41M(31M(21Y41L21F)41Y41L)61M61M											Fucosylated	N,2;	0		11540	35.71	1160.25	1160.25	4	1160.25	7.54978	4635.96	0	29.59	A1TMTC6CamC9CamN13GlcNAcK18TMT	14		6891.59	9744.73	15070.8	5607.41			9702.98
FBN1_N1581_13		01Y(61F)41Y41M(31M41Y(31F)41L31Y)61M(31M)61M											Fucosylated	N,2;	0		11540	35.71	1160.25	1160.25	4	1160.25	7.54978	4635.96	0	29.59	A1TMTC6CamC9CamN13GlcNAcK18TMT	14		6891.59	9744.73	15070.8	5607.41			9702.98
FBN1_N1581_4	AWGTPCEMCPAVNTSEYK_N1581_N5H5F1S0	01Y(61F)41Y41M(31M41Y)61M(21Y41L)61Y41L									N5H5F1S0	C181H299N30O88S3Ct8Nf2	Fucosylated	N,1;	0		10546	32.98	907.398	907.398	5	907.392	7.2852	4530.93	0	6.71	A1TMTC6CamC9CamN13GlcNAcK18TMT	8		4693.46						2295.9
FBN1_N1581_5		01Y(61F)41Y41M(31M41Y41L)61M(21Y41L)61Y											Fucosylated	N,1;	0		10546	32.98	907.398	907.398	5	907.392	7.2852	4530.93	0	6.71	A1TMTC6CamC9CamN13GlcNAcK18TMT	8		4693.46						2295.9
FBN1_N1581_6		01Y(61F)41Y41M(31M41Y41L31Y)61M61Y41L											Fucosylated	N,1;	0		10546	32.98	907.398	907.398	5	907.392	7.2852	4530.93	0	6.71	A1TMTC6CamC9CamN13GlcNAcK18TMT	8		4693.46						2295.9
FBN1_N1067_3	CDSGFALDSEERNCTDIDECR_N1067_N2H4F0S0	01Y41Y41M(31M21M)61M			1067	1055	1075	CDSGFALDSEERNCTDIDECR	KCRCDSGFALDSEERNCTDIDECRISPDLCG	N-X-T	N2H4F0S0	C146H240N34O75S3Ct4Nf1	High mannose	N,0;	4	BI1,BII1,BII2,BI2,YI1,	5106	18.01	959.392	959.392	4	959.389	3.14041	3832.53	1	4.65	C1TMT@CamN13GlcNAcC14CamC20Cam	8			2481.49	4058.44			3157.4
FBN1_N1067_1	CDSGFALDSEERNCTDIDECR_N1067_N2H6F0S0	01Y41Y41M(31M)61M(31M21M)61M									N2H6F0S0	C158H260N34O85S3Ct4Nf1	High mannose	N,0;	2	BI2,BI2,	5012	17.76	1040.67	1040.42	4	1040.42	2.4056	4156.64	1	4.91	C1TMT@CamN13GlcNAcC14CamC20Cam	7		3496.96		4935.21			2430.3	3530.35
FBN1_N1067_2		01Y41Y41M(31M21M)61M(31M)61M											High mannose	N,0;	1	BI2,	5012	17.76	1040.67	1040.42	4	1040.42	2.4056	4156.64	1	4.91	C1TMT@CamN13GlcNAcC14CamC20Cam	7		3496.96		4935.21			2430.3	3530.35
FBN1_N1902_3	DACGNGTCR_N1902_N4H5F1S1	01Y(61F)41Y41M(31M)61M(21Y41L32S)61Y41L			1902	1898	1906	DACGNGTCR	TMCLDINECERDACGNGTCRNTIGSFNCRCN	N-X-T	N4H5F1S1	C122H209N21O75S2Ct4Nf1	Fucosylated and Sialylated	N,1;	0		3575	19.68	1100.77	1100.77	3	1100.76	4.85588	3299.28	0	16.11	D1TMTC3CamN5GlcNAcC8Cam	10		53701.6	9795.06	83676.2	17504.2		11823.4	25633.8
FBN1_N1902_4		01Y(61F)41Y41M(31M41Y41L)61M61Y41L32S											Fucosylated and Sialylated	N,1;	0		3575	19.68	1100.77	1100.77	3	1100.76	4.85588	3299.28	0	16.11	D1TMTC3CamN5GlcNAcC8Cam	10		53701.6	9795.06	83676.2	17504.2		11823.4	25633.8
FBN1_N1902_5	DACGNGTCR_N1902_N4H5F1S2	01Y(61F)41Y41M(31M)61M(21Y41L32S)61Y41L32S									N4H5F1S2	C133H226N22O83S2Ct4Nf1	Fucosylated and Sialylated	N,1;	0		4099	21.26	1197.8	1197.8	3	1197.8	5.82941	3590.37	0	9.64	D1TMTC3CamN5GlcNAcC8Cam	8	4529.52	18462.1	4397.93	16770.9	6368.01			2969.47
FBN1_N1902_6		01Y(61F)41Y41M(31M41Y41L32S)61M61Y41L32S											Fucosylated and Sialylated	N,1;	0		4099	21.26	1197.8	1197.8	3	1197.8	5.82941	3590.37	0	9.64	D1TMTC3CamN5GlcNAcC8Cam	8	4529.52	18462.1	4397.93	16770.9	6368.01			2969.47
FBN1_N1902_1	DACGNGTCR_N1902_N5H4F1S0	01Y41Y41M(31M)61M(21Y(31F)41L31Y)61Y									N5H4F1S0	C113H195N21O67S2Ct4Nf1	Fucosylated	N,1;	0		1267	7.57	1017.41	1017.41	3	1017.41	0.430629	3049.21	0	13.16	D1TMTC3CamN5GlcNAcC8Cam	10	18520.5	25459.9	17096.6	28812.7	3349.92	6200.64	31967.1	22470.7
FBN1_N1902_2		01Y41Y41M(31M41Y(31F)41L31Y)61M61Y											Fucosylated	N,1;	0		1267	7.57	1017.41	1017.41	3	1017.41	0.430629	3049.21	0	13.16	D1TMTC3CamN5GlcNAcC8Cam	10	18520.5	25459.9	17096.6	28812.7	3349.92	6200.64	31967.1	22470.7
FBN1_N448_7	VLPVNVTDYCQLVR_N448_N4H4F1S0	01Y41Y41M(31M41Y(31F)41L)61M61Y			448	444	457	VLPVNVTDYCQLVR	EYLYPSREPPRVLPVNVTDYCQLVRYLCQNG	N-X-T	N4H4F1S0	C144H245N25O68S1Ct4Nf1	Fucosylated	N,0;	0		14803	44.69	1171.89	1171.56	3	1171.55	6.26604	3511.63	0	2.74	V1TMTN5GlcNAcC10Cam	5		2366.33	1751.03	2584.35	2649.05	2126.34	2292.26	1642.9
FBN1_N448_8		01Y41Y41M(31M41Y41L)61M61Y31F											Fucosylated	N,0;	0		14803	44.69	1171.89	1171.56	3	1171.55	6.26604	3511.63	0	2.74	V1TMTN5GlcNAcC10Cam	5		2366.33	1751.03	2584.35	2649.05	2126.34	2292.26	1642.9
FBN1_N448_5	VLPVNVTDYCQLVR_N448_N4H5F1S0	01Y(61F)41Y41M(31M41Y41L)61M61Y41L									N4H5F1S0	C150H255N25O73S1Ct4Nf1	Fucosylated	N,1;	0		14561	44.02	919.686	919.435	4	919.428	7.71717	3673.69	0	26.01	V1TMTN5GlcNAcC10Cam	13	2293.76			11905.9	11786.3	4591.49	5308	7297.74
FBN1_N448_6		01Y41Y41M(31M)61M(21Y(31F)41L)61Y41L											Fucosylated	N,1;	0		14561	44.02	919.686	919.435	4	919.428	7.71717	3673.69	0	26.01	V1TMTN5GlcNAcC10Cam	13	2293.76			11905.9	11786.3	4591.49	5308	7297.74
FBN1_N448_13	VLPVNVTDYCQLVR_N448_N4H5F1S1	01Y41Y41M(31M21Y(31F)41L32S)(41Y)61M61M									N4H5F1S1	C161H272N26O81S1Ct4Nf1	Fucosylated and Sialylated	N,1;	0		16340	49.1	1322.94	1322.94	3	1322.93	5.3758	3964.78	0	10.62	V1TMTN5GlcNAcC10Cam	9			2032.34		4309.78		4484.78	2989.45
FBN1_N448_14		01Y41Y41M(31M41Y41L)61M21Y(31F)41L32S											Fucosylated and Sialylated	N,1;	0		16340	49.1	1322.94	1322.94	3	1322.93	5.3758	3964.78	0	10.62	V1TMTN5GlcNAcC10Cam	9			2032.34		4309.78		4484.78	2989.45
FBN1_N448_1	VLPVNVTDYCQLVR_N448_N4H5F2S0	01Y41Y41M(31M)61M(21Y(31F)41L)61Y(31F)41L									N4H5F2S0	C156H265N25O77S1Ct4Nf1	Fucosylated	N,0;	0		14537	43.96	956.2	956.2	4	956.193	7.27995	3819.74	0	7.26	V1TMTN5GlcNAcC10Cam	8			2720.26	4476.01	4445.97	4509.73	3313.03	7287.8
FBN1_N448_2		01Y41Y41M(31M)61M(21Y41L21F)61Y(31F)41L											Fucosylated	N,0;	0		14537	43.96	956.2	956.2	4	956.193	7.27995	3819.74	0	7.26	V1TMTN5GlcNAcC10Cam	8			2720.26	4476.01	4445.97	4509.73	3313.03	7287.8
FBN1_N448_3	VLPVNVTDYCQLVR_N448_N5H4F2S0	01Y41Y41M(31M)61M(21Y(31F)41L31Y)61Y31F									N5H4F2S0	C158H268N26O77S1Ct4Nf1	Fucosylated	N,0;	0		14557	44.01	966.456	966.456	4	966.449	6.90433	3860.77	0	10.3	V1TMTN5GlcNAcC10Cam	9						6446.36	13902.2	9354.24
FBN1_N448_4		01Y41Y41M(31M41Y(31F)41L31Y31F)61M61Y											Fucosylated	N,0;	0		14557	44.01	966.456	966.456	4	966.449	6.90433	3860.77	0	10.3	V1TMTN5GlcNAcC10Cam	9						6446.36	13902.2	9354.24
FBN1_N448_11	VLPVNVTDYCQLVR_N448_N5H5F2S0	01Y41Y41M(31M41Y(31F)41L31Y(31F)41L)61M61Y									N5H5F2S0	C164H278N26O82S1Ct4Nf1	Fucosylated	N,0;	0		16180	48.66	1006.97	1006.97	4	1006.96	7.32172	4022.82	0	3.99	V1TMTN5GlcNAcC10Cam	6	9474.56					3360.57		2576.72
FBN1_N448_12		01Y41Y41M(31M41Y(31F)41L31Y41L21F)61M61Y											Fucosylated	N,0;	0		16180	48.66	1006.97	1006.97	4	1006.96	7.32172	4022.82	0	3.99	V1TMTN5GlcNAcC10Cam	6	9474.56					3360.57		2576.72
FBN1_N448_10	VLPVNVTDYCQLVR_N448_N5H6F1S1	01Y(61F)41Y41M(31M41Y41L)61M61Y41L31Y41L32S									N5H6F1S1	C175H295N27O91S1Ct4Nf1	Fucosylated and Sialylated	N,0;	0		15916	47.91	1083.74	1083.74	4	1083.74	7.58138	4329.91	0	2.33	V1TMTN5GlcNAcC10Cam	5						2728.44		2316.14
FBN1_N448_9	VLPVNVTDYCQLVR_N448_N5H6F3S0	01Y(61F)41Y41M(31M41Y(31F)41L31Y(31F)41L)61M61Y41L									N5H6F3S0	C176H298N26O91S1Ct4Nf1	Fucosylated	N,0;	0		15916	47.91	1083.74	1083.99	4	1083.99	3.20613	4330.93	0	2.33	V1TMTN5GlcNAcC10Cam	5						2728.44		2316.14
FBN3_N1025_15	NCTDIDECR_N1025_N2H4F0S0	01Y41Y41M(31M21M)61M	Q75N90	FBN3	1025	1025	1033	NCTDIDECR	HCACAGGFALDAQERNCTDIDECRISPDLCG	N-X-T	N2H4F0S0	C91H158N18O52S2Ct4Nf1	High mannose	N,0;	7	BI1,BII1,BII2,02XI1,YI1,YI2,YII3,YI1,	6219	27.07	823.005	823.005	3	823	6.35257	2465.98	0	32.41	N1GlcNAc@TMTC2CamC8Cam	10	4633.63	10964.9	8583.6	20848.5	4624.84	2007.54	3050.15	13688.5
FBN3_N1025_7	NCTDIDECR_N1025_N2H5F0S0	01Y41Y41M(31M)61M(31M)61M									N2H5F0S0	C97H168N18O57S2Ct4Nf1	High mannose	N,0;	7	BI1,BII1,BIII1,BI2,YI2,ZI1,YI1,ZI2,YI2,	5006	23.75	877.023	877.023	3	877.018	5.77892	2628.04	0	11.92	N1GlcNAc@TMTC2CamC8Cam	6	2073.89	3429.33	3522.71	11246	3731.79			7528.78
FBN3_N1025_10	NCTDIDECR_N1025_N2H6F0S0	01Y41Y41M(31M)61M(31M21M)61M									N2H6F0S0	C103H178N18O62S2Ct4Nf1	High mannose	N,0;	1	BI2,	6089	26.71	1396.06	1396.06	2	1396.05	7.33163	2790.09	0	12.44	N1GlcNAc@TMTC2CamC8Cam	8		3859.71	3735.1	9007.7	3678.69
FBN3_N1025_11		01Y41Y41M(31M21M)61M(31M)61M											High mannose	N,0;	0		6089	26.71	1396.06	1396.06	2	1396.05	7.33163	2790.09	0	12.44	N1GlcNAc@TMTC2CamC8Cam	8		3859.71	3735.1	9007.7	3678.69
FBN3_N1025_1	NCTDIDECR_N1025_N2H7F0S0	01Y41Y41M(31M)61M(31M21M)61M21M									N2H7F0S0	C109H188N18O67S2Ct4Nf1	High mannose	N,0;	1	YI3,	1505	8.21	985.052	985.052	3	985.053	-1.49866	2952.14	0	22.57	N1GlcNAc@TMTC2CamC8Cam	8	2502.81	18961.5	12861.3	37993.3	9528.27		4418.98	11862.6
FBN3_N1025_2		01Y41Y41M(31M21M)61M(31M21M)61M											High mannose	N,0;	1	BI2,	1505	8.21	985.052	985.052	3	985.053	-1.49866	2952.14	0	22.57	N1GlcNAc@TMTC2CamC8Cam	8	2502.81	18961.5	12861.3	37993.3	9528.27		4418.98	11862.6
FBN3_N1025_8	NCTDIDECR_N1025_N2H8F0S0	01Y41Y41M(31M21M)61M(31M21M)61M21M									N2H8F0S0	C115H198N18O72S2Ct4Nf1	High mannose	N,0;	1	YI3,	5987	26.43	1039.08	1039.08	3	1039.07	5.35858	3114.2	0	18.23	N1GlcNAc@TMTC2CamC8Cam	8		12052.2	9244.62	16318.2	3623.38			6759.55
FBN3_N1025_9		01Y41Y41M(31M21M21M)61M(31M21M)61M											High mannose	N,0;	0		5987	26.43	1039.08	1039.08	3	1039.07	5.35858	3114.2	0	18.23	N1GlcNAc@TMTC2CamC8Cam	8		12052.2	9244.62	16318.2	3623.38			6759.55
FBN3_N1025_16	NCTDIDECR_N1025_N3H4F0S0	01Y41Y41M(31M)(41Y)61M61M									N3H4F0S0	C99H171N19O57S2Ct4Nf1	Complex/hybrid	N,0;	0		6332	27.37	890.702	890.702	3	890.693	9.69174	2669.06	0	8.32	N1GlcNAc@TMTC2CamC8Cam	6		8097.21		7608.14	7996.26			4143.35
FBN3_N1025_17		01Y41Y41M(31M)61M61Y41L											Complex/hybrid	N,0;	1	BI3,	6332	27.37	890.702	890.702	3	890.693	9.69174	2669.06	0	8.32	N1GlcNAc@TMTC2CamC8Cam	6		8097.21		7608.14	7996.26			4143.35
FBN3_N1025_18		01Y41Y41M(31M41Y)61M61M											Complex/hybrid	N,0;	1	BII1,	6332	27.37	890.702	890.702	3	890.693	9.69174	2669.06	0	8.32	N1GlcNAc@TMTC2CamC8Cam	6		8097.21		7608.14	7996.26			4143.35
FBN3_N1025_5	NCTDIDECR_N1025_N3H5F0S0	01Y41Y41M(31M41Y)61M(31M)61M									N3H5F0S0	C105H181N19O62S2Ct4Nf1	Complex/hybrid	N,0;	1	BIII1,	1549	8.33	944.713	944.713	3	944.711	2.1199	2831.12	0	6.04	N1GlcNAc@TMTC2CamC8Cam	5	2531.68	5032.96		5651.28			3761.91	3141.08
FBN3_N1025_6		01Y41Y41M(31M41Y41L)61M61M											Complex/hybrid	N,0;	1	BII3,	1549	8.33	944.713	944.713	3	944.711	2.1199	2831.12	0	6.04	N1GlcNAc@TMTC2CamC8Cam	5	2531.68	5032.96		5651.28			3761.91	3141.08
FBN3_N1025_12	NCTDIDECR_N1025_N3H6F0S0	01Y41Y41M(31M41Y41L)61M(31M)61M									N3H6F0S0	C111H191N19O67S2Ct4Nf1	Complex/hybrid	N,0;	9	BI1,BII1,BIII1,BI2,04AI3,BIII2,BIII3,02XI1,YI1,YI2,YI1,	6130	26.82	998.733	998.733	3	998.729	4.7194	2993.17	0	10.58	N1GlcNAc@TMTC2CamC8Cam	7				6963.44				2951.07
FBN3_N1025_3	NCTDIDECR_N1025_N4H5F0S0	01Y41Y41M(31M41Y41L)(41Y)61M61M									N4H5F0S0	C113H194N20O67S2Ct4Nf1	Complex/hybrid	N,0;	0		1526	8.27	1012.4	1012.4	3	1012.4	0.278491	3034.2	0	9.24	N1GlcNAc@TMTC2CamC8Cam	6				19782.6	3518.75			3857.03
FBN3_N1025_4		01Y41Y41M(31M41Y41L)61M61Y41L											Complex/hybrid	N,0;	0		1526	8.27	1012.4	1012.4	3	1012.4	0.278491	3034.2	0	9.24	N1GlcNAc@TMTC2CamC8Cam	6				19782.6	3518.75			3857.03
FBN3_N1025_13		01Y41Y41M(31M(21Y41L)41Y)61M61M											Complex/hybrid	N,0;	2	BII2,YII3,	6177	26.95	1012.41	1012.41	3	1012.4	4.43832	3034.2	0	5	N1GlcNAc@TMTC2CamC8Cam	5								2534.45
FBN3_N1025_14		01Y41Y41M(31M)61M(21Y41L)61Y41L											Complex/hybrid	N,0;	2	YI3,YI3,	6177	26.95	1012.41	1012.41	3	1012.4	4.43832	3034.2	0	5	N1GlcNAc@TMTC2CamC8Cam	5								2534.45
FBN3_N1025_19	NCTDIDECR_N1025_N4H5F0S1	01Y41Y41M(31M)61M(21Y41L32S)61Y41L									N4H5F0S1	C124H211N21O75S2Ct4Nf1	Sialylated	N,0;	0		7022	29.25	1109.44	1109.44	3	1109.44	4.69888	3325.29	0	4.15	N1GlcNAc@TMTC2CamC8Cam	5			3744.91	3568.59	3669.02	4059.2	5901.84	20587.2
FBN3_N1025_20		01Y41Y41M(31M41Y41L)61M61Y41L32S											Sialylated	N,0;	0		7022	29.25	1109.44	1109.44	3	1109.44	4.69888	3325.29	0	4.15	N1GlcNAc@TMTC2CamC8Cam	5			3744.91	3568.59	3669.02	4059.2	5901.84	20587.2
FCGRT_N125_1	GPYTLQGLLGCELGPDNTSVPTAK_N125_N4H5F1S1	01Y(61F)41Y41M(31M)61M(21Y41L32S)61Y41L	P55899	FCGRT	125	109	132	GPYTLQGLLGCELGPDNTSVPTAK	PYTLQGLLGCELGPDNTSVPTAKFALNGEEF	N-X-S	N4H5F1S1	C203H344N35O98S1Ct8Nf2	Fucosylated and Sialylated	N,3;	0		18805	56.14	1002.67	1002.47	5	1002.47	7.69116	5006.3	0	74.46	G1TMTC11CamN17GlcNAcK24TMT	23		12177.1	20090	12329.7	22844.7	11893.5	8204.26	18628.6
FCGRT_N125_2		01Y(61F)41Y41M(31M41Y41L)61M61Y41L32S											Fucosylated and Sialylated	N,3;	0		18805	56.14	1002.67	1002.47	5	1002.47	7.69116	5006.3	0	74.46	G1TMTC11CamN17GlcNAcK24TMT	23		12177.1	20090	12329.7	22844.7	11893.5	8204.26	18628.6
FGB_N394_2	GTAGNALMDGASQLMGENR_N394_N4H5F0S1	01Y41Y41M(31M41Y41L)61M61Y41L32S	P02675	FGB	394	377	395	GTAGNALMDGASQLMGENR	AGNALMDGASQLMGENRTMTIHNGMFFSTYD	N-X-T	N4H5F0S1	C155H265N31O84S2Ct4Nf1	Sialylated	N,6;	1	35AI5,	12035	37.08	1010.19	1010.19	4	1010.18	5.63538	4035.7	0	62.49	G1TMTN18GlcNAc	22	5057	7594.68	5168.49	64473.6	17808.9	62744.3	24651.3	15749.8
FGB_N394_3		01Y41Y41M(31M41Y41L32S)(41Y)61M61M											Sialylated	N,1;	0		12039	37.09	1346.58	1346.58	3	1346.57	4.94339	4035.7	0	3.92	G1TMTN18GlcNAc	7				10349.4	2537.13	11067.5		1625.81
FGB_N394_5		01Y41Y41M(31M)61M(21Y41L32S)61Y41L											Sialylated	N,4;	0		12050	37.12	808.352	808.353	5	808.347	7.26305	4035.7	0	15.66	G1TMTN18GlcNAc	12				26256.8		24729.4	5851.82
FGB_N394_13	GTAGNALMDGASQLMGENR_N394_N4H5F0S2	01Y41Y41M(31M)61M(21Y41L32S)61Y41L32S									N4H5F0S2	C166H282N32O92S2Ct4Nf1	Sialylated	N,4;	0		17884	59.04	1082.96	1082.96	4	1082.96	5.13357	4326.79	0	27.47	G1TMTN18GlcNAc	15			18321.7	192849		226896		29257.6
FGB_N394_14		01Y41Y41M(31M41Y41L32S)61M61Y41L32S											Sialylated	N,4;	0		17884	59.04	1082.96	1082.96	4	1082.96	5.13357	4326.79	0	27.47	G1TMTN18GlcNAc	15			18321.7	192849		226896		29257.6
FGB_N394_1	GTAGNALMDGASQLMGENR_N394_N4H5F2S0	01Y41Y41M(31M41Y41L)61M21Y(31F)41L21F									N4H5F2S0	C156H268N30O84S2Ct4Nf1	Fucosylated	N,6;	1	35AI5,	12035	37.08	1010.19	1010.44	4	1010.44	1.18276	4036.72	0	62.49	G1TMTN18GlcNAc	22	5057	7594.68	5168.49	64473.6	17808.9	62744.3	24651.3	15749.8
FGB_N394_4		01Y41Y41M(31M)61M(21Y(31F)41L21F)61Y41L											Fucosylated	N,4;	0		12050	37.12	808.352	808.553	5	808.551	2.3738	4036.72	0	15.66	G1TMTN18GlcNAc	12				26256.8		24729.4	5851.82
FGB_N394_10		01Y41Y41M(31M21Y(31F)41L21F)(41Y)61M61M											Fucosylated	N,3;	0		13644	41.85	1010.19	1010.44	4	1010.44	5.59231	4036.72	0	11.38	G1TMTN18GlcNAc	11	3596.17	4153.37	1992.07	17056.8	5603.41	18984.9	11596.9	6646.02
FGB_N394_11	GTAGNALMDGASQLMGENR_N394_N4H5F2S1	01Y(61F)41Y41M(31M)61M(21Y(31F)41L32S)61Y41L									N4H5F2S1	C167H285N31O92S2Ct4Nf1	Fucosylated and Sialylated	N,4;	0		17860	58.97	866.569	866.769	5	866.77	-0.865277	4327.82	0	4.39	G1TMTN18GlcNAc	7				1931.52
FGB_N394_12		01Y(61F)41Y41M(31M41Y41L)61M21Y(31F)41L32S											Fucosylated and Sialylated	N,4;	0		17860	58.97	866.569	866.769	5	866.77	-0.865277	4327.82	0	4.39	G1TMTN18GlcNAc	7				1931.52
FGB_N394_7	GTAGNALMDGASQLMGENR_N394_N4H6F1S1	01Y41Y41M(31M(21Y41L32S)41Y(31F)41L)61M61M									N4H6F1S1	C167H285N31O93S2Ct4Nf1	Fucosylated and Sialylated	N,1;	0		12833	39.27	1087.22	1087.22	4	1087.21	7.19912	4343.81	0	2.86	G1TMTN18GlcNAc	6				8750.84	2238.17	11174.5
FGB_N394_15		01Y41Y41M(31M(21Y(31F)41L32S)41Y41L)61M61M											Fucosylated and Sialylated	N,4;	0		17885	59.04	1087.22	1087.22	4	1087.21	7.08684	4343.81	0	23.86	G1TMTN18GlcNAc	15		7086.62		38665.8		54122.3	9563.53	6581.54
FGB_N394_16		01Y41Y41M(31M(21Y41L32S)41Y31F)61M(31M)61M											Fucosylated and Sialylated	N,4;	0		17885	59.04	1087.22	1087.22	4	1087.21	7.08684	4343.81	0	23.86	G1TMTN18GlcNAc	15		7086.62		38665.8		54122.3	9563.53	6581.54
FGB_N394_17		01Y(61F)41Y41M(31M(21Y41L32S)41Y41L)61M61M											Fucosylated and Sialylated	N,3;	0		17895	59.06	869.974	869.974	5	869.969	6.28436	4343.81	0	6.11	G1TMTN18GlcNAc	8				3133.61		2477.77
FGB_N394_8	GTAGNALMDGASQLMGENR_N394_N4H6F3S0	01Y41Y41M(31M(21Y(31F)41L21F)41Y(31F)41L)61M61M									N4H6F3S0	C168H288N30O93S2Ct4Nf1	Fucosylated	N,1;	0		13107	40.03	1087.47	1087.47	4	1087.46	1.82767	4344.83	0	1.79	G1TMTN18GlcNAc	5	2202.67			3085.82	2432.32	5343.21	2686.66	2175.47
FGB_N394_9		01Y41Y41M(31M(21Y(31F)41L21F)41Y41L21F)61M61M											Fucosylated	N,1;	0		13107	40.03	1087.47	1087.47	4	1087.46	1.82767	4344.83	0	1.79	G1TMTN18GlcNAc	5	2202.67			3085.82	2432.32	5343.21	2686.66	2175.47
FGG_N78_3	DLQSLEDILHQVENK_N78_N4H4F2S0	01Y41Y41M(31M)(41Y)61M21Y(31F)41L21F	P02679	FGG	78	65	79	DLQSLEDILHQVENK	DKDLQSLEDILHQVENKTSEVKQLIKAIQLT	N-X-T	N4H4F2S0	C160H278N27O80Ct8Nf2	Fucosylated	N,1;	0		19467	57.85	998.98	999.23	4	999.226	4.69438	3991.88	0	2.7	D1TMTN14GlcNAcK15TMT	5		2478.25		3644.12		4398.51
FGG_N78_4		01Y41Y41M(31M41Y)61M21Y(31F)41L21F											Fucosylated	N,1;	0		19467	57.85	998.98	999.23	4	999.226	4.69438	3991.88	0	2.7	D1TMTN14GlcNAcK15TMT	5		2478.25		3644.12		4398.51
FGG_N78_5	DLQSLEDILHQVENK_N78_N4H5F0S1	01Y41Y41M(31M(21Y41L32S)41Y)61M61M									N4H5F0S1	C165H285N28O85Ct8Nf2	Sialylated	N,4;	0		19757	58.47	1039.49	1039.49	4	1039.48	6.57986	4152.91	0	36.89	D1TMTN14GlcNAcK15TMT	15				25601.9	4346.73	28630.8	5292.93	2547.1
FGG_N78_6		01Y41Y41M(31M)61M(21Y41L32S)61Y41L											Sialylated	N,4;	0		19757	58.47	1039.49	1039.49	4	1039.48	6.57986	4152.91	0	36.89	D1TMTN14GlcNAcK15TMT	15				25601.9	4346.73	28630.8	5292.93	2547.1
FGG_N78_1	DLQSLEDILHQVENK_N78_N4H6F1S0	01Y41Y41M(31M(21Y(31F)41L)41Y41L)61M61M									N4H6F1S0	C166H288N27O86Ct8Nf2	Fucosylated	N,1;	0		19421	57.72	1043.74	1043.74	4	1043.74	6.3874	4169.93	0	21.43	D1TMTN14GlcNAcK15TMT	13				18479.9	3948.42	20404.7	2681.38
FGG_N78_2		01Y41Y41M(31M(21Y41L21F)41Y41L)61M61M											Fucosylated	N,1;	0		19421	57.72	1043.74	1043.74	4	1043.74	6.3874	4169.93	0	21.43	D1TMTN14GlcNAcK15TMT	13				18479.9	3948.42	20404.7	2681.38
FGG_N78_8	VDKDLQSLEDILHQVENK_N78_N4H5F0S1	01Y41Y41M(31M)61M(21Y41L32S)61Y41L									N4H5F0S1	C188H331N33O92Ct12Nf3	Sialylated	N,5;	0		20278	60.3	1182.33	1182.33	4	1182.32	8.36825	4724.26	1	20.06	V1TMTK3TMTN17GlcNAcK18TMT	11	27951.7	24227.4	25647	309639	28764.6	278064	49538.7	68923.6
FGG_N78_9		01Y41Y41M(31M41Y41L)61M61Y41L32S											Sialylated	N,5;	1	35AI5,	20278	60.3	1182.33	1182.33	4	1182.32	8.36825	4724.26	1	20.06	V1TMTK3TMTN17GlcNAcK18TMT	11	27951.7	24227.4	25647	309639	28764.6	278064	49538.7	68923.6
FGG_N78_7	VDKDLQSLEDILHQVENK_N78_N4H5F2S0	01Y41Y41M(31M41Y41L)61M21Y(31F)41L21F									N4H5F2S0	C189H334N32O92Ct12Nf3	Fucosylated	N,3;	0		20277	60.3	946.067	946.267	5	946.263	4.74293	4725.28	1	11.95	V1TMTK3TMTN17GlcNAcK18TMT	9			28611.4	407343		227831	40815.2	39277
FGG_N78_10	VDKDLQSLEDILHQVENK_N78_N4H5F2S1	01Y41Y41M(31M(21Y(31F)41L32S)41Y31F)61M61M									N4H5F2S1	C200H351N33O100Ct12Nf3	Fucosylated and Sialylated	N,2;	1	YII3,	20669	61.37	1004.29	1004.49	5	1004.48	7.59601	5016.38	1	5.77	V1TMTK3TMTN17GlcNAcK18TMT	8			4248.19	33519.8	3742.34	31628.9		3726.95
FGG_N78_11		01Y41Y41M(31M21Y(31F)41L21F)61M61Y41L32S											Fucosylated and Sialylated	N,2;	1	25AII3,	20669	61.37	1004.29	1004.49	5	1004.48	7.59601	5016.38	1	5.77	V1TMTK3TMTN17GlcNAcK18TMT	8			4248.19	33519.8	3742.34	31628.9		3726.95
FGL2_N263_2	LDGSTNFTR_N263_N3H4F0S1	01Y41Y41M(31M)61M61Y41L32S	Q14314	FGL2	263	258	266	LDGSTNFTR	GGGWTVLQARLDGSTNFTRTWQDYKAGFGNL	N-X-T	N3H4F0S1	C109H184N18O61Ct4Nf1	Sialylated	N,1;	6	02AI2,BI1,35AI4,35AI3,BI3,YI6,	11266	40.82	930.41	930.41	3	930.405	5.80531	2788.2	0	3.48	L1TMTN6GlcNAc	5	14518.1	3103.18	2378.82	3288.84	4026.11		30560	2164.84
FGL2_N263_1	LDGSTNFTR_N263_N3H4F2S0	01Y41Y41M(31M)61M21Y(31F)41L21F									N3H4F2S0	C110H187N17O61Ct4Nf1	Fucosylated	N,1;	1	25AI3,	11266	40.82	930.41	930.743	3	930.745	-2.122	2789.22	0	3.48	L1TMTN6GlcNAc	5	14518.1	3103.18	2378.82	3288.84	4026.11		30560	2164.84
FGL2_N336_1	LHVGNYNGTAGDALR_N336_N4H5F1S0	01Y(61F)41Y41M(31M)61M(21Y41L)61Y41L			336	330	344	LHVGNYNGTAGDALR	VANEFLKYRLHVGNYNGTAGDALRFNKHYNH	N-X-T	N4H5F1S0	C142H237N27O73Ct4Nf1	Fucosylated	N,0;	1	YI3,	7618	25.15	1186.54	1186.21	3	1186.2	8.6607	3555.58	0	7.2	L1TMTN7GlcNAc	8	2841		1949.89	4511.79	10797		15620.1	1885.43
FGL2_N336_2		01Y(61F)41Y41M(31M41Y41L)61M61Y41L											Fucosylated	N,0;	0		7618	25.15	1186.54	1186.21	3	1186.2	8.6607	3555.58	0	7.2	L1TMTN7GlcNAc	8	2841		1949.89	4511.79	10797		15620.1	1885.43
FGL2_N336_3	LHVGNYNGTAGDALR_N336_N4H5F1S1	01Y(61F)41Y41M(31M)61M(21Y41L32S)61Y41L									N4H5F1S1	C153H254N28O81Ct4Nf1	Fucosylated and Sialylated	N,0;	0		12096	43.1	1283.57	1283.24	3	1283.23	7.18891	3846.68	0	3.45	L1TMTN7GlcNAc	7							2032.95
FGL2_N336_4		01Y(61F)41Y41M(31M41Y41L)61M61Y41L32S											Fucosylated and Sialylated	N,0;	0		12096	43.1	1283.57	1283.24	3	1283.23	7.18891	3846.68	0	3.45	L1TMTN7GlcNAc	7							2032.95
FKBP10_N70_3	YHYNGTFEDGK_N70_N2H5F0S0	01Y41Y41M(31M)61M(31M)61M	Q96AY3	FKBP10	70	67	77	YHYNGTFEDGK	CPREVQMGDFVRYHYNGTFEDGKKFDSSYDR	N-X-T	N2H5F0S0	C122H196N19O59Ct8Nf2	High mannose	N,1;	6	BI1,BII1,BIII1,BI2,04AI3,YI3,ZI1,YI1,	4050	15.13	1002.78	1002.78	3	1002.78	5.11567	3005.32	0	21.35	Y1TMTN4GlcNAcK11TMT	10	61951.2	20076.2	4497.95	4425.25	3919.37	10152.5	10155.8	5517.66
FKBP10_N70_1	YHYNGTFEDGK_N70_N2H6F0S0	01Y41Y41M(31M)61M(31M21M)61M									N2H6F0S0	C128H206N19O64Ct8Nf2	High mannose	N,1;	1	BI2,	3949	14.85	1056.8	1056.8	3	1056.8	5.10996	3167.37	0	12.6	Y1TMTN4GlcNAcK11TMT	8	15709.6	14817.8	7576.18	3763.9	7446.58	30556.6	18631.3	2849.42
FKBP10_N70_2		01Y41Y41M(31M21M)61M(31M)61M											High mannose	N,1;	1	BI2,	3949	14.85	1056.8	1056.8	3	1056.8	5.10996	3167.37	0	12.6	Y1TMTN4GlcNAcK11TMT	8	15709.6	14817.8	7576.18	3763.9	7446.58	30556.6	18631.3	2849.42
FKBP10_N70_8	YHYNGTFEDGK_N70_N2H8F0S0	01Y41Y41M(31M21M)61M(31M21M)61M21M									N2H8F0S0	C140H226N19O74Ct8Nf2	High mannose	N,0;	0		9983	37.31	1164.84	1164.84	3	1164.83	5.10184	3491.48	0	15.79	Y1TMTN4GlcNAcK11TMT	9	18847.6	17943	16100.3	13185.8	21261.9	35095.7	23814.2	14396.9
FKBP10_N70_9		01Y41Y41M(31M21M21M)61M(31M21M)61M											High mannose	N,0;	0		9983	37.31	1164.84	1164.84	3	1164.83	5.10184	3491.48	0	15.79	Y1TMTN4GlcNAcK11TMT	9	18847.6	17943	16100.3	13185.8	21261.9	35095.7	23814.2	14396.9
FKBP10_N70_10		01Y41Y41M(31M21M21M31G)61M(31M)61M											Complex/hybrid	N,0;	0		9983	37.31	1164.84	1164.84	3	1164.83	5.10184	3491.48	0	15.79	Y1TMTN4GlcNAcK11TMT	9	18847.6	17943	16100.3	13185.8	21261.9	35095.7	23814.2	14396.9
FKBP10_N70_6	YHYNGTFEDGKK_N70_N2H6F0S0	01Y41Y41M(31M)61M(31M21M)61M									N2H6F0S0	C142H238N22O67Ct12Nf3	High mannose	N,0;	2	BI2,BI2,	4599	16.64	882.168	882.168	4	882.162	6.74697	3524.63	1	3.85	Y1TMTN4GlcNAcK11TMTK12TMT	5	25725	35181	22462.9	7637.35	13610.4	54164.8	26934.5	12533.2
FKBP10_N70_7		01Y41Y41M(31M21M)61M(31M)61M											High mannose	N,0;	2	BI2,YI3,	4599	16.64	882.168	882.168	4	882.162	6.74697	3524.63	1	3.85	Y1TMTN4GlcNAcK11TMTK12TMT	5	25725	35181	22462.9	7637.35	13610.4	54164.8	26934.5	12533.2
FKBP10_N70_4	YHYNGTFEDGKK_N70_N2H7F0S0	01Y41Y41M(31M)61M(31M21M)61M21M									N2H7F0S0	C148H248N22O72Ct12Nf3	High mannose	N,1;	1	YI3,	4582	16.6	922.933	922.683	4	922.676	7.81234	3686.68	1	5.94	Y1TMTN4GlcNAcK11TMTK12TMT	6	16111.9	15454.9	12197.5	10786.8	11361.5	23503.4	16443.3	3769.06
FKBP10_N70_5		01Y41Y41M(31M21M21M)61M(31M)61M											High mannose	N,1;	3	BI2,BIII3,04AI3,YI3,YIII3,	4582	16.6	922.933	922.683	4	922.676	7.81234	3686.68	1	5.94	Y1TMTN4GlcNAcK11TMTK12TMT	6	16111.9	15454.9	12197.5	10786.8	11361.5	23503.4	16443.3	3769.06
FN1_N528_6	DQCIVDDITYNVNDTFHK_N528_N2H8F0S0	01Y41Y41M(31M21M)61M(31M21M)61M21M	P02751	FN1	528	516	533	DQCIVDDITYNVNDTFHK	QLRDQCIVDDITYNVNDTFHKRHEEGHMLNC	N-X-T	N2H8F0S0	C174H288N29O88S1Ct8Nf2	High mannose	N,0;	0		12710	38.93	1090.74	1090.74	4	1090.73	6.88495	4357.89	0	16.72	D1TMTC3CamN13GlcNAcK18TMT	11	3420.93	5392.52	2849.22	2765.55	4999.63	3481.47	2236.97	1294.73
FN1_N528_7		01Y41Y41M(31M21M21M)61M(31M21M)61M											High mannose	N,0;	0		12710	38.93	1090.74	1090.74	4	1090.73	6.88495	4357.89	0	16.72	D1TMTC3CamN13GlcNAcK18TMT	11	3420.93	5392.52	2849.22	2765.55	4999.63	3481.47	2236.97	1294.73
FN1_N528_8		01Y41Y41M(31M21M21M31G)61M(31M)61M											Complex/hybrid	N,0;	1	04AI3,13AIII4,	12710	38.93	1090.74	1090.74	4	1090.73	6.88495	4357.89	0	16.72	D1TMTC3CamN13GlcNAcK18TMT	11	3420.93	5392.52	2849.22	2765.55	4999.63	3481.47	2236.97	1294.73
FN1_N528_3	DQCIVDDITYNVNDTFHK_N528_N2H9F0S0	01Y41Y41M(31M21M21M)61M(31M21M)61M21M									N2H9F0S0	C180H298N29O93S1Ct8Nf2	High mannose	N,0;	0		12695	38.89	1508	1508	3	1507.99	8.66556	4519.95	0	12.34	D1TMTC3CamN13GlcNAcK18TMT	10			3098.96	3054.7	2267.5	4703.3		1646.68
FN1_N528_4		01Y41Y41M(31M21M21M31G)61M(31M21M)61M											Complex/hybrid	N,0;	0		12695	38.89	1508	1508	3	1507.99	8.66556	4519.95	0	12.34	D1TMTC3CamN13GlcNAcK18TMT	10			3098.96	3054.7	2267.5	4703.3		1646.68
FN1_N528_5		01Y41Y41M(31M21M21M31G31G)61M(31M)61M											Complex/hybrid	N,0;	0		12695	38.89	1508	1508	3	1507.99	8.66556	4519.95	0	12.34	D1TMTC3CamN13GlcNAcK18TMT	10			3098.96	3054.7	2267.5	4703.3		1646.68
FN1_N528_14	DQCIVDDITYNVNDTFHK_N528_N4H3F1S0	01Y(61F)41Y41M(31M)(41Y)61M61Y									N4H3F1S0	C166H274N31O77S1Ct8Nf2	Fucosylated	N,0;	0		12920	39.51	821.182	821.182	5	821.176	7.34524	4099.85	0	3.6	D1TMTC3CamN13GlcNAcK18TMT	7			2421.63				2532.6
FN1_N528_15		01Y(61F)41Y41M(31M41Y)61M61Y											Fucosylated	N,0;	0		12920	39.51	821.182	821.182	5	821.176	7.34524	4099.85	0	3.6	D1TMTC3CamN13GlcNAcK18TMT	7			2421.63				2532.6
FN1_N528_12	DQCIVDDITYNVNDTFHK_N528_N4H4F1S0	01Y41Y41M(31M(21Y31F)41Y)61M61M									N4H4F1S0	C172H284N31O82S1Ct8Nf2	Fucosylated	N,0;	2	CII2,YII3,	12836	39.28	853.591	853.591	5	853.586	5.93457	4261.9	0	10.16	D1TMTC3CamN13GlcNAcK18TMT	10						2515.25	4072.19	2473.23
FN1_N528_13		01Y41Y41M(31M)61M(21Y41L)61Y31F											Fucosylated	N,0;	0		12836	39.28	853.591	853.591	5	853.586	5.93457	4261.9	0	10.16	D1TMTC3CamN13GlcNAcK18TMT	10						2515.25	4072.19	2473.23
FN1_N528_18		01Y41Y41M(31M41Y41L)61M61Y31F											Fucosylated	N,0;	0		14373	43.86	1066.74	1066.74	4	1066.73	9.91454	4261.9	0	8.06	D1TMTC3CamN13GlcNAcK18TMT	9	5949.41		4648.67	11578.8	4137.22	10328.3	17243.8	6425.2
FN1_N528_30		01Y(61F)41Y41M(31M)61M(21Y41L)61Y											Fucosylated	N,0;	1	BI2,	17989	59.32	853.59	853.59	5	853.586	4.71899	4261.9	0	18.52	D1TMTC3CamN13GlcNAcK18TMT	12					3615.17	2830.71	4502.47
FN1_N528_31		01Y(61F)41Y41M(31M41Y41L)61M61Y											Fucosylated	N,0;	0		17989	59.32	853.59	853.59	5	853.586	4.71899	4261.9	0	18.52	D1TMTC3CamN13GlcNAcK18TMT	12					3615.17	2830.71	4502.47
FN1_N528_39	DQCIVDDITYNVNDTFHK_N528_N4H4F1S1	01Y41Y41M(31M)61M(21Y(31F)41L32S)61Y									N4H4F1S1	C183H301N32O90S1Ct8Nf2	Fucosylated and Sialylated	N,0;	0		18392	60.43	1139.51	1139.51	4	1139.5	8.36969	4553	0	8.92	D1TMTC3CamN13GlcNAcK18TMT	9				4106.54	2638.79	3003.78	2515.17
FN1_N528_40		01Y41Y41M(31M)61M(21Y41L32S)61Y31F											Fucosylated and Sialylated	N,0;	0		18392	60.43	1139.51	1139.51	4	1139.5	8.36969	4553	0	8.92	D1TMTC3CamN13GlcNAcK18TMT	9				4106.54	2638.79	3003.78	2515.17
FN1_N528_23	DQCIVDDITYNVNDTFHK_N528_N4H5F1S0	01Y41Y41M(31M)61M(21Y(31F)41L)61Y41L									N4H5F1S0	C178H294N31O87S1Ct8Nf2	Fucosylated	N,1;	0		17888	59.05	886.001	886.001	5	885.997	4.97267	4423.95	0	42.69	D1TMTC3CamN13GlcNAcK18TMT	16	2921.34	6346.15	5919.54	12012.9	11383	12702.8	2459.51	9995.51
FN1_N528_24		01Y41Y41M(31M)61M(21Y41L21F)61Y41L											Fucosylated	N,1;	0		17888	59.05	886.001	886.001	5	885.997	4.97267	4423.95	0	42.69	D1TMTC3CamN13GlcNAcK18TMT	16	2921.34	6346.15	5919.54	12012.9	11383	12702.8	2459.51	9995.51
FN1_N528_27		01Y(61F)41Y41M(31M(21Y41L)41Y)61M61M											Fucosylated	N,0;	1	BII2,	17894	59.06	1476	1476	3	1475.99	5.08905	4423.95	0	13.87	D1TMTC3CamN13GlcNAcK18TMT	11			2730.07	12581.5	3203.12	9306.54		3917.67
FN1_N528_28		01Y(61F)41Y41M(31M)61M(21Y41L)61Y41L											Fucosylated	N,0;	0		17894	59.06	1476	1476	3	1475.99	5.08905	4423.95	0	13.87	D1TMTC3CamN13GlcNAcK18TMT	11			2730.07	12581.5	3203.12	9306.54		3917.67
FN1_N528_29		01Y(61F)41Y41M(31M41Y41L)61M61Y41L											Fucosylated	N,0;	0		17894	59.06	1476	1476	3	1475.99	5.08905	4423.95	0	13.87	D1TMTC3CamN13GlcNAcK18TMT	11			2730.07	12581.5	3203.12	9306.54		3917.67
FN1_N528_34	DQCIVDDITYNVNDTFHK_N528_N4H5F1S1	01Y41Y41M(31M)61M(21Y(31F)41L32S)61Y41L									N4H5F1S1	C189H311N32O95S1Ct8Nf2	Fucosylated and Sialylated	N,1;	0		18325	60.25	1180.03	1180.03	4	1180.02	5.98761	4715.05	0	29.68	D1TMTC3CamN13GlcNAcK18TMT	14			6726.11	7082.61	20456.3	31342.5		6147.39
FN1_N528_35		01Y41Y41M(31M)61M(21Y41L32S)61Y(31F)41L											Fucosylated and Sialylated	N,1;	0		18325	60.25	1180.03	1180.03	4	1180.02	5.98761	4715.05	0	29.68	D1TMTC3CamN13GlcNAcK18TMT	14			6726.11	7082.61	20456.3	31342.5		6147.39
FN1_N528_36		01Y41Y41M(31M41Y41L)61M21Y(31F)41L32S											Fucosylated and Sialylated	N,1;	0		18325	60.25	1180.03	1180.03	4	1180.02	5.98761	4715.05	0	29.68	D1TMTC3CamN13GlcNAcK18TMT	14			6726.11	7082.61	20456.3	31342.5		6147.39
FN1_N528_37		01Y(61F)41Y41M(31M)61M(21Y41L32S)61Y41L											Fucosylated and Sialylated	N,0;	0		18326	60.25	944.222	944.222	5	944.216	6.50272	4715.05	0	4.36	D1TMTC3CamN13GlcNAcK18TMT	7					2485.2
FN1_N528_38		01Y(61F)41Y41M(31M41Y41L)61M61Y41L32S											Fucosylated and Sialylated	N,0;	0		18326	60.25	944.222	944.222	5	944.216	6.50272	4715.05	0	4.36	D1TMTC3CamN13GlcNAcK18TMT	7					2485.2
FN1_N528_16	DQCIVDDITYNVNDTFHK_N528_N4H5F3S0	01Y(61F)41Y41M(31M)61M(21Y(31F)41L21F)61Y41L									N4H5F3S0	C190H314N31O95S1Ct8Nf2	Fucosylated	N,0;	0		13858	42.1	1180.03	1180.28	4	1180.27	6.52119	4716.07	0	8.38	D1TMTC3CamN13GlcNAcK18TMT	9	4309.33			3849.74	5182.4	5367.71	4367.58	3974.52
FN1_N528_17		01Y(61F)41Y41M(31M41Y41L)61M21Y(31F)41L21F											Fucosylated	N,0;	1	BII3,	13858	42.1	1180.03	1180.28	4	1180.27	6.52119	4716.07	0	8.38	D1TMTC3CamN13GlcNAcK18TMT	9	4309.33			3849.74	5182.4	5367.71	4367.58	3974.52
FN1_N528_21	DQCIVDDITYNVNDTFHK_N528_N4H6F0S0	01Y41Y41M(31M(21Y41L)41Y)61M(31M)61M									N4H6F0S0	C178H294N31O88S1Ct8Nf2	Complex/hybrid	N,3;	0		17887	59.04	1111.5	1111.25	4	1111.24	8.98605	4439.95	0	64.61	D1TMTC3CamN13GlcNAcK18TMT	19		12654.4	21226.3	32039.5	20904.6	46090.8	10157.6	31177.5
FN1_N528_22		01Y41Y41M(31M(21Y41L)41Y41L)61M61M											Complex/hybrid	N,3;	5	03AI3,BI2,BII3,YII3,YII3,	17887	59.04	1111.5	1111.25	4	1111.24	8.98605	4439.95	0	64.61	D1TMTC3CamN13GlcNAcK18TMT	19		12654.4	21226.3	32039.5	20904.6	46090.8	10157.6	31177.5
FN1_N528_9	DQCIVDDITYNVNDTFHK_N528_N5H4F1S0	01Y(61F)41Y41M(31M41Y)61M(21Y41L)61Y									N5H4F1S0	C180H297N32O87S1Ct8Nf2	Fucosylated	N,0;	0		12726	38.98	1117.51	1117.51	4	1117.5	6.4471	4464.98	0	18.49	D1TMTC3CamN13GlcNAcK18TMT	12	3987.71		2430.9	6076.05	8463.98	9572.8	2820.58	2801.82
FN1_N528_10		01Y(61F)41Y41M(31M41Y41L31Y)61M61Y											Fucosylated	N,0;	0		12726	38.98	1117.51	1117.51	4	1117.5	6.4471	4464.98	0	18.49	D1TMTC3CamN13GlcNAcK18TMT	12	3987.71		2430.9	6076.05	8463.98	9572.8	2820.58	2801.82
FN1_N528_11		01Y41Y41M(31M)61M(21Y(31F)41L31Y)61Y											Fucosylated	N,0;	0		12726	38.98	1117.51	1117.51	4	1117.5	6.4471	4464.98	0	18.49	D1TMTC3CamN13GlcNAcK18TMT	12	3987.71		2430.9	6076.05	8463.98	9572.8	2820.58	2801.82
FN1_N528_32		01Y41Y41M(31M41Y(31F)41L31Y)61M61Y											Fucosylated	N,0;	0		18006	59.37	1117.51	1117.51	4	1117.5	5.02704	4464.98	0	13.94	D1TMTC3CamN13GlcNAcK18TMT	11			8681.22	5559.67	2640.13			1885.39
FN1_N528_33		01Y41Y41M(31M41Y41L)61M(21Y31F)61Y											Fucosylated	N,0;	0		18006	59.37	1117.51	1117.51	4	1117.5	5.02704	4464.98	0	13.94	D1TMTC3CamN13GlcNAcK18TMT	11			8681.22	5559.67	2640.13			1885.39
FN1_N528_25	DQCIVDDITYNVNDTFHK_N528_N5H5F1S0	01Y(61F)41Y41M(31M41Y41L)(41Y)61M61Y41L									N5H5F1S0	C186H307N32O92S1Ct8Nf2	Fucosylated	N,0;	0		17892	59.06	1158.02	1158.02	4	1158.01	2.82206	4627.03	0	7.51	D1TMTC3CamN13GlcNAcK18TMT	8	2376.43		3208.14	10709.1	3245.76	5276.74	2303.4	2068
FN1_N528_26		01Y(61F)41Y41M(31M41Y41L)61M(21Y41L)61Y											Fucosylated	N,0;	0		17892	59.06	1158.02	1158.02	4	1158.01	2.82206	4627.03	0	7.51	D1TMTC3CamN13GlcNAcK18TMT	8	2376.43		3208.14	10709.1	3245.76	5276.74	2303.4	2068
FN1_N528_19	DQCIVDDITYNVNDTFHK_N528_N5H6F1S0	01Y(61F)41Y41M(31M)61M(21Y41L31Y41L)61Y41L									N5H6F1S0	C192H317N32O97S1Ct8Nf2	Fucosylated	N,0;	0		17800	58.81	959.23	959.03	5	959.023	6.47956	4789.08	0	8.39	D1TMTC3CamN13GlcNAcK18TMT	9					2954.41	3148.09
FN1_N528_20		01Y(61F)41Y41M(31M41Y41L31Y41L)61M61Y41L											Fucosylated	N,0;	0		17800	58.81	959.23	959.03	5	959.023	6.47956	4789.08	0	8.39	D1TMTC3CamN13GlcNAcK18TMT	9					2954.41	3148.09
FN1_N528_1	DQCIVDDITYNVNDTFHK_N528_N6H4F0S0	01Y41Y41M(31M41Y)(41Y)61M(21Y41L)61Y									N6H4F0S0	C182H300N33O88S1Ct8Nf2	Complex/hybrid	N,3;	0		12685	38.86	1131.25	1131.75	4	1131.76	-3.87446	4522	0	61.91	D1TMTC3CamN13GlcNAcK18TMT	19		4429.89	11163.5	4800.83	9936.65	22997.1	3376.83	6689.72
FN1_N528_2		01Y41Y41M(31M41Y41L31Y)(41Y)61M61Y											Complex/hybrid	N,3;	0		12685	38.86	1131.25	1131.75	4	1131.76	-3.87446	4522	0	61.91	D1TMTC3CamN13GlcNAcK18TMT	19		4429.89	11163.5	4800.83	9936.65	22997.1	3376.83	6689.72
FN1_N542_7	HEEGHMLNCTCFGQGR_N542_N2H9F0S0	01Y41Y41M(31M21M21M31G)61M(31M21M)61M			542	535	550	HEEGHMLNCTCFGQGR	VNDTFHKRHEEGHMLNCTCFGQGRGRWKCDP	N-X-T	N2H9F0S0	C155H254N30O83S3Ct4Nf1	Complex/hybrid	N,1;	0		8163	32.35	1007.91	1007.9	4	1007.9	1.62839	4026.59	0	13.68	H1TMTN8GlcNAcC9CamC11Cam	11			1816.76			2926.22		2343.72
FN1_N542_8		01Y41Y41M(31M21M21M31G31G)61M(31M)61M											Complex/hybrid	N,1;	0		8163	32.35	1007.91	1007.9	4	1007.9	1.62839	4026.59	0	13.68	H1TMTN8GlcNAcC9CamC11Cam	11			1816.76			2926.22		2343.72
FN1_N542_16	HEEGHMLNCTCFGQGR_N542_N3H5F0S0	01Y41Y41M(31M41Y)61M(31M)61M									N3H5F0S0	C139H227N31O68S3Ct4Nf1	Complex/hybrid	N,0;	1	BIII1,	8369	32.92	896.626	896.626	4	896.62	6.82096	3581.46	0	3.1	H1TMTN8GlcNAcC9CamC11Cam	6				5003.03				2882.02
FN1_N542_17		01Y41Y41M(31M41Y41L)61M61M											Complex/hybrid	N,0;	1	BII3,	8369	32.92	896.626	896.626	4	896.62	6.82096	3581.46	0	3.1	H1TMTN8GlcNAcC9CamC11Cam	6				5003.03				2882.02
FN1_N542_14	HEEGHMLNCTCFGQGR_N542_N4H4F1S0	01Y(61F)41Y41M(31M)61M(21Y41L)61Y									N4H4F1S0	C147H240N32O72S3Ct4Nf1	Fucosylated	N,0;	1	BI2,	8304	32.74	943.398	943.398	4	943.391	7.36647	3768.54	0	8.97	H1TMTN8GlcNAcC9CamC11Cam	9				13786		11317.3	15154.8
FN1_N542_15		01Y(61F)41Y41M(31M41Y41L)61M61Y											Fucosylated	N,0;	0		8304	32.74	943.398	943.398	4	943.391	7.36647	3768.54	0	8.97	H1TMTN8GlcNAcC9CamC11Cam	9				13786		11317.3	15154.8
FN1_N542_11	HEEGHMLNCTCFGQGR_N542_N4H5F0S0	01Y41Y41M(31M(21Y41L)41Y)61M61M									N4H5F0S0	C147H240N32O73S3Ct4Nf1	Complex/hybrid	N,0;	1	BII2,	8282	32.68	947.394	947.394	4	947.39	3.90954	3784.53	0	7.14	H1TMTN8GlcNAcC9CamC11Cam	9		3049		2269.12	2804.26	9756.14	3572.26	2320.18
FN1_N542_12		01Y41Y41M(31M41Y41L)61M61Y41L											Complex/hybrid	N,0;	0		8282	32.68	947.394	947.394	4	947.39	3.90954	3784.53	0	7.14	H1TMTN8GlcNAcC9CamC11Cam	9		3049		2269.12	2804.26	9756.14	3572.26	2320.18
FN1_N542_13		01Y41Y41M(31M)61M(21Y41L)61Y41L											Complex/hybrid	N,0;	1	YI3,	8296	32.72	1262.86	1262.86	3	1262.85	6.3941	3784.53	0	4.26	H1TMTN8GlcNAcC9CamC11Cam	7					3717.33	4381.79		1453.66
FN1_N542_9	HEEGHMLNCTCFGQGR_N542_N4H5F1S0	01Y41Y41M(31M(21Y(31F)41L)41Y)61M61M									N4H5F1S0	C153H250N32O77S3Ct4Nf1	Fucosylated	N,0;	0		8233	32.55	983.91	983.91	4	983.905	5.28311	3930.59	0	5.02	H1TMTN8GlcNAcC9CamC11Cam	7				2356.49		3144.56	5077.05
FN1_N542_10		01Y41Y41M(31M(21Y41L)41Y31F)61M61M											Fucosylated	N,0;	0		8233	32.55	983.91	983.91	4	983.905	5.28311	3930.59	0	5.02	H1TMTN8GlcNAcC9CamC11Cam	7				2356.49		3144.56	5077.05
FN1_N542_5	HEEGHMLNCTCFGQGR_N542_N4H5F1S1	01Y(61F)41Y41M(31M)61M(21Y41L32S)61Y41L									N4H5F1S1	C164H267N33O85S3Ct4Nf1	Fucosylated and Sialylated	N,0;	0		3874	14.68	1056.68	1056.68	4	1056.68	5.71159	4221.69	0	5.48	H1TMTN8GlcNAcC9CamC11Cam	8					2404.91	3212.7	4095.3
FN1_N542_6		01Y41Y41M(31M)61M(21Y(31F)41L32S)61Y41L											Fucosylated and Sialylated	N,0;	0		3874	14.68	1056.68	1056.68	4	1056.68	5.71159	4221.69	0	5.48	H1TMTN8GlcNAcC9CamC11Cam	8					2404.91	3212.7	4095.3
FN1_N542_4	HEEGHMLNCTCFGQGR_N542_N4H5F3S0	01Y(61F)41Y41M(31M)61M(21Y(31F)41L21F)61Y41L									N4H5F3S0	C165H270N32O85S3Ct4Nf1	Fucosylated	N,0;	0		3874	14.68	1056.68	1056.93	4	1056.93	0.415382	4222.71	0	5.48	H1TMTN8GlcNAcC9CamC11Cam	8					2404.91	3212.7	4095.3
FN1_N1007_30	LDAPTNLQFVNETDSTVLVR_N1007_N2H7F0S0	01Y41Y41M(31M)61M(31M21M)61M21M			1007	997	1016	LDAPTNLQFVNETDSTVLVR	QQTTKLDAPTNLQFVNETDSTVLVRWTPPRA	N-X-T	N2H7F0S0	C163H275N29O81Ct4Nf1	High mannose	N,0;	0		14390	43.56	1001.72	1001.72	4	1001.72	6.04429	4001.84	0	6	L1TMTN11GlcNAc	9		3230.84	1541.39		1834.49
FN1_N1007_31		01Y41Y41M(31M21M)61M(31M21M)61M											High mannose	N,0;	2	BI2,BI2,	14390	43.56	1001.72	1001.72	4	1001.72	6.04429	4001.84	0	6	L1TMTN11GlcNAc	9		3230.84	1541.39		1834.49
FN1_N1007_32		01Y41Y41M(31M21M21M)61M(31M)61M											High mannose	N,0;	1	BI2,BIII3,	14390	43.56	1001.72	1001.72	4	1001.72	6.04429	4001.84	0	6	L1TMTN11GlcNAc	9		3230.84	1541.39		1834.49
FN1_N1007_23	LDAPTNLQFVNETDSTVLVR_N1007_N2H8F0S0	01Y41Y41M(31M21M)61M(31M21M)61M21M									N2H8F0S0	C169H285N29O86Ct4Nf1	High mannose	N,1;	0		14294	43.3	1042.24	1042.24	4	1042.23	4.96222	4163.9	0	51.5	L1TMTN11GlcNAc	19				2598.78	3465.22		2452.21	1586.44
FN1_N1007_24		01Y41Y41M(31M21M21M)61M(31M21M)61M											High mannose	N,1;	0		14294	43.3	1042.24	1042.24	4	1042.23	4.96222	4163.9	0	51.5	L1TMTN11GlcNAc	19				2598.78	3465.22		2452.21	1586.44
FN1_N1007_25		01Y41Y41M(31M21M21M31G)61M(31M)61M											Complex/hybrid	N,1;	0		14294	43.3	1042.24	1042.24	4	1042.23	4.96222	4163.9	0	51.5	L1TMTN11GlcNAc	19				2598.78	3465.22		2452.21	1586.44
FN1_N1007_20	LDAPTNLQFVNETDSTVLVR_N1007_N2H9F0S0	01Y41Y41M(31M21M21M)61M(31M21M)61M21M									N2H9F0S0	C175H295N29O91Ct4Nf1	High mannose	N,0;	0		14213	43.07	1443.33	1443.33	3	1443.32	3.71074	4325.95	0	8.6	L1TMTN11GlcNAc	10			2132.02			4104.73		1591.92
FN1_N1007_21		01Y41Y41M(31M21M21M31G)61M(31M21M)61M											Complex/hybrid	N,0;	0		14213	43.07	1443.33	1443.33	3	1443.32	3.71074	4325.95	0	8.6	L1TMTN11GlcNAc	10			2132.02			4104.73		1591.92
FN1_N1007_22		01Y41Y41M(31M21M21M31G31G)61M(31M)61M											Complex/hybrid	N,0;	0		14213	43.07	1443.33	1443.33	3	1443.32	3.71074	4325.95	0	8.6	L1TMTN11GlcNAc	10			2132.02			4104.73		1591.92
FN1_N1007_38	LDAPTNLQFVNETDSTVLVR_N1007_N3H3F1S0	01Y(61F)41Y41M(31M)61M61Y									N3H3F1S0	C153H258N30O70Ct4Nf1	Fucosylated	N,0;	3	BI1,CI1,BI2,	14558	44.03	1235.61	1235.27	3	1235.26	8.26506	3702.77	0	18.61	L1TMTN11GlcNAc	13		3512.74	8758.22	9787	5061.88	4265.71	2960.23	2557.06
FN1_N1007_39		01Y41Y41M(31M)61M61Y31F											Fucosylated	N,0;	7	BI2,ZI1,YI1,YI2,YI3,YI4,YI1,	14558	44.03	1235.61	1235.27	3	1235.26	8.26506	3702.77	0	18.61	L1TMTN11GlcNAc	13		3512.74	8758.22	9787	5061.88	4265.71	2960.23	2557.06
FN1_N1007_34	LDAPTNLQFVNETDSTVLVR_N1007_N4H3F2S0	01Y(61F)41Y41M(31M)61M(21Y31F)61Y									N4H3F2S0	C167H281N31O79Ct4Nf1	Fucosylated	N,0;	1	CI2,	14442	43.69	1014.24	1014.24	4	1014.23	7.95077	4051.91	0	4.44	L1TMTN11GlcNAc	8	2442.84
FN1_N1007_35		01Y(61F)41Y41M(31M41Y31F)61M61Y											Fucosylated	N,0;	1	BI2,	14442	43.69	1014.24	1014.24	4	1014.23	7.95077	4051.91	0	4.44	L1TMTN11GlcNAc	8	2442.84
FN1_N1007_63	LDAPTNLQFVNETDSTVLVR_N1007_N4H5F0S1	01Y41Y41M(31M)61M(21Y41L32S)61Y41L									N4H5F0S1	C178H298N32O89Ct4Nf1	Sialylated	N,0;	0		18910	61.85	1095.01	1095.01	4	1095	7.18271	4374.99	0	25.84	L1TMTN11GlcNAc	15					7841.79	9460.48	11682.2
FN1_N1007_64		01Y41Y41M(31M41Y41L)61M61Y41L32S											Sialylated	N,0;	0		18924	61.89	1459.68	1459.68	3	1459.67	7.6321	4374.99	0	5.58	L1TMTN11GlcNAc	8						2368.01
FN1_N1007_69	LDAPTNLQFVNETDSTVLVR_N1007_N4H5F0S2	01Y41Y41M(31M)61M(21Y41L32S)61Y41L32S									N4H5F0S2	C189H315N33O97Ct4Nf1	Sialylated	N,1;	0		19229	62.72	1167.79	1167.79	4	1167.78	6.3733	4666.09	0	26.13	L1TMTN11GlcNAc	15			12117.7		12329.9	55802.1	18602.4
FN1_N1007_70		01Y41Y41M(31M41Y41L32S)61M61Y41L32S											Sialylated	N,1;	0		19229	62.72	1167.79	1167.79	4	1167.78	6.3733	4666.09	0	26.13	L1TMTN11GlcNAc	15			12117.7		12329.9	55802.1	18602.4
FN1_N1007_10	LDAPTNLQFVNETDSTVLVR_N1007_N4H5F1S0	01Y41Y41M(31M(21Y41L)41Y31F)61M61M									N4H5F1S0	C173H291N31O85Ct4Nf1	Fucosylated	N,3;	0		14104	42.77	1058.75	1058.75	4	1058.75	5.79337	4229.95	0	68.88	L1TMTN11GlcNAc	22	12827.7		7879	28141.6	23242.3	32131.6	13281.4	7462.54
FN1_N1007_11		01Y41Y41M(31M41Y(31F)41L)61M61Y41L											Fucosylated	N,3;	0		14104	42.77	1058.75	1058.75	4	1058.75	5.79337	4229.95	0	68.88	L1TMTN11GlcNAc	22	12827.7		7879	28141.6	23242.3	32131.6	13281.4	7462.54
FN1_N1007_12		01Y(61F)41Y41M(31M)61M(21Y41L)61Y41L											Fucosylated	N,0;	1	BI3,	14106	42.77	1411.67	1411.33	3	1411.32	5.1334	4229.95	0	24.47	L1TMTN11GlcNAc	13				10062.5	9597.16	10471.1	2789.62	4047.87
FN1_N1007_13		01Y(61F)41Y41M(31M41Y41L)61M61Y41L											Fucosylated	N,0;	0		14106	42.77	1411.67	1411.33	3	1411.32	5.1334	4229.95	0	24.47	L1TMTN11GlcNAc	13				10062.5	9597.16	10471.1	2789.62	4047.87
FN1_N1007_36		01Y41Y41M(31M)61M(21Y(31F)41L)61Y41L											Fucosylated	N,0;	0		14476	43.79	1058.76	1058.76	4	1058.75	9.59818	4229.95	0	1.77	L1TMTN11GlcNAc	5		2510.32					2488.76
FN1_N1007_37		01Y41Y41M(31M)61M(21Y41L21F)61Y41L											Fucosylated	N,0;	0		14476	43.79	1058.76	1058.76	4	1058.75	9.59818	4229.95	0	1.77	L1TMTN11GlcNAc	5		2510.32					2488.76
FN1_N1007_50	LDAPTNLQFVNETDSTVLVR_N1007_N4H5F1S1	01Y41Y41M(31M)61M(21Y(31F)41L32S)61Y41L									N4H5F1S1	C184H308N32O93Ct4Nf1	Fucosylated and Sialylated	N,1;	0		18833	61.64	1508.37	1508.37	3	1508.36	7.01966	4521.05	0	24.01	L1TMTN11GlcNAc	15	2439.75		3386.14	5847.7	13481.7	12730.4	3749.85	8645.95
FN1_N1007_51		01Y41Y41M(31M)61M(21Y41L32S)61Y(31F)41L											Fucosylated and Sialylated	N,1;	0		18833	61.64	1508.37	1508.37	3	1508.36	7.01966	4521.05	0	24.01	L1TMTN11GlcNAc	15	2439.75		3386.14	5847.7	13481.7	12730.4	3749.85	8645.95
FN1_N1007_52		01Y41Y41M(31M41Y41L)61M21Y(31F)41L32S											Fucosylated and Sialylated	N,1;	0		18833	61.64	1508.37	1508.37	3	1508.36	7.01966	4521.05	0	24.01	L1TMTN11GlcNAc	15	2439.75		3386.14	5847.7	13481.7	12730.4	3749.85	8645.95
FN1_N1007_62	LDAPTNLQFVNETDSTVLVR_N1007_N4H5F2S0	01Y41Y41M(31M)61M(21Y(31F)41L21F)61Y41L									N4H5F2S0	C179H301N31O89Ct4Nf1	Fucosylated	N,0;	0		18910	61.85	1095.01	1095.26	4	1095.26	2.85349	4376.01	0	25.84	L1TMTN11GlcNAc	15					7841.79	9460.48	11682.2
FN1_N1007_71	LDAPTNLQFVNETDSTVLVR_N1007_N4H6F1S1	01Y(61F)41Y41M(31M(21Y41L32S)41Y41L)61M61M									N4H6F1S1	C190H318N32O98Ct4Nf1	Fucosylated and Sialylated	N,0;	0		19231	62.73	1172.04	1172.04	4	1172.03	6.62012	4683.1	0	34.11	L1TMTN11GlcNAc	16						16769.6
FN1_N1007_72		01Y41Y41M(31M(21Y(31F)41L32S)41Y41L)61M61M											Fucosylated and Sialylated	N,0;	0		19231	62.73	1172.04	1172.04	4	1172.03	6.62012	4683.1	0	34.11	L1TMTN11GlcNAc	16						16769.6
FN1_N1007_73		01Y41Y41M(31M(21Y41L32S)41Y(31F)41L)61M61M											Fucosylated and Sialylated	N,0;	0		19231	62.73	1172.04	1172.04	4	1172.03	6.62012	4683.1	0	34.11	L1TMTN11GlcNAc	16						16769.6
FN1_N1007_47	LDAPTNLQFVNETDSTVLVR_N1007_N4H6F2S0	01Y41Y41M(31M(21Y(31F)41L)41Y(31F)41L)61M61M									N4H6F2S0	C185H311N31O94Ct4Nf1	Fucosylated	N,3;	0		18831	61.63	1135.78	1135.78	4	1135.77	9.06876	4538.06	0	70.76	L1TMTN11GlcNAc	22	3861.31			5293.29	21557.9	17901.4	3895.86	5373.92
FN1_N1007_48		01Y41Y41M(31M(21Y(31F)41L21F)41Y41L)61M61M											Fucosylated	N,3;	0		18831	61.63	1135.78	1135.78	4	1135.77	9.06876	4538.06	0	70.76	L1TMTN11GlcNAc	22	3861.31			5293.29	21557.9	17901.4	3895.86	5373.92
FN1_N1007_49		01Y41Y41M(31M(21Y41L21F)41Y(31F)41L)61M61M											Fucosylated	N,3;	0		18831	61.63	1135.78	1135.78	4	1135.77	9.06876	4538.06	0	70.76	L1TMTN11GlcNAc	22	3861.31			5293.29	21557.9	17901.4	3895.86	5373.92
FN1_N1007_26	LDAPTNLQFVNETDSTVLVR_N1007_N5H4F1S0	01Y41Y41M(31M41Y(31F)41L31Y)61M61Y									N5H4F1S0	C175H294N32O85Ct4Nf1	Fucosylated	N,0;	0		14363	43.48	1425.01	1425.01	3	1425	5.78637	4270.98	0	3.57	L1TMTN11GlcNAc	6				14307.9
FN1_N1007_27		01Y41Y41M(31M41Y41L31Y)61M61Y31F											Fucosylated	N,0;	0		14363	43.48	1425.01	1425.01	3	1425	5.78637	4270.98	0	3.57	L1TMTN11GlcNAc	6				14307.9
FN1_N1007_33		01Y41Y41M(31M41Y31F)61M(21Y41L)61Y											Fucosylated	N,0;	0		14396	43.57	1069.01	1069.01	4	1069	6.83928	4270.98	0	27.98	L1TMTN11GlcNAc	15		12156.7	29213.3	10643.4	8182.9
FN1_N1007_55	LDAPTNLQFVNETDSTVLVR_N1007_N5H4F1S1	01Y41Y41M(31M41Y)61M(21Y41L32S)61Y31F									N5H4F1S1	C186H311N33O93Ct4Nf1	Fucosylated and Sialylated	N,1;	0		18848	61.68	1141.78	1141.78	4	1141.78	1.97064	4562.08	0	31.49	L1TMTN11GlcNAc	16			12043.8	10623.7
FN1_N1007_53	LDAPTNLQFVNETDSTVLVR_N1007_N5H4F3S0	01Y41Y41M(31M)61M(21Y(31F)41L31Y31F)61Y31F									N5H4F3S0	C187H314N32O93Ct4Nf1	Fucosylated	N,1;	1	YI3,	18848	61.68	1141.78	1142.03	4	1142.03	-1.53878	4563.1	0	31.49	L1TMTN11GlcNAc	16			12043.8	10623.7
FN1_N1007_54		01Y41Y41M(31M41Y)61M(21Y(31F)41L21F)61Y31F											Fucosylated	N,1;	0		18848	61.68	1141.78	1142.03	4	1142.03	-1.53878	4563.1	0	31.49	L1TMTN11GlcNAc	16			12043.8	10623.7
FN1_N1007_3	LDAPTNLQFVNETDSTVLVR_N1007_N5H5F1S0	01Y41Y41M(31M41Y(31F)41L31Y)61M61Y41L									N5H5F1S0	C181H304N32O90Ct4Nf1	Fucosylated	N,0;	0		14060	42.65	1109.52	1109.52	4	1109.51	7.99513	4433.03	0	7.41	L1TMTN11GlcNAc	8			2620.7	11499			9502.47	2200.15
FN1_N1007_4		01Y41Y41M(31M41Y41L31Y31F)61M61Y41L											Fucosylated	N,0;	0		14060	42.65	1109.52	1109.52	4	1109.51	7.99513	4433.03	0	7.41	L1TMTN11GlcNAc	8			2620.7	11499			9502.47	2200.15
FN1_N1007_1	LDAPTNLQFVNETDSTVLVR_N1007_N5H6F1S0	01Y(61F)41Y41M(31M41Y41L31Y41L)61M61Y41L									N5H6F1S0	C187H314N32O95Ct4Nf1	Fucosylated	N,0;	0		14040	42.6	1150.03	1150.03	4	1150.03	5.45972	4595.09	0	13.23	L1TMTN11GlcNAc	11			14308.6	13438.8	54933.4	24369.6		14842.6
FN1_N1007_2		01Y41Y41M(31M)61M(21Y41L31Y41L)61Y(31F)41L											Fucosylated	N,0;	0		14040	42.6	1150.03	1150.03	4	1150.03	5.45972	4595.09	0	13.23	L1TMTN11GlcNAc	11			14308.6	13438.8	54933.4	24369.6		14842.6
FN1_N1007_40	LDAPTNLQFVNETDSTVLVR_N1007_N5H7F2S0	01Y(61F)41Y41M(31M(21Y(31F)41L31Y)41Y41L)61M(31M)61M									N5H7F2S0	C199H334N32O104Ct4Nf1	Fucosylated	N,0;	0		15250	45.92	1227.07	1227.07	4	1227.06	8.81165	4903.2	0	6.83	L1TMTN11GlcNAc	9					4709.12
FN1_N1007_41		01Y(61F)41Y41M(31M(21Y41L31Y41L)41Y(31F)41L)61M61M											Fucosylated	N,0;	0		15250	45.92	1227.07	1227.07	4	1227.06	8.81165	4903.2	0	6.83	L1TMTN11GlcNAc	9					4709.12
FN1_N1007_18	LDAPTNLQFVNETDSTVLVR_N1007_N6H3F1S0	01Y41Y41M(31M(21Y31F)41Y)61M(21Y)61Y									N6H3F1S0	C177H297N33O85Ct4Nf1	Fucosylated	N,0;	0		14186	42.99	1079.26	1079.26	4	1079.26	1.7576	4312.01	0	22.43	L1TMTN11GlcNAc	14	10470.3				7742.78
FN1_N1007_19		01Y41Y41M(31M41Y)(41Y)61M(21Y31F)61Y											Fucosylated	N,0;	0		14186	42.99	1079.26	1079.26	4	1079.26	1.7576	4312.01	0	22.43	L1TMTN11GlcNAc	14	10470.3				7742.78
FN1_N1007_14	LDAPTNLQFVNETDSTVLVR_N1007_N6H3F2S0	01Y41Y41M(31M(21Y31F)41Y)61M(21Y31F)61Y									N6H3F2S0	C183H307N33O89Ct4Nf1	Fucosylated	N,0;	0		14107	42.78	1487.37	1487.37	3	1487.36	5.35285	4458.06	0	4.54	L1TMTN11GlcNAc	7					2009.16	2800.13
FN1_N1007_15		01Y41Y41M(31M41Y)(41Y)61M(21Y31F)61Y31F											Fucosylated	N,0;	0		14107	42.78	1487.37	1487.37	3	1487.36	5.35285	4458.06	0	4.54	L1TMTN11GlcNAc	7					2009.16	2800.13
FN1_N1007_56	LDAPTNLQFVNETDSTVLVR_N1007_N6H3F3S0	01Y41Y41M(31M(21Y31F)41Y31F)61M(21Y31F)61Y									N6H3F3S0	C189H317N33O93Ct4Nf1	Fucosylated	N,0;	0		18853	61.69	1152.04	1152.28	4	1152.29	-2.1982	4604.12	0	13.15	L1TMTN11GlcNAc	12						2380.27
FN1_N1007_57		01Y41Y41M(31M41Y31F)(41Y)61M(21Y31F)61Y31F											Fucosylated	N,0;	0		18853	61.69	1152.04	1152.28	4	1152.29	-2.1982	4604.12	0	13.15	L1TMTN11GlcNAc	12						2380.27
FN1_N1007_16	LDAPTNLQFVNETDSTVLVR_N1007_N6H4F1S0	01Y41Y41M(31M)61M(21Y(31F)41L31Y41V)61Y									N6H4F1S0	C183H307N33O90Ct4Nf1	Fucosylated	N,1;	0		14129	42.85	1120.03	1119.78	4	1119.77	9.73654	4474.06	0	21.54	L1TMTN11GlcNAc	14	4971.84	3078.89	3566.22			5188.42	4982.34
FN1_N1007_17		01Y41Y41M(31M)61M(21Y41L31Y41V)61Y31F											Fucosylated	N,1;	0		14129	42.85	1120.03	1119.78	4	1119.77	9.73654	4474.06	0	21.54	L1TMTN11GlcNAc	14	4971.84	3078.89	3566.22			5188.42	4982.34
FN1_N1007_5	LDAPTNLQFVNETDSTVLVR_N1007_N6H5F1S0	01Y41Y41M(31M)61M(21Y(31F)41L31Y41V)61Y41L									N6H5F1S0	C189H317N33O95Ct4Nf1	Fucosylated	N,0;	0		14063	42.66	1160.29	1160.29	4	1160.28	3.27094	4636.11	0	5.41	L1TMTN11GlcNAc	8		3919.65	3637.13	5123.32	4862.34	2704.56
FN1_N1007_6		01Y41Y41M(31M41Y41L)61M61Y(31F)41L31Y41V											Fucosylated	N,0;	0		14063	42.66	1160.29	1160.29	4	1160.28	3.27094	4636.11	0	5.41	L1TMTN11GlcNAc	8		3919.65	3637.13	5123.32	4862.34	2704.56
FN1_N542_1	RHEEGHMLNCTCFGQGR_N542_N4H5F1S0	01Y41Y41M(31M(21Y41L)41Y31F)61M61M			542	534	550	RHEEGHMLNCTCFGQGR	VNDTFHKRHEEGHMLNCTCFGQGRGRWKCDP	N-X-T	N4H5F1S0	C159H262N36O78S3Ct4Nf1	Fucosylated	N,0;	0		2259	10.25	1022.93	1022.93	4	1022.93	4.17634	4086.69	1	5.65	R1TMTN9GlcNAcC10CamC12Cam	7						2966.93		2391.42
FN1_N542_2		01Y41Y41M(31M)61M(21Y(31F)41L)61Y41L											Fucosylated	N,0;	0		2259	10.25	1022.93	1022.93	4	1022.93	4.17634	4086.69	1	5.65	R1TMTN9GlcNAcC10CamC12Cam	7						2966.93		2391.42
FN1_N542_3		01Y41Y41M(31M)61M(21Y41L21F)61Y41L											Fucosylated	N,0;	0		2259	10.25	1022.93	1022.93	4	1022.93	4.17634	4086.69	1	5.65	R1TMTN9GlcNAcC10CamC12Cam	7						2966.93		2391.42
FN1_N1291_1	WTPLNSSTIIGYR_N1291_N4H5F1S0	01Y41Y41M(31M41Y(31F)41L)61M61Y41L			1291	1287	1299	WTPLNSSTIIGYR	VDITDSSIGLRWTPLNSSTIIGYRITVVAAG	N-X-S	N4H5F1S0	C145H239N23O71Ct4Nf1	Fucosylated	N,0;	0		14435	44.03	1169.88	1169.54	3	1169.54	5.05191	3505.59	0	2.34	W1TMTN5GlcNAc	5	4221.58	2755.93	2895.12	4438.02	4679.34	10592.3	4722.78	2550.97
FN1_N1291_2		01Y41Y41M(31M41Y41L)61M61Y41L21F											Fucosylated	N,0;	0		14435	44.03	1169.88	1169.54	3	1169.54	5.05191	3505.59	0	2.34	W1TMTN5GlcNAc	5	4221.58	2755.93	2895.12	4438.02	4679.34	10592.3	4722.78	2550.97
FNDC5_N39	LWLGCVCFALVQADSPSAPVNVTVR_N39_N3H4F0S1	01Y41Y41M(31M)61M61Y41L32S	Q8NAU1	FNDC5	39	19	43	LWLGCVCFALVQADSPSAPVNVTVR	VCFALVQADSPSAPVNVTVRHLKANSAVVSW	N-X-T	N3H4F0S1	C190H312N38O80S2Ct4Nf1	Sialylated	N,1;	12	02AI2,BI1,14AI3,35AI4,BI2,03AI5,CI2,35AI3,BI3,35AI4,BI4,35AI5,	18831	61.63	1135.78	1135.53	4	1135.53	-1.30896	4537.11	0	2.89	L1TMTC5CamC7CamN21GlcNAc	5	3861.31			5293.29	21557.9	17901.4	3895.86	5373.92
FSCN1_N407_1	VTGTLDANR_N407_N2H6F0S0	01Y41Y41M(31M)61M(31M21M)61M	Q16658	FSCN1	407	400	408	VTGTLDANR	HGFIGCRKVTGTLDANRSSYDVFQLEFNDGA	N-X-S	N2H6F0S0	C98H174N16O57Ct4Nf1	High mannose	N,1;	1	BI2,	7477	30.49	1278.07	1278.07	2	1278.07	2.67437	2554.13	0	0.85	V1TMTN8GlcNAc	5	3555.67
FSCN1_N407_2		01Y41Y41M(31M21M)61M(31M)61M											High mannose	N,1;	0		7477	30.49	1278.07	1278.07	2	1278.07	2.67437	2554.13	0	0.85	V1TMTN8GlcNAc	5	3555.67
FUCA1_N382_1	NTTSVWYTSK_N382_N2H5F1S0	01Y(61F)41Y41M(31M)61M(31M)61M	P04066	FUCA1	382	382	391	NTTSVWYTSK	EAIYASKPWRVQWEKNTTSVWYTSKGSAVYA	N-X-T	N2H5F1S0	C121H206N17O61Ct8Nf2	Fucosylated	N,0;	0		12943	45.43	1003.47	1003.47	3	1003.46	8.02665	3007.38	0	9.98	N1GlcNAc@TMTK10TMT	6	10870.7	5216.59	9476.01	8789.11	1765.23	10192	11240.7	5851.06
FUCA1_N382_2		01Y(61F)41Y41M(31M)61M31M21M											Fucosylated	N,0;	2	BI2,BI2,	12943	45.43	1003.47	1003.47	3	1003.46	8.02665	3007.38	0	9.98	N1GlcNAc@TMTK10TMT	6	10870.7	5216.59	9476.01	8789.11	1765.23	10192	11240.7	5851.06
FYB1_N218_1	NVSSSK_N218_N4H5F1S0	01Y(61F)41Y41M(31M41Y41L)61M61Y41L	O15117	FYB1	218	218	223	NVSSSK	PLSTENSHEDESPMKNVSSSKGSPAPLGVRS	N-X-S	N4H5F1S0	C108H197N14O64Ct8Nf2	Fucosylated	N,0;	0		1510	8.22	950.437	950.437	3	950.433	3.73161	2848.29	0	1.67	N1GlcNAc@TMTK6TMT	5	91550.6	83796.8	17101.7	108680	81193.9	99399.7	129279	67851.6
FYB1_N218_2		01Y41Y41M(31M41Y(31F)41L)61M61Y41L											Fucosylated	N,0;	0		1510	8.22	950.437	950.437	3	950.433	3.73161	2848.29	0	1.67	N1GlcNAc@TMTK6TMT	5	91550.6	83796.8	17101.7	108680	81193.9	99399.7	129279	67851.6
FYB1_N218_3	NVSSSK_N218_N5H3F1S0	01Y41Y41M(31M41Y)61M(21Y31F)61Y									N5H3F1S0	C104H190N15O59Ct8Nf2	Fucosylated	N,0;	0		1565	8.36	910.096	910.096	3	910.091	5.70662	2727.26	0	3.48	N1GlcNAc@TMTK6TMT	6	28458.4	16355.2	9387.58	20867.4	21090.2	20580.6	16669.6	12731.8
FYB1_N218_4		01Y41Y41M(31M41Y31F)(41Y)61M61Y											Fucosylated	N,0;	0		1565	8.36	910.096	910.096	3	910.091	5.70662	2727.26	0	3.48	N1GlcNAc@TMTK6TMT	6	28458.4	16355.2	9387.58	20867.4	21090.2	20580.6	16669.6	12731.8
GAA_N470_5	GVFITNETGQPLIGK_N470_N2H4F0S0	01Y41Y41M(31M21M)61M	P10253	GAA	470	465	479	GVFITNETGQPLIGK	YRPYDEGLRRGVFITNETGQPLIGKVWPGST	N-X-T	N2H4F0S0	C127H223N22O56Ct8Nf2	High mannose	N,1;	7	BI1,BII1,BII2,BII2,BI2,BI3,ZI1,YI1,	17945	59.2	1029.86	1029.86	3	1029.86	6.02585	3086.55	0	28.11	G1TMTN6GlcNAcK15TMT	12	7867.89	19249.9	28947.8	6694.04	13141	13621.1	5647.96	14120.1
GAA_N470_4	GVFITNETGQPLIGK_N470_N2H5F0S0	01Y41Y41M(31M)61M(31M)61M									N2H5F0S0	C133H233N22O61Ct8Nf2	High mannose	N,0;	4	BI1,BII1,BIII1,BI2,02XI1,YI1,	17697	58.52	1083.88	1083.88	3	1083.87	6.14386	3248.61	0	9.85	G1TMTN6GlcNAcK15TMT	9	2347.36		11926.7	2600.21	1719.6	2458.52	2068.67	2282.23
GAA_N470_1	GVFITNETGQPLIGK_N470_N2H7F0S0	01Y41Y41M(31M)61M(31M21M)61M21M									N2H7F0S0	C145H253N22O71Ct8Nf2	High mannose	N,2;	1	04AI4,	12182	37.47	1192.25	1191.92	3	1191.91	8.49935	3572.71	0	41.38	G1TMTN6GlcNAcK15TMT	15	10459.9	16952.8	21902.6	9853.89	8207.93	12272.5	11049.5	6304.75
GAA_N470_2		01Y41Y41M(31M21M)61M(31M21M)61M											High mannose	N,2;	1	BI2,	12182	37.47	1192.25	1191.92	3	1191.91	8.49935	3572.71	0	41.38	G1TMTN6GlcNAcK15TMT	15	10459.9	16952.8	21902.6	9853.89	8207.93	12272.5	11049.5	6304.75
GAA_N470_3		01Y41Y41M(31M21M21M)61M(31M)61M											High mannose	N,2;	2	BI2,BIII3,BI2,BIII3,	12182	37.47	1192.25	1191.92	3	1191.91	8.49935	3572.71	0	41.38	G1TMTN6GlcNAcK15TMT	15	10459.9	16952.8	21902.6	9853.89	8207.93	12272.5	11049.5	6304.75
GAA_N140_3	LENLSSSEMGYTATLTR_N140_N2H5F0S0	01Y41Y41M(31M)61M(31M)61M			140	138	154	LENLSSSEMGYTATLTR	PWCFFPPSYPSYKLENLSSSEMGYTATLTRT	N-X-S	N2H5F0S0	C132H226N24O67S1Ct4Nf1	High mannose	N,2;	6	BI1,BII1,BIII1,BI2,04AI3,02XI1,YI1,YI2,	11121	34.56	1107.18	1107.18	3	1107.17	7.97591	3318.49	0	31.84	L1TMTN3GlcNAc	16	12302.8	12370.2	25031.3	11376.7	5313.48		11728.2	9737.55
GAA_N140_1	LENLSSSEMGYTATLTR_N140_N2H6F0S0	01Y41Y41M(31M)61M(31M21M)61M									N2H6F0S0	C138H236N24O72S1Ct4Nf1	High mannose	N,1;	1	BI2,	11016	34.27	1161.52	1161.19	3	1161.19	3.99971	3480.54	0	3.65	L1TMTN3GlcNAc	7	2414.92		4284.33				3956.04	1936.35
GAA_N140_2		01Y41Y41M(31M21M)61M(31M)61M											High mannose	N,1;	1	BI2,	11016	34.27	1161.52	1161.19	3	1161.19	3.99971	3480.54	0	3.65	L1TMTN3GlcNAc	7	2414.92		4284.33				3956.04	1936.35
GAA_N390_2	QVVENMTR_N390_N2H3F0S0	01Y41Y41M(31M)61M			390	386	393	QVVENMTR	RWGYSSTAITRQVVENMTRAHFPLDVQWNDL	N-X-T	N2H3F0S0	C81H146N16O41S1Ct4Nf1	Paucimannose	N,8;	12	BI1,BII1,BI2,02XI1,BI3,ZI1,YI1,ZI2,YI2,YI3,YII3,02XI1,YI1,YI2,	2635	11.28	700.332	699.998	3	699.994	6.04278	2097.97	0	82.7	Q1TMTN5GlcNAc	16	59032.3	140207	266076	134250	110848	153142	105060	104463
GAA_N390_1	QVVENMTR_N390_N2H5F0S0	01Y41Y41M(31M)61M(31M)61M									N2H5F0S0	C93H166N16O51S1Ct4Nf1	High mannose	N,0;	6	BI1,BII1,BIII1,BI2,02XI1,YI1,YI2,YI1,	2505	10.92	808.034	808.363	3	808.363	-0.203807	2422.07	0	4.44	Q1TMTN5GlcNAc	7	8742.29	3663.28	11389.6	4649.54	8664.9		13508.8	6563.38
GDA_N260_5	NYTSVYDK_N260_N2H5F0S0	01Y41Y41M(31M)61M(31M)61M	Q9Y2T3	GDA	260	260	267	NYTSVYDK	RDEVEAVKNLYPSYKNYTSVYDKNNLLTNKT	N-X-T	N2H5F0S0	C106H181N14O55Ct8Nf2	High mannose	N,0;	4	BI1,BII1,BIII1,BI2,YI2,YI3,	4521	16.45	889.071	889.071	3	889.074	-2.51828	2664.21	0	9.37	N1GlcNAc@TMTK8TMT	5	52244.6	13874	2674.59	13098.5	18697.7	5288.45	9337.38	7478.93
GDA_N260_3	NYTSVYDK_N260_N2H6F0S0	01Y41Y41M(31M)61M(31M21M)61M									N2H6F0S0	C112H191N14O60Ct8Nf2	High mannose	N,0;	1	BI2,	4418	16.17	943.086	943.086	3	943.091	-5.32334	2826.26	0	11.29	N1GlcNAc@TMTK8TMT	6	13558.8	15307.9	7675.37	10705.5	16917.8	9597.63	9210.5	8794.25
GDA_N260_4		01Y41Y41M(31M21M)61M(31M)61M											High mannose	N,0;	1	BI2,	4418	16.17	943.086	943.086	3	943.091	-5.32334	2826.26	0	11.29	N1GlcNAc@TMTK8TMT	6	13558.8	15307.9	7675.37	10705.5	16917.8	9597.63	9210.5	8794.25
GDA_N260_2	NYTSVYDK_N260_N2H8F0S0	01Y41Y41M(31M21M21M31G)61M(31M)61M									N2H8F0S0	C124H211N14O70Ct8Nf2	Complex/hybrid	N,0;	0		4289	15.82	1051.12	1051.12	3	1051.13	-5.36326	3150.37	0	17.87	N1GlcNAc@TMTK8TMT	6	20713.4	48108.1	31057.7	38330.3	71732.7	59395.6	34949.6	29117.9
GDA_N260_6		01Y41Y41M(31M21M)61M(31M21M)61M21M											High mannose	N,0;	2	CI3,YI3,	6095	20.97	1051.12	1051.12	3	1051.13	-5.82779	3150.37	0	8.53	N1GlcNAc@TMTK8TMT	6	16627.6	20668	10561	14658.3	25781.6	19126.7	13679.3	12535.9
GDA_N260_7		01Y41Y41M(31M21M21M)61M(31M21M)61M											High mannose	N,0;	0		6095	20.97	1051.12	1051.12	3	1051.13	-5.82779	3150.37	0	8.53	N1GlcNAc@TMTK8TMT	6	16627.6	20668	10561	14658.3	25781.6	19126.7	13679.3	12535.9
GDA_N260_1	NYTSVYDK_N260_N2H9F0S0	01Y41Y41M(31M21M21M31G31G)61M(31M)61M									N2H9F0S0	C130H221N14O75Ct8Nf2	Complex/hybrid	N,0;	0		4250	15.71	1105.14	1105.14	3	1105.14	-6.89816	3312.42	0	8.33	N1GlcNAc@TMTK8TMT	5	3855.27	14616.4	11760.3	9118.81	14828.1	12696.2	13668.8	8487.75
GDA_N260_8		01Y41Y41M(31M21M21M)61M(31M21M)61M21M											High mannose	N,0;	0		9324	35.52	1105.14	1105.14	3	1105.14	-8.00273	3312.42	0	10.76	N1GlcNAc@TMTK8TMT	5	12705.9	46841.8	50265.1	60158	44847.9	43219.4	41270.5	29788.1
GDA_N260_9		01Y41Y41M(31M21M21M31G)61M(31M21M)61M											Complex/hybrid	N,0;	0		9324	35.52	1105.14	1105.14	3	1105.14	-8.00273	3312.42	0	10.76	N1GlcNAc@TMTK8TMT	5	12705.9	46841.8	50265.1	60158	44847.9	43219.4	41270.5	29788.1
GDPD1_N100_1	RATGVNVNISDLK_N100_N4H6F0S0	01Y41Y41M(31M(21Y41L)41Y)61M(31M)61M	Q8N9F7	GDPD1	100	93	105	RATGVNVNISDLK	VSHDENLKRATGVNVNISDLKYCELPPYLGK	N-X-S	N4H6F0S0	C142H256N25O74Ct8Nf2	Complex/hybrid	N,2;	0		17803	58.81	1211.26	1210.92	3	1210.91	7.50853	3629.73	1	3.17	R1TMTN8GlcNAcK13TMT	6	123021	6257.13	2997.7	4466.06		13660.9
GDPD1_N100_2		01Y41Y41M(31M(21Y41L)41Y41L)61M61M											Complex/hybrid	N,2;	2	BI2,BII3,	17803	58.81	1211.26	1210.92	3	1210.91	7.50853	3629.73	1	3.17	R1TMTN8GlcNAcK13TMT	6	123021	6257.13	2997.7	4466.06		13660.9
GDPD1_N100_3		01Y41Y41M(31M41Y41L31Y)61M(31M)61M											Complex/hybrid	N,2;	0		17803	58.81	1211.26	1210.92	3	1210.91	7.50853	3629.73	1	3.17	R1TMTN8GlcNAcK13TMT	6	123021	6257.13	2997.7	4466.06		13660.9
GHR_N200_1	EVNETK_N200_N2H8F0S0	01Y41Y41M(31M21M)61M(31M21M)61M21M	P10912	GHR	200	198	203	EVNETK	KGWMVLEYELQYKEVNETKWKMMDPI LTTS	N-X-T	N2H8F0S0	C109H197N12O67Ct8Nf2	High mannose	N,1;	1	YI3,	1370	7.84	1441.13	1441.13	2	1441.14	-5.1135	2880.26	0	1.91	E1TMTN3GlcNAcK6TMT	5	1.03508e+06	377721	295388	876530	228913	247108	1.41944e+06	254989
GHR_N200_2		01Y41Y41M(31M21M21M)61M(31M21M)61M											High mannose	N,1;	0		1370	7.84	1441.13	1441.13	2	1441.14	-5.1135	2880.26	0	1.91	E1TMTN3GlcNAcK6TMT	5	1.03508e+06	377721	295388	876530	228913	247108	1.41944e+06	254989
GLB1_N464	NNVITLNITGK_N464_N3H6F2S0	01Y41Y41M(31M21Y(31F)41L21F)61M(31M)61M	P16278	GLB1	464	458	468	NNVITLNITGK	GIPQGVLERNNVITLNITGKAGATLDLLVEN	N-X-T	N3H6F2S0	C139H251N20O74Ct8Nf2	Fucosylated	N,0;	3	25AIII3,YI1,YI1,	17635	58.35	1173.9	1173.9	3	1173.9	3.86075	3518.68	0	4.08	N1TMTN7GlcNAcK11TMT	7	2931.66					2690.93		1594.6
GNL3L_N476_1	LLHSPMTKIADAIENK_N476_N4H5F0S1	01Y41Y41M(31M(21Y41L32S)41Y)61M61M	Q9NVN8	GNL3L	476	462	477	LLHSPMTKIADAIENK	KLLHSPMTKIADAIENKTTVYKIGDLTGYCT	N-X-T	N4H5F0S1	C175H313N29O83S1Ct12Nf3	Sialylated	N,3;	0		18664	55.75	877.631	877.631	5	877.632	-1.26104	4382.13	1	3.1	L1TMTK8TMTN15GlcNAcK16TMT	5		2670.87	4666.35	19225.3		20982.2	6133.23	7204.36
GNL3L_N476_2		01Y41Y41M(31M)61M(21Y41L32S)61Y41L											Sialylated	N,3;	0		18664	55.75	877.631	877.631	5	877.632	-1.26104	4382.13	1	3.1	L1TMTK8TMTN15GlcNAcK16TMT	5		2670.87	4666.35	19225.3		20982.2	6133.23	7204.36
GNS_N405_1	GASNLTWR_N405_N2H6F0S0	01Y41Y41M(31M)61M(31M21M)61M	P15586	GNS	405	402	409	GASNLTWR	QMDGMSLLPILRGASNLTWRSDVLVEYQGEG	N-X-T	N2H6F0S0	C99H168N16O54Ct4Nf1	High mannose	N,0;	1	BI2,	3817	14.49	1257.06	1257.06	2	1257.06	6.10025	2512.1	0	4.48	G1TMTN4GlcNAc	6	4841.77	12931.8	8916.76		9599.99	14933.1	13965	7499.37
GNS_N405_2		01Y41Y41M(31M21M)61M(31M)61M											High mannose	N,0;	0		3817	14.49	1257.06	1257.06	2	1257.06	6.10025	2512.1	0	4.48	G1TMTN4GlcNAc	6	4841.77	12931.8	8916.76		9599.99	14933.1	13965	7499.37
GNS_N362_3	GPGIKPNQTSK_N362_N2H5F0S0	01Y41Y41M(31M)61M(31M)61M			362	356	366	GPGIKPNQTSK	DIKVPLLVRGPGIKPNQTSKMLVANIDLGPT	N-X-T	N2H5F0S0	C118H220N20O57Ct12Nf3	High mannose	N,0;	5	BI1,BII1,BIII1,BI2,04AI3,02XI1,YI1,	2591	11.16	1011.19	1011.19	3	1011.18	6.63537	3030.53	1	2.75	G1TMTK5TMTN7GlcNAcK11TMT	5	20680.3	5368.93	3661.68	8885.39	10279.4	13076.4	18384	8967.36
GNS_N362_1	GPGIKPNQTSK_N362_N2H6F0S0	01Y41Y41M(31M)61M(31M21M)61M									N2H6F0S0	C124H230N20O62Ct12Nf3	High mannose	N,1;	1	BI2,	2535	11	1065.21	1065.21	3	1065.2	5.57855	3192.59	1	6.28	G1TMTK5TMTN7GlcNAcK11TMT	6	27540.4	26022.7	27312.8	25948.2	34507.1	35905.1	39289	12804
GNS_N362_2		01Y41Y41M(31M21M)61M(31M)61M											High mannose	N,1;	2	BI2,04AI3,	2535	11	1065.21	1065.21	3	1065.2	5.57855	3192.59	1	6.28	G1TMTK5TMTN7GlcNAcK11TMT	6	27540.4	26022.7	27312.8	25948.2	34507.1	35905.1	39289	12804
GNS_N279	TPMTNSSIQFLDNAFR_N279_N2H5F0S0	01Y41Y41M(31M)61M(31M)61M			279	275	290	TPMTNSSIQFLDNAFR	TNKHWLIRQAKTPMTNSSIQFLDNAFRKRWQ	N-X-S	N2H5F0S0	C134H221N25O63S1Ct4Nf1	High mannose	N,1;	6	BI1,BII1,BIII1,BI2,04AI3,ZI1,YI1,YI2,	15124	45.57	1097.17	1096.84	3	1096.83	5.77959	3287.47	0	18.49	T1TMTN5GlcNAc	11	13643.7	11901	4810.22	5263.93	5631.61	19101.7	14028.4	4204.11
GPNMB_N249_3	NDRNSSDETFLK_N249_N2H3F1S0	01Y(61F)41Y41M(31M)61M	Q14956	GPNMB	249	246	257	NDRNSSDETFLK	DQIPVFVTMFQKNDRNSSDETFLKDLPIMFD	N-X-S	N2H3F1S0	C114H199N22O57Ct8Nf2	Fucosylated	N,1;	5	BI1,BII1,BI2,24AI3,YI3,YII3,YI1,	5206	18.33	975.129	975.129	3	975.125	3.94037	2922.36	1	5.99	N1TMTN4GlcNAcK12TMT	6	28245.9	4161.23	2148.32	9247.09		2534.13	38180.5
GPNMB_N249_1	NDRNSSDETFLK_N249_N2H8F0S0	01Y41Y41M(31M21M)61M(31M21M)61M21M									N2H8F0S0	C138H239N22O78Ct8Nf2	High mannose	N,0;	0		4811	17.25	1196.87	1196.54	3	1196.53	9.08379	3586.57	1	4.95	N1TMTN4GlcNAcK12TMT	6	3495.23	2616.31	3174.49	5328.73	1592.96	3459.19
GPNMB_N249_2		01Y41Y41M(31M21M21M)61M(31M21M)61M											High mannose	N,0;	0		4811	17.25	1196.87	1196.54	3	1196.53	9.08379	3586.57	1	4.95	N1TMTN4GlcNAcK12TMT	6	3495.23	2616.31	3174.49	5328.73	1592.96	3459.19
GPNMB_N249_4	NSSDETFLK_N249_N2H3F1S0	01Y(61F)41Y41M(31M)61M									N2H3F1S0	C100H176N15O51Ct8Nf2	Fucosylated	N,0;	5	BI1,BII1,BI2,BI3,02XI1,YI1,	12343	43.78	846.742	846.742	3	846.735	8.69525	2537.19	0	43.15	N1GlcNAc@TMTK9TMT	11	87446.7	12932.5	16295.4	4880.13	11009	9612.52	23767.4	2250.86
GPNMB_N200_3	VSVNTANVTLGPQLMEVTVYR_N200_N2H6F0S0	01Y41Y41M(31M)61M(31M21M)61M			200	194	214	VSVNTANVTLGPQLMEVTVYR	QKLGRCSVRVSVNTANVTLGPQLMEVTVYRR	N-X-T	N2H6F0S0	C160H274N30O74S1Ct4Nf1	High mannose	N,5;	2	BI2,BI2,	16706	49.93	975.977	975.976	4	975.968	8.09259	3898.85	0	128.34	V1TMTN7GlcNAc	28		2336.4		2874.75
GPNMB_N200_4		01Y41Y41M(31M21M)61M(31M)61M											High mannose	N,5;	1	BI2,	16706	49.93	975.977	975.976	4	975.968	8.09259	3898.85	0	128.34	V1TMTN7GlcNAc	28		2336.4		2874.75
GPNMB_N200_1	VSVNTANVTLGPQLMEVTVYR_N200_N2H7F0S0	01Y41Y41M(31M)61M(31M21M)61M21M									N2H7F0S0	C166H284N30O79S1Ct4Nf1	High mannose	N,3;	0		16624	49.7	1016.49	1016.49	4	1016.48	7.85826	4060.9	0	64.07	V1TMTN7GlcNAc	23	2165.29			2039.29			3346.29
GPNMB_N200_2		01Y41Y41M(31M21M)61M(31M21M)61M											High mannose	N,3;	2	BI2,BI2,	16624	49.7	1016.49	1016.49	4	1016.48	7.85826	4060.9	0	64.07	V1TMTN7GlcNAc	23	2165.29			2039.29			3346.29
GUSB_N631_1	IANETR_N631_N2H6F0S0	01Y41Y41M(31M)61M(31M21M)61M	P08236	GUSB	631	629	634	IANETR	KSAAFLLRERYWKIANETRYPHSVAKSQCLE	N-X-T	N2H6F0S0	C88H157N13O53Ct4Nf1	High mannose	N,0;	2	BI2,YI3,	1764	8.91	1156.51	1156.51	2	1156.51	3.50476	2311.01	0	4.58	I1TMTN3GlcNAc	5	11447.8		17764.7	7159.85			8968.77	6212.53
GUSB_N631_2		01Y41Y41M(31M21M)61M(31M)61M											High mannose	N,0;	0		1764	8.91	1156.51	1156.51	2	1156.51	3.50476	2311.01	0	4.58	I1TMTN3GlcNAc	5	11447.8		17764.7	7159.85			8968.77	6212.53
GUSB_N272_10	VVANGTGTQGQLK_N272_N2H4F0S0	01Y41Y41M(31M21M)61M			272	269	281	VVANGTGTQGQLK	KLEVRLLDAENKVVANGTGTQGQLKVPGVSL	N-X-T	N2H4F0S0	C109H200N21O53Ct8Nf2	High mannose	N,1;	7	BI1,BII1,BII2,BII2,BI2,BI3,ZI1,YI1,	10494	38.7	929.473	929.473	3	929.467	6.34058	2785.39	0	34.46	V1TMTN4GlcNAcK13TMT	13	20746.9	16068.5	33301.9	17206.4	22547.6	32120	30035.5	14647.7
GUSB_N272_11	VVANGTGTQGQLK_N272_N2H4F1S0	01Y(61F)41Y41M(31M)61M61M									N2H4F1S0	C115H210N21O57Ct8Nf2	Fucosylated	N,2;	7	BI1,BII1,BI2,BI2,BI3,BI4,02XI1,YI1,	10513	38.76	978.156	978.156	3	978.153	3.27753	2931.45	0	27.09	V1TMTN4GlcNAcK13TMT	12	13822.9	4469.3	3051.21	3486.02	5805.18	18306.2	17149.8	3667.09
GUSB_N272_7	VVANGTGTQGQLK_N272_N2H5F0S0	01Y41Y41M(31M)61M(31M)61M									N2H5F0S0	C115H210N21O58Ct8Nf2	High mannose	N,0;	3	BI1,BII1,BIII1,BI2,YI1,	10326	38.24	983.492	983.492	3	983.485	7.07293	2947.44	0	3.92	V1TMTN4GlcNAcK13TMT	6	5103.63	3698.16	6430.34	2445.96			15253.1	2196.47
GUSB_N272_8	VVANGTGTQGQLK_N272_N2H5F1S0	01Y(61F)41Y41M(31M)61M(31M)61M									N2H5F1S0	C121H220N21O62Ct8Nf2	Fucosylated	N,1;	0		10388	38.41	1032.18	1032.18	3	1032.17	5.201	3093.5	0	26.77	V1TMTN4GlcNAcK13TMT	12	24327	21211.8	16951.2	11066	11355.4	23020.5	24752.9	7857.2
GUSB_N272_9		01Y(61F)41Y41M(31M)61M31M21M											Fucosylated	N,1;	2	BI2,BI2,	10388	38.41	1032.18	1032.18	3	1032.17	5.201	3093.5	0	26.77	V1TMTN4GlcNAcK13TMT	12	24327	21211.8	16951.2	11066	11355.4	23020.5	24752.9	7857.2
GUSB_N272_4	VVANGTGTQGQLK_N272_N2H7F0S0	01Y41Y41M(31M)61M(31M21M)61M21M									N2H7F0S0	C127H230N21O68Ct8Nf2	High mannose	N,1;	0		10209	37.93	1091.53	1091.53	3	1091.52	6.1403	3271.55	0	5.57	V1TMTN4GlcNAcK13TMT	7	3523.41		2178.99			3572.26	2711.01
GUSB_N272_5		01Y41Y41M(31M21M)61M(31M21M)61M											High mannose	N,1;	1	BI2,	10209	37.93	1091.53	1091.53	3	1091.52	6.1403	3271.55	0	5.57	V1TMTN4GlcNAcK13TMT	7	3523.41		2178.99			3572.26	2711.01
GUSB_N272_6		01Y41Y41M(31M21M21M)61M(31M)61M											High mannose	N,1;	1	BI2,BIII3,	10209	37.93	1091.53	1091.53	3	1091.52	6.1403	3271.55	0	5.57	V1TMTN4GlcNAcK13TMT	7	3523.41		2178.99			3572.26	2711.01
GUSB_N272_1	VVANGTGTQGQLK_N272_N2H8F0S0	01Y41Y41M(31M21M)61M(31M21M)61M21M									N2H8F0S0	C133H240N21O73Ct8Nf2	High mannose	N,1;	0		10196	37.89	1145.54	1145.54	3	1145.54	2.94402	3433.6	0	10.5	V1TMTN4GlcNAcK13TMT	9	11026.8	2967.44	3013.06	3922.29	4565.1	3607.67	4900.69	1918.58
GUSB_N272_2		01Y41Y41M(31M21M21M)61M(31M21M)61M											High mannose	N,1;	0		10196	37.89	1145.54	1145.54	3	1145.54	2.94402	3433.6	0	10.5	V1TMTN4GlcNAcK13TMT	9	11026.8	2967.44	3013.06	3922.29	4565.1	3607.67	4900.69	1918.58
GUSB_N272_3		01Y41Y41M(31M21M21M31G)61M(31M)61M											Complex/hybrid	N,1;	0		10196	37.89	1145.54	1145.54	3	1145.54	2.94402	3433.6	0	10.5	V1TMTN4GlcNAcK13TMT	9	11026.8	2967.44	3013.06	3922.29	4565.1	3607.67	4900.69	1918.58
HEXA_N157_1	SAEGTFFINK_N157_N2H6F0S0	01Y41Y41M(31M)61M(31M21M)61M	P06865	HEXA	157	149	158	SAEGTFFINK	FSQLVWKSAEGTFFINKTEIEDFPRFPHRGL	N-X-T	N2H6F0S0	C119H203N16O60Ct8Nf2	High mannose	N,2;	1	BI2,	10227	32.15	984.464	984.464	3	984.458	6.2697	2950.36	0	28.65	S1TMTN9GlcNAcK10TMT	12	75523.5	58242.1	52880.7	39043.1	51085.8	44772.4	59830.1	35121.9
HEXA_N157_2		01Y41Y41M(31M21M)61M(31M)61M											High mannose	N,2;	4	BI2,04AI3,BI2,YI3,	10227	32.15	984.464	984.464	3	984.458	6.2697	2950.36	0	28.65	S1TMTN9GlcNAcK10TMT	12	75523.5	58242.1	52880.7	39043.1	51085.8	44772.4	59830.1	35121.9
HEXA_N157_6	SAEGTFFINK_N157_N2H7F0S0	01Y41Y41M(31M)61M(31M21M)61M21M									N2H7F0S0	C125H213N16O65Ct8Nf2	High mannose	N,2;	1	04AI4,	11190	34.99	1038.48	1038.48	3	1038.48	7.67417	3112.41	0	6.65	S1TMTN9GlcNAcK10TMT	7	14806.9	16774.6	10608.8	19644.1	13721	14108.8	16422.3	10230.7
HEXA_N157_7		01Y41Y41M(31M21M)61M(31M21M)61M											High mannose	N,2;	1	BI2,	11190	34.99	1038.48	1038.48	3	1038.48	7.67417	3112.41	0	6.65	S1TMTN9GlcNAcK10TMT	7	14806.9	16774.6	10608.8	19644.1	13721	14108.8	16422.3	10230.7
HEXA_N157_3	SAEGTFFINK_N157_N2H8F0S0	01Y41Y41M(31M21M)61M(31M21M)61M21M									N2H8F0S0	C131H223N16O70Ct8Nf2	High mannose	N,2;	0		11136	34.84	1092.5	1092.5	3	1092.49	5.14074	3274.47	0	11.16	S1TMTN9GlcNAcK10TMT	9	15365	19113.1	24127	16884.5	22018.5	24254.4	25065.3	11650.4
HEXA_N157_4		01Y41Y41M(31M21M21M)61M(31M21M)61M											High mannose	N,2;	0		11136	34.84	1092.5	1092.5	3	1092.49	5.14074	3274.47	0	11.16	S1TMTN9GlcNAcK10TMT	9	15365	19113.1	24127	16884.5	22018.5	24254.4	25065.3	11650.4
HEXA_N157_5		01Y41Y41M(31M21M21M31G)61M(31M)61M											Complex/hybrid	N,2;	0		11136	34.84	1092.5	1092.5	3	1092.49	5.14074	3274.47	0	11.16	S1TMTN9GlcNAcK10TMT	9	15365	19113.1	24127	16884.5	22018.5	24254.4	25065.3	11650.4
HLA-DPB1_N48_5	QECYAFNGTQR_N48_N2H3F1S0	01Y(61F)41Y41M(31M)61M	P04440	HLA-DPB1	48	42	52	QECYAFNGTQR	PENYLFQGRQECYAFNGTQRFLERYIYNREE	N-X-T	N2H3F1S0	C105H171N21O51S1Ct4Nf1	Fucosylated	N,1;	5	BI1,BII1,BI2,BI3,02XI1,YI1,	8908	34.39	881.386	881.386	3	881.382	4.84723	2641.13	0	7.37	Q1TMTC3CamN7GlcNAc	7	13592.7	10291.9	9843.01	3416.76	4243.16	11110.4		4173.98
HLA-DPB1_N48_4	QECYAFNGTQR_N48_N2H5F0S0	01Y41Y41M(31M)61M(31M)61M									N2H5F0S0	C111H181N21O57S1Ct4Nf1	High mannose	N,0;	5	BI1,BII1,BIII1,BI2,04AI3,ZI1,YI1,	8678	33.76	940.737	940.737	3	940.731	6.47739	2819.18	0	4.99	Q1TMTC3CamN7GlcNAc	6	2735.53	2552.9		3438.41	2573.73	2591.2	2276.22	11053.7
HLA-DPB1_N48_1	QECYAFNGTQR_N48_N2H8F0S0	01Y41Y41M(31M21M)61M(31M21M)61M21M									N2H8F0S0	C129H211N21O72S1Ct4Nf1	High mannose	N,0;	0		8464	33.18	1102.79	1102.79	3	1102.78	7.86319	3305.34	0	9.23	Q1TMTC3CamN7GlcNAc	8		2705.02	9248.2	3208.17	11958.5	13691.2	7319.35	16508.5
HLA-DPB1_N48_2		01Y41Y41M(31M21M21M)61M(31M21M)61M											High mannose	N,0;	0		8464	33.18	1102.79	1102.79	3	1102.78	7.86319	3305.34	0	9.23	Q1TMTC3CamN7GlcNAc	8		2705.02	9248.2	3208.17	11958.5	13691.2	7319.35	16508.5
HLA-DPB1_N48_3		01Y41Y41M(31M21M21M31G)61M(31M)61M											Complex/hybrid	N,0;	0		8464	33.18	1102.79	1102.79	3	1102.78	7.86319	3305.34	0	9.23	Q1TMTC3CamN7GlcNAc	8		2705.02	9248.2	3208.17	11958.5	13691.2	7319.35	16508.5
HLA-DRA_N143_6	FTPPVVNVTWLR_N143_N2H10F0S0	01Y41Y41M(31M21M21M31G)61M(31M21M)61M21M	P01903	HLA-DRA	143	137	148	FTPPVVNVTWLR	NVLICFIDKFTPPVVNVTWLRNGKPVTTGVS	N-X-T	N2H10F0S0	C153H252N20O78Ct4Nf1	Complex/hybrid	N,3;	0		17854	53.49	1229.56	1229.23	3	1229.22	5.91196	3684.65	0	21.05	F1TMTN7GlcNAc	13	3973.15	3344.71	8449.46	3507.22	4429.7	4212.6	20660	10507.7
HLA-DRA_N143_7		01Y41Y41M(31M21M21M31G31G)61M(31M21M)61M											Complex/hybrid	N,3;	0		17854	53.49	1229.56	1229.23	3	1229.22	5.91196	3684.65	0	21.05	F1TMTN7GlcNAc	13	3973.15	3344.71	8449.46	3507.22	4429.7	4212.6	20660	10507.7
HLA-DRA_N143_8		01Y41Y41M(31M21M21M31G31G21G)61M(31M)61M											Complex/hybrid	N,3;	1	YIII3,	17854	53.49	1229.56	1229.23	3	1229.22	5.91196	3684.65	0	21.05	F1TMTN7GlcNAc	13	3973.15	3344.71	8449.46	3507.22	4429.7	4212.6	20660	10507.7
HLA-DRA_N143_21	FTPPVVNVTWLR_N143_N2H6F0S0	01Y41Y41M(31M)61M(31M21M)61M									N2H6F0S0	C129H212N20O58Ct4Nf1	High mannose	N,15;	2	BI2,YI3,	18170	54.36	1013.16	1013.16	3	1013.15	7.84772	3036.44	0	110.41	F1TMTN7GlcNAc	20	610641	906198	999354	517770	1.38923e+06	1.10016e+06	1.14052e+06	1.0746e+06
HLA-DRA_N143_22		01Y41Y41M(31M21M)61M(31M)61M											High mannose	N,15;	3	BI2,BI2,YI3,	18170	54.36	1013.16	1013.16	3	1013.15	7.84772	3036.44	0	110.41	F1TMTN7GlcNAc	20	610641	906198	999354	517770	1.38923e+06	1.10016e+06	1.14052e+06	1.0746e+06
HLA-DRA_N143_13	FTPPVVNVTWLR_N143_N2H7F0S0	01Y41Y41M(31M)61M(31M21M)61M21M									N2H7F0S0	C135H222N20O63Ct4Nf1	High mannose	N,2;	1	YI3,	17874	53.54	1067.18	1067.18	3	1067.17	7.13278	3198.49	0	11.13	F1TMTN7GlcNAc	10	2102.78	5453.44	7586.5	3567.69	5055.14	11964.3	11383.5	12311.7
HLA-DRA_N143_14		01Y41Y41M(31M21M)61M(31M21M)61M											High mannose	N,2;	2	BI2,YI3,	17874	53.54	1067.18	1067.18	3	1067.17	7.13278	3198.49	0	11.13	F1TMTN7GlcNAc	10	2102.78	5453.44	7586.5	3567.69	5055.14	11964.3	11383.5	12311.7
HLA-DRA_N143_15		01Y41Y41M(31M21M21M)61M(31M)61M											High mannose	N,2;	1	BI2,BIII3,	17874	53.54	1067.18	1067.18	3	1067.17	7.13278	3198.49	0	11.13	F1TMTN7GlcNAc	10	2102.78	5453.44	7586.5	3567.69	5055.14	11964.3	11383.5	12311.7
HLA-DRA_N143_9	FTPPVVNVTWLR_N143_N2H8F0S0	01Y41Y41M(31M21M)61M(31M21M)61M21M									N2H8F0S0	C141H232N20O68Ct4Nf1	High mannose	N,0;	0		17869	53.53	841.398	841.15	4	841.142	8.89525	3360.54	0	6.89	F1TMTN7GlcNAc	8					3710.78	2887.63	3122.35	7130.08
HLA-DRA_N143_10		01Y41Y41M(31M21M21M)61M(31M21M)61M											High mannose	N,0;	0		17869	53.53	841.398	841.15	4	841.142	8.89525	3360.54	0	6.89	F1TMTN7GlcNAc	8					3710.78	2887.63	3122.35	7130.08
HLA-DRA_N143_11		01Y41Y41M(31M21M21M31G)61M(31M)61M											Complex/hybrid	N,0;	0		17869	53.53	841.398	841.15	4	841.142	8.89525	3360.54	0	6.89	F1TMTN7GlcNAc	8					3710.78	2887.63	3122.35	7130.08
HLA-DRA_N143_4	FTPPVVNVTWLR_N143_N2H9F0S0	01Y41Y41M(31M21M21M)61M(31M21M)61M21M									N2H9F0S0	C147H242N20O73Ct4Nf1	High mannose	N,9;	0		17848	53.47	1175.55	1175.21	3	1175.2	7.76975	3522.6	0	76.74	F1TMTN7GlcNAc	20	19349.5	27095.4	24183	18198	33539.9	33379.5	69810.7	54247
HLA-DRA_N143_5		01Y41Y41M(31M21M21M31G31G)61M(31M)61M											Complex/hybrid	N,9;	0		17848	53.47	1175.55	1175.21	3	1175.2	7.76975	3522.6	0	76.74	F1TMTN7GlcNAc	20	19349.5	27095.4	24183	18198	33539.9	33379.5	69810.7	54247
HLA-DRA_N143_12		01Y41Y41M(31M21M21M31G)61M(31M21M)61M											Complex/hybrid	N,0;	0		17870	53.53	881.661	881.661	4	881.655	7.0039	3522.6	0	8.11	F1TMTN7GlcNAc	8			6029.15			7175.32	14759.3	7702.44
HLA-DRA_N143_19	FTPPVVNVTWLR_N143_N3H5F0S0	01Y41Y41M(31M41Y)61M(31M)61M									N3H5F0S0	C131H215N21O58Ct4Nf1	Complex/hybrid	N,0;	2	BIII1,CIII1,	18159	54.33	1026.84	1026.84	3	1026.83	9.96696	3077.47	0	6.34	F1TMTN7GlcNAc	8	13852	16163.8	27069.1	15851.1	23216.5	19157.8	23197	16057.7
HLA-DRA_N143_20		01Y41Y41M(31M41Y41L)61M61M											Complex/hybrid	N,0;	2	BII3,YII3,	18159	54.33	1026.84	1026.84	3	1026.83	9.96696	3077.47	0	6.34	F1TMTN7GlcNAc	8	13852	16163.8	27069.1	15851.1	23216.5	19157.8	23197	16057.7
HLA-DRA_N143_24	FTPPVVNVTWLR_N143_N3H5F0S1	01Y41Y41M(31M41Y41L32S)61M61M									N3H5F0S1	C142H232N22O66Ct4Nf1	Sialylated	N,1;	6	02AII2,BII1,35AII4,35AII3,BII3,BII4,	18704	55.53	1124.2	1123.87	3	1123.86	8.39091	3368.56	0	4.97	F1TMTN7GlcNAc	7			2953	2450.92	5130.8	12145.5	9477.82
HLA-DRA_N143_23	FTPPVVNVTWLR_N143_N3H5F2S0	01Y41Y41M(31M21Y(31F)41L21F)61M61M									N3H5F2S0	C143H235N21O66Ct4Nf1	Fucosylated	N,1;	1	25AII3,	18704	55.53	1124.2	1124.2	3	1124.2	3.34804	3369.58	0	4.97	F1TMTN7GlcNAc	7			2953	2450.92	5130.8	12145.5	9477.82
HLA-DRA_N143_16	FTPPVVNVTWLR_N143_N3H6F0S0	01Y41Y41M(31M41Y41L)61M(31M)61M									N3H6F0S0	C137H225N21O63Ct4Nf1	Complex/hybrid	N,2;	10	BI1,BII1,BIII1,BI2,BIII2,BIII3,02XI1,YI1,YI2,YIII3,YIII4,YI1,	18037	53.99	1080.85	1080.85	3	1080.84	6.04838	3239.52	0	21.84	F1TMTN7GlcNAc	11	62212.3	19220.7	55459.1	45327.8	151827	88045.4	74110.9	53155.9
HLA-DRA_N143_17	FTPPVVNVTWLR_N143_N3H6F1S0	01Y41Y41M(31M41Y(31F)41L)61M(31M)61M									N3H6F1S0	C143H235N21O67Ct4Nf1	Fucosylated	N,1;	0		18038	54	1129.54	1129.54	3	1129.53	6.05796	3385.58	0	3.54	F1TMTN7GlcNAc	5	2945.9	2777.11	2577.19	3219.2	14263.5	10572.8	5834.67	3373.6
HLA-DRA_N143_18		01Y41Y41M(31M41Y41L21F)61M(31M)61M											Fucosylated	N,1;	0		18038	54	1129.54	1129.54	3	1129.53	6.05796	3385.58	0	3.54	F1TMTN7GlcNAc	5	2945.9	2777.11	2577.19	3219.2	14263.5	10572.8	5834.67	3373.6
HLA-DRA_N143_1	FTPPVVNVTWLR_N143_N5H6F0S0	01Y41Y41M(31M)61M(21Y41L31Y41L)61Y41L									N5H6F0S0	C153H251N23O73Ct4Nf1	Complex/hybrid	N,0;	0		17832	53.43	1216.57	1216.24	3	1216.23	9.37375	3645.68	0	4.51	F1TMTN7GlcNAc	7	5006.85		3226.68		11334.2	16673.2	5452.88
HLA-DRA_N143_2		01Y41Y41M(31M41Y41L31Y41L)61M61Y41L											Complex/hybrid	N,0;	0		17832	53.43	1216.57	1216.24	3	1216.23	9.37375	3645.68	0	4.51	F1TMTN7GlcNAc	7	5006.85		3226.68		11334.2	16673.2	5452.88
HLA-DRA_N143_3		01Y41Y41M(31M41Y41L)61M(21Y41L)61Y41L											Complex/hybrid	N,0;	0		17833	53.43	912.433	912.433	4	912.425	8.23109	3645.68	0	4.99	F1TMTN7GlcNAc	7	9306.87		3547.63	4524.02	5484.85	14832.7	4952.22	2322.45
HLA-DRA_N103_4	SNYTPITNVPPEVTVLTNSPVELR_N103_N3H4F1S1	01Y(61F)41Y41M(31M)61M61Y41L32S			103	102	125	SNYTPITNVPPEVTVLTNSPVELR	IAVDKANLEIMTKRSNYTPITNVPPEVTVLT	N-X-T	N3H4F1S1	C190H317N35O88Ct4Nf1	Fucosylated and Sialylated	N,3;	1	BI3,	17800	53.01	1142.55	1142.3	4	1142.3	8.5115	4564.15	0	16.21	S1TMTN2GlcNAc	12							2701.75
HLA-DRA_N103_5		01Y41Y41M(31M)61M21Y(31F)41L32S											Fucosylated and Sialylated	N,3;	1	YI1,	17800	53.01	1142.55	1142.3	4	1142.3	8.5115	4564.15	0	16.21	S1TMTN2GlcNAc	12							2701.75
HLA-DRA_N103_3	SNYTPITNVPPEVTVLTNSPVELR_N103_N3H4F3S0	01Y(61F)41Y41M(31M)61M21Y(31F)41L21F									N3H4F3S0	C191H320N34O88Ct4Nf1	Fucosylated	N,3;	1	25AI3,	17800	53.01	1142.55	1142.55	4	1142.55	2.22436	4565.17	0	16.21	S1TMTN2GlcNAc	12							2701.75
HMCN2_N3549_1	LENNSRATR_N3549_N2H6F0S0	01Y41Y41M(31M)61M(31M21M)61M	Q8NDA2	HMCN2	3549	3547	3555	LENNSRATR	NITWHKDGQALTRLENNSRATRVLRVENVQV	N-X-S	N2H6F0S0	C101H180N20O58Ct4Nf1	High mannose	N,0;	2	BI2,YI3,	12705	39.23	890.401	890.401	3	890.401	-0.969489	2668.19	1	1.11	L1TMTN3GlcNAc	5	70397.8	50132.8	25281.1	47145.1	35258.8	23849.4	57257	28309.9
HMCN2_N3549_2		01Y41Y41M(31M21M)61M(31M)61M											High mannose	N,0;	2	BI2,YI3,	12705	39.23	890.401	890.401	3	890.401	-0.969489	2668.19	1	1.11	L1TMTN3GlcNAc	5	70397.8	50132.8	25281.1	47145.1	35258.8	23849.4	57257	28309.9
HOXA1_N269_1	VEIAASLQLNETQVK_N269_N6H3F3S0	01Y41Y41M(31M(21Y31F)41Y31F)61M(21Y31F)61Y	P49639	HOXA1	269	260	274	VEIAASLQLNETQVK	LTRARRVEIAASLQLNETQVKIWFQNRRMKQ	N-X-T	N6H3F3S0	C171H302N27O86Ct8Nf2	Fucosylated	N,0;	0		18702	61.28	1062.02	1062.27	4	1062.27	5.88394	4244.04	0	2.7	V1TMTN10GlcNAcK15TMT	5	78232				3544.96		8201.3	4709.67
HOXA1_N269_2		01Y41Y41M(31M41Y31F)(41Y)61M(21Y31F)61Y31F											Fucosylated	N,0;	0		18702	61.28	1062.02	1062.27	4	1062.27	5.88394	4244.04	0	2.7	V1TMTN10GlcNAcK15TMT	5	78232				3544.96		8201.3	4709.67
HOXD1_N235_1	TNFSTK_N235_N4H5F1S0	01Y(61F)41Y41M(31M)61M(21Y41L)61Y41L	Q9GZZ0	HOXD1	235	234	239	TNFSTK	LAEYGAASPSSAIRTNFSTKQLTELEKEFHF	N-X-S	N4H5F1S0	C114H201N14O64Ct8Nf2	Fucosylated	N,0;	1	YI3,	3041	12.38	975.782	975.782	3	975.777	4.7401	2924.32	0	2.24	T1TMTN2GlcNAcK6TMT	5	27252.4	7440.44		12698.8	24533.2	12063	36209	13275.2
HOXD1_N235_9		01Y(61F)41Y41M(31M41Y41L)(41Y)61M61M											Fucosylated	N,0;	0		9120	34.96	1463.17	1463.17	2	1463.16	4.66052	2924.32	0	3.93	T1TMTN2GlcNAcK6TMT	7	18646.1	4092.92		3519.83	17414.7	7310.41	30984.2	12326.6
HOXD1_N235_10		01Y(61F)41Y41M(31M41Y41L)61M61Y41L											Fucosylated	N,0;	0		9120	34.96	1463.17	1463.17	2	1463.16	4.66052	2924.32	0	3.93	T1TMTN2GlcNAcK6TMT	7	18646.1	4092.92		3519.83	17414.7	7310.41	30984.2	12326.6
HOXD1_N235_2	TNFSTK_N235_N4H5F1S1	01Y(61F)41Y41M(31M41Y41L)61M61Y41L32S									N4H5F1S1	C125H218N15O72Ct8Nf2	Fucosylated and Sialylated	N,1;	0		4833	17.28	804.865	804.865	4	804.859	8.4145	3215.41	0	9.47	T1TMTN2GlcNAcK6TMT	7	65140.1	24787.5	5091.34	16302	51291.8	57245	80235.5	34664.3
HOXD1_N235_3		01Y41Y41M(31M41Y41L)61M21Y(31F)41L32S											Fucosylated and Sialylated	N,1;	0		4833	17.28	804.865	804.865	4	804.859	8.4145	3215.41	0	9.47	T1TMTN2GlcNAcK6TMT	7	65140.1	24787.5	5091.34	16302	51291.8	57245	80235.5	34664.3
HOXD1_N235_4		01Y41Y41M(31M)61M(21Y(31F)41L32S)61Y41L											Fucosylated and Sialylated	N,1;	0		6754	22.79	1072.82	1072.82	3	1072.81	7.88846	3215.41	0	3.97	T1TMTN2GlcNAcK6TMT	6	35245.8	6151.61	3175.25		17875.4	30079.5	31057	5097.54
HOXD1_N235_5	TNFSTK_N235_N4H5F2S0	01Y(61F)41Y41M(31M41Y(31F)41L)61M61Y41L									N4H5F2S0	C120H211N14O68Ct8Nf2	Fucosylated	N,0;	0		9051	34.78	1024.47	1024.47	3	1024.46	3.97973	3070.38	0	4	T1TMTN2GlcNAcK6TMT	6	17181.7	4799.04	5380.52	3259.92	19318.5	27498	48788.1	9379.66
HOXD1_N235_6		01Y(61F)41Y41M(31M41Y41L)61M61Y41L21F											Fucosylated	N,0;	0		9051	34.78	1024.47	1024.47	3	1024.46	3.97973	3070.38	0	4	T1TMTN2GlcNAcK6TMT	6	17181.7	4799.04	5380.52	3259.92	19318.5	27498	48788.1	9379.66
HOXD1_N235_7		01Y41Y41M(31M41Y(31F)41L)61M61Y(31F)41L											Fucosylated	N,0;	0		9051	34.78	1024.47	1024.47	3	1024.46	3.97973	3070.38	0	4	T1TMTN2GlcNAcK6TMT	6	17181.7	4799.04	5380.52	3259.92	19318.5	27498	48788.1	9379.66
HOXD1_N235_8		01Y41Y41M(31M41Y(31F)41L)61M61Y41L21F											Fucosylated	N,0;	0		9051	34.78	1024.47	1024.47	3	1024.46	3.97973	3070.38	0	4	T1TMTN2GlcNAcK6TMT	6	17181.7	4799.04	5380.52	3259.92	19318.5	27498	48788.1	9379.66
HOXD1_N235_11	TNFSTK_N235_N5H4F1S0	01Y(61F)41Y41M(31M41Y41L31Y)61M61Y									N5H4F1S0	C116H204N15O64Ct8Nf2	Fucosylated	N,1;	0		9303	35.46	989.459	989.457	3	989.453	4.88502	2965.34	0	20.12	T1TMTN2GlcNAcK6TMT	10	73105.8	47769.5	25973	25648.2	60730.3	36154.2	44652	38381.4
HOXD1_N235_12		01Y41Y41M(31M41Y(31F)41L31Y)61M61Y											Fucosylated	N,1;	0		9303	35.46	989.459	989.457	3	989.453	4.88502	2965.34	0	20.12	T1TMTN2GlcNAcK6TMT	10	73105.8	47769.5	25973	25648.2	60730.3	36154.2	44652	38381.4
HOXD1_N235_13		01Y41Y41M(31M41Y41L31Y)61M61Y31F											Fucosylated	N,1;	0		9303	35.46	989.459	989.457	3	989.453	4.88502	2965.34	0	20.12	T1TMTN2GlcNAcK6TMT	10	73105.8	47769.5	25973	25648.2	60730.3	36154.2	44652	38381.4
HP_N241_13	VVLHPNYSQVDIGLIK_N241_N4H5F0S1	01Y41Y41M(31M)61M(21Y41L32S)61Y41L	P00738	HP	241	236	251	VVLHPNYSQVDIGLIK	GKKQLVEIEKVVLHPNYSQVDIGLIKLKQKV	N-X-S	N4H5F0S1	C172H295N28O80Ct8Nf2	Sialylated	N,0;	0		18681	61.22	1043.02	1043.02	4	1043.01	5.33922	4167.01	0	17.05	V1TMTN6GlcNAcK16TMT	10						10300.9	23697.5
HP_N241_14		01Y41Y41M(31M41Y41L)61M61Y41L32S											Sialylated	N,0;	0		18681	61.22	1043.02	1043.02	4	1043.01	5.33922	4167.01	0	17.05	V1TMTN6GlcNAcK16TMT	10						10300.9	23697.5
HP_N241_15	VVLHPNYSQVDIGLIK_N241_N4H5F0S2	01Y41Y41M(31M)61M(21Y41L32S)61Y41L32S									N4H5F0S2	C183H312N29O88Ct8Nf2	Sialylated	N,1;	0		19040	62.21	1115.79	1115.79	4	1115.78	5.92606	4458.11	0	33.16	V1TMTN6GlcNAcK16TMT	12		14159.7	17552.6			134464
HP_N241_16		01Y41Y41M(31M41Y41L32S)61M61Y41L32S											Sialylated	N,1;	0		19040	62.21	1115.79	1115.79	4	1115.78	5.92606	4458.11	0	33.16	V1TMTN6GlcNAcK16TMT	12		14159.7	17552.6			134464
HP_N241_3	VVLHPNYSQVDIGLIK_N241_N4H5F2S0	01Y41Y41M(31M21Y(31F)41L21F)(41Y)61M61M									N4H5F2S0	C173H298N27O80Ct8Nf2	Fucosylated	N,0;	0		15061	45.5	1043.02	1043.27	4	1043.26	9.45232	4168.04	0	10.48	V1TMTN6GlcNAcK16TMT	9			1534.55			3523.07
HP_N241_4		01Y41Y41M(31M)61M(21Y(31F)41L21F)61Y41L											Fucosylated	N,1;	0		16018	48.39	1043.02	1043.27	4	1043.26	6.2931	4168.04	0	22.17	V1TMTN6GlcNAcK16TMT	11	6350.97	4681.41	8699.29		9099.2	27593.1	41785.5
HP_N241_5		01Y41Y41M(31M41Y41L)61M21Y(31F)41L21F											Fucosylated	N,1;	0		16018	48.39	1043.02	1043.27	4	1043.26	6.2931	4168.04	0	22.17	V1TMTN6GlcNAcK16TMT	11	6350.97	4681.41	8699.29		9099.2	27593.1	41785.5
HP_N241_6		01Y41Y41M(31M)61M(21Y(31F)41L)61Y(31F)41L											Fucosylated	N,0;	0		16021	48.4	834.619	834.819	5	834.813	6.77257	4168.04	0	9.51	V1TMTN6GlcNAcK16TMT	8			2060.57			9743	16621.6
HP_N241_9	VVLHPNYSQVDIGLIK_N241_N4H5F2S1	01Y41Y41M(31M(21Y(31F)41L32S)41Y31F)61M61M									N4H5F2S1	C184H315N28O88Ct8Nf2	Fucosylated and Sialylated	N,1;	1	YII3,	17190	51.63	1487.39	1487.72	3	1487.72	6.02833	4459.13	0	14.85	V1TMTN6GlcNAcK16TMT	10						16660.3	24964.3
HP_N241_10		01Y(61F)41Y41M(31M)61M(21Y(31F)41L32S)61Y41L											Fucosylated and Sialylated	N,0;	0		17275	51.86	1115.79	1116.05	4	1116.04	7.03726	4459.13	0	8.55	V1TMTN6GlcNAcK16TMT	8						26787
HP_N241_11		01Y(61F)41Y41M(31M)61M(21Y41L32S)61Y(31F)41L											Fucosylated and Sialylated	N,0;	0		17275	51.86	1115.79	1116.05	4	1116.04	7.03726	4459.13	0	8.55	V1TMTN6GlcNAcK16TMT	8						26787
HP_N241_12		01Y(61F)41Y41M(31M41Y41L)61M21Y(31F)41L32S											Fucosylated and Sialylated	N,0;	0		17275	51.86	1115.79	1116.05	4	1116.04	7.03726	4459.13	0	8.55	V1TMTN6GlcNAcK16TMT	8						26787
HP_N241_17		01Y41Y41M(31M)61M(21Y(31F)41L32S)61Y(31F)41L											Fucosylated and Sialylated	N,0;	0		19041	62.21	892.834	893.034	5	893.033	1.85293	4459.13	0	18.31	V1TMTN6GlcNAcK16TMT	10						31776.4	45067.5
HP_N241_18	VVLHPNYSQVDIGLIK_N241_N4H6F1S1	01Y41Y41M(31M(21Y(31F)41L32S)41Y41L)61M61M									N4H6F1S1	C184H315N28O89Ct8Nf2	Fucosylated and Sialylated	N,0;	0		19046	62.22	1120.05	1120.05	4	1120.04	8.47389	4475.13	0	15.94	V1TMTN6GlcNAcK16TMT	10			2436.16			14315.9
HP_N241_19		01Y41Y41M(31M(21Y41L32S)41Y(31F)41L)61M61M											Fucosylated and Sialylated	N,0;	0		19046	62.22	1120.05	1120.05	4	1120.04	8.47389	4475.13	0	15.94	V1TMTN6GlcNAcK16TMT	10			2436.16			14315.9
HP_N241_20		01Y41Y41M(31M21Y(31F)41L32S)(41Y)61M(31M)61M											Fucosylated and Sialylated	N,0;	1	YIII3,	19046	62.22	1120.05	1120.05	4	1120.04	8.47389	4475.13	0	15.94	V1TMTN6GlcNAcK16TMT	10			2436.16			14315.9
HP_N241_21		01Y41Y41M(31M(21Y41L32S)41Y31F)61M(31M)61M											Fucosylated and Sialylated	N,0;	0		19048	62.23	896.239	896.239	5	896.232	8.17043	4475.13	0	5.13	V1TMTN6GlcNAcK16TMT	7							5521.17
HP_N241_7	VVLHPNYSQVDIGLIK_N241_N4H6F3S0	01Y41Y41M(31M(21Y(31F)41L21F)41Y(31F)41L)61M61M									N4H6F3S0	C185H318N27O89Ct8Nf2	Fucosylated	N,0;	0		17189	51.63	896.441	896.443	5	896.436	8.25625	4476.15	0	29.87	V1TMTN6GlcNAcK16TMT	12			2637.21	8366.1	4682.87	27165.7	47585.5	1989.08
HP_N241_8		01Y41Y41M(31M(21Y(31F)41L21F)41Y41L21F)61M61M											Fucosylated	N,0;	0		17189	51.63	896.441	896.443	5	896.436	8.25625	4476.15	0	29.87	V1TMTN6GlcNAcK16TMT	12			2637.21	8366.1	4682.87	27165.7	47585.5	1989.08
HP_N241_1	VVLHPNYSQVDIGLIK_N241_N5H6F0S1	01Y41Y41M(31M41Y41L)61M(21Y41L32S)61Y41L									N5H6F0S1	C186H318N29O90Ct8Nf2	Sialylated	N,0;	0		14872	44.97	1134.3	1134.3	4	1134.29	7.94405	4532.15	0	3.74	V1TMTN6GlcNAcK16TMT	6						2499.32	3857.12
HP_N241_2		01Y41Y41M(31M41Y41L31Y41L)61M61Y41L32S											Sialylated	N,0;	0		14872	44.97	1134.3	1134.3	4	1134.29	7.94405	4532.15	0	3.74	V1TMTN6GlcNAcK16TMT	6						2499.32	3857.12
HPX_N453_4	ALPQPQNVTSLLGCTH_N453_N4H5F2S1	01Y41Y41M(31M(21Y(31F)41L32S)41Y31F)61M61M	P02790	HPX	453	447	462	ALPQPQNVTSLLGCTH	DVEKLNAAKALPQPQNVTSLLGCTHXXXXXX	N-X-T	N4H5F2S1	C167H282N28O87S1Ct4Nf1	Fucosylated and Sialylated	N,0;	1	YII3,	15370	46.27	1043.72	1043.97	4	1043.97	5.24092	4170.84	0	19.87	A1TMTN7GlcNAcC14Cam	12			13921.8	3809.75				12881.9
HPX_N453_5		01Y41Y41M(31M)61M(21Y(31F)41L32S)61Y(31F)41L											Fucosylated and Sialylated	N,0;	1	YI3,	15370	46.27	1043.72	1043.97	4	1043.97	5.24092	4170.84	0	19.87	A1TMTN7GlcNAcC14Cam	12			13921.8	3809.75				12881.9
HPX_N187_2	SWPAVGNCSSALR_N187_N4H5F0S2	01Y41Y41M(31M)61M(21Y41L32S)61Y41L32S			187	181	193	SWPAVGNCSSALR	LATGTMKERSWPAVGNCSSALRWLGRYYCFQ	N-X-S	N4H5F0S2	C151H250N26O82S1Ct4Nf1	Sialylated	N,1;	0		9528	30.16	960.916	960.915	4	960.908	7.98132	3838.6	0	12.48	S1TMTN7GlcNAcC8Cam	9				7951.45	5912.16	5513.37	27234.4	8861.19
HPX_N187_3		01Y41Y41M(31M41Y41L32S)61M61Y41L32S											Sialylated	N,1;	0		10110	31.78	960.917	960.917	4	960.908	9.44223	3838.6	0	9.37	S1TMTN7GlcNAcC8Cam	8	3853.95	3651.05	4952.8	6273.51	3050.85	2894.42	11518.2	9372.93
HPX_N187_1	SWPAVGNCSSALR_N187_N4H5F2S1	01Y41Y41M(31M(21Y(31F)41L32S)41Y31F)61M61M									N4H5F2S1	C152H253N25O82S1Ct4Nf1	Fucosylated and Sialylated	N,1;	1	YII3,	9528	30.16	960.916	961.166	4	961.163	3.29982	3839.63	0	12.48	S1TMTN7GlcNAcC8Cam	9				7951.45	5912.16	5513.37	27234.4	8861.19
HRG_N125_4	VIDFNCTTSSVSSALANTK_N125_N4H5F0S1	01Y41Y41M(31M41Y41L)61M61Y41L32S	P04196	HRG	125	121	139	VIDFNCTTSSVSSALANTK	TRHSHESQDLRVIDFNCTTSSVSSALANTKD	N-X-T	N4H5F0S1	C173H299N30O89S1Ct8Nf2	Sialylated	N,0;	0		18668	61.19	878.608	878.608	5	878.602	6.39317	4386.98	0	9.74	V1TMTN5GlcNAcC6CamK19TMT	9			3969.06	3749.18	2229.34	2835.4	3864.42	7144.63
HRG_N125_5		01Y41Y41M(31M(21Y41L32S)41Y)61M61M											Sialylated	N,0;	0		18680	61.22	1098.01	1098.01	4	1098	4.15849	4386.98	0	16.19	V1TMTN5GlcNAcC6CamK19TMT	11		4645.91	17809.3	20220.3	4049.38	20956.1	5127.37	31567.6
HRG_N125_6		01Y41Y41M(31M)61M(21Y41L32S)61Y41L											Sialylated	N,0;	0		18680	61.22	1098.01	1098.01	4	1098	4.15849	4386.98	0	16.19	V1TMTN5GlcNAcC6CamK19TMT	11		4645.91	17809.3	20220.3	4049.38	20956.1	5127.37	31567.6
HRG_N125_1	VIDFNCTTSSVSSALANTK_N125_N4H5F0S2	01Y41Y41M(31M)61M(21Y41L32S)61Y41L32S									N4H5F0S2	C184H316N31O97S1Ct8Nf2	Sialylated	N,0;	0		17220	51.71	1170.78	1170.78	4	1170.77	6.03636	4678.07	0	7.52	V1TMTN5GlcNAcC6CamK19TMT	9	2555.83		4727.66	3632.55	2859.66	5653.85	9446.54	2256.66
HRG_N125_2		01Y41Y41M(31M41Y41L32S)61M61Y41L32S											Sialylated	N,0;	0		17220	51.71	1170.78	1170.78	4	1170.77	6.03636	4678.07	0	7.52	V1TMTN5GlcNAcC6CamK19TMT	9	2555.83		4727.66	3632.55	2859.66	5653.85	9446.54	2256.66
HRG_N125_3	VIDFNCTTSSVSSALANTK_N125_N4H5F2S0	01Y(61F)41Y41M(31M41Y(31F)41L)61M61Y41L									N4H5F2S0	C174H302N29O89S1Ct8Nf2	Fucosylated	N,0;	0		18668	61.19	878.608	878.807	5	878.806	1.47827	4388	0	9.74	V1TMTN5GlcNAcC6CamK19TMT	9			3969.06	3749.18	2229.34	2835.4	3864.42	7144.63
HRG_N125_7	VIDFNCTTSSVSSALANTK_N125_N4H6F1S0	01Y41Y41M(31M(21Y(31F)41L)41Y41L)61M61M									N4H6F1S0	C174H302N29O90S1Ct8Nf2	Fucosylated	N,0;	0		18682	61.22	1102.26	1102.26	4	1102.25	6.75424	4403.99	0	3.18	V1TMTN5GlcNAcC6CamK19TMT	6				2893.09				3671.64
HRG_N125_8		01Y41Y41M(31M(21Y41L21F)41Y41L)61M61M											Fucosylated	N,0;	0		18682	61.22	1102.26	1102.26	4	1102.25	6.75424	4403.99	0	3.18	V1TMTN5GlcNAcC6CamK19TMT	6				2893.09				3671.64
HSP90B1_N62_17	EEEAIQLDGLNASQIR_N62_N2H3F1S0	01Y(61F)41Y41M(31M)61M	P14625	HSP90B1	62	52	67	EEEAIQLDGLNASQIR	EVVQREEEAIQLDGLNASQIRELREKSEKFA	N-X-S	N2H3F1S0	C122H211N25O60Ct4Nf1	Fucosylated	N,5;	5	BI1,BII1,BI2,BI3,02XI1,YI1,	12079	37.46	1018.83	1018.83	3	1018.82	8.59317	3053.44	0	76.32	E1TMTN11GlcNAc	20	26680.9	27055.5	19025.4	24939.1	25466.3	15541.9	30991	25630.6
HSP90B1_N62_14	EEEAIQLDGLNASQIR_N62_N2H4F1S0	01Y(61F)41Y41M(31M)61M61M									N2H4F1S0	C128H221N25O65Ct4Nf1	Fucosylated	N,1;	5	BI1,BII1,BI2,BI2,BI3,YI1,	11986	37.21	1072.84	1072.84	3	1072.84	8.69598	3215.49	0	21.41	E1TMTN11GlcNAc	13	20935.2	9987.7	8411.68	15739.9	4110.51	4038.98	17175	7553.41
HSP90B1_N62_9	EEEAIQLDGLNASQIR_N62_N2H6F0S0	01Y41Y41M(31M)61M(31M21M)61M									N2H6F0S0	C134H231N25O71Ct4Nf1	High mannose	N,3;	1	BI2,	11908	36.99	1132.53	1132.2	3	1132.18	9.74179	3393.54	0	27.26	E1TMTN11GlcNAc	14	9695.75	11516.2	5815.85	3991.75	3237.75	4337.8	10054.6	3879.8
HSP90B1_N62_10		01Y41Y41M(31M21M)61M(31M)61M											High mannose	N,3;	1	BI2,	11908	36.99	1132.53	1132.2	3	1132.18	9.74179	3393.54	0	27.26	E1TMTN11GlcNAc	14	9695.75	11516.2	5815.85	3991.75	3237.75	4337.8	10054.6	3879.8
HSP90B1_N62_15	EEEAIQLDGLNASQIR_N62_N3H3F1S0	01Y(61F)41Y41M(31M)61M61Y									N3H3F1S0	C130H224N26O65Ct4Nf1	Fucosylated	N,2;	3	BI1,CI1,BI2,	11996	37.23	815.391	815.141	4	815.135	7.59291	3256.52	0	40.91	E1TMTN11GlcNAc	15	14403.9	15466.5	3983.4	12416.5	20229.2	12809.9	18299	11811.7
HSP90B1_N62_16		01Y41Y41M(31M)61M61Y31F											Fucosylated	N,2;	3	BI2,YI1,YI2,	11996	37.23	815.391	815.141	4	815.135	7.59291	3256.52	0	40.91	E1TMTN11GlcNAc	15	14403.9	15466.5	3983.4	12416.5	20229.2	12809.9	18299	11811.7
HSP90B1_N107_1	ELISNASDALDK_N107_N2H8F0S0	01Y41Y41M(31M21M)61M(31M21M)61M21M			107	103	114	ELISNASDALDK	SLYKNKEIFLRELISNASDALDKIRLISLTD	N-X-S	N2H8F0S0	C133H237N18O76Ct8Nf2	High mannose	N,0;	0		14567	49.9	1146.53	1146.53	3	1146.52	9.73708	3436.55	0	2.98	E1TMTN5GlcNAcK12TMT	5	2172.06	2537.58				2445.14	4407.04	2402.31
HSP90B1_N107_2		01Y41Y41M(31M21M21M)61M(31M21M)61M											High mannose	N,0;	0		14567	49.9	1146.53	1146.53	3	1146.52	9.73708	3436.55	0	2.98	E1TMTN5GlcNAcK12TMT	5	2172.06	2537.58				2445.14	4407.04	2402.31
HSP90B1_N107_3		01Y41Y41M(31M21M21M31G)61M(31M)61M											Complex/hybrid	N,0;	0		14567	49.9	1146.53	1146.53	3	1146.52	9.73708	3436.55	0	2.98	E1TMTN5GlcNAcK12TMT	5	2172.06	2537.58				2445.14	4407.04	2402.31
HSP90B1_N445	GVVDSDDLPLNVSR_N445_N2H5F0S0	01Y41Y41M(31M)61M(31M)61M			445	435	448	GVVDSDDLPLNVSR	LNFVKGVVDSDDLPLNVSRETLQQHKLLKVI	N-X-S	N2H5F0S0	C116H201N21O61Ct4Nf1	High mannose	N,1;	3	BI1,BII1,BIII1,BI2,YI1,	15205	51.65	978.124	978.124	3	978.119	4.9997	2931.34	0	5.21	G1TMTN11GlcNAc	6	3568.72				9106.28	2756.57	4408.1	2210.93
HSP90B1_N217_6	HNNDTQHIWESDSNEFSVIADPR_N217_N2H5F0S0	01Y41Y41M(31M)61M(31M)61M			217	215	237	HNNDTQHIWESDSNEFSVIADPR	AFLVADKVIVTSKHNNDTQHIWESDSNEFSV	N-X-T	N2H5F0S0	C169H264N38O79Ct4Nf1	High mannose	N,1;	5	BI1,BII1,BIII1,BI2,YI1,YI2,YI3,	14498	49.71	1040.46	1040.46	4	1040.46	7.82629	4156.79	0	14.45	H1TMTN3GlcNAc	11					3051.36	2826.44
HSP90B1_N217_4	HNNDTQHIWESDSNEFSVIADPR_N217_N2H6F0S0	01Y41Y41M(31M)61M(31M21M)61M									N2H6F0S0	C175H274N38O84Ct4Nf1	High mannose	N,2;	2	BI2,BI2,	9452	30.02	1080.98	1080.98	4	1080.97	6.48943	4318.85	0	22.62	H1TMTN3GlcNAc	13			17016.2			12066.8		14680.3
HSP90B1_N217_5		01Y41Y41M(31M21M)61M(31M)61M											High mannose	N,2;	1	BI2,	9452	30.02	1080.98	1080.98	4	1080.97	6.48943	4318.85	0	22.62	H1TMTN3GlcNAc	13			17016.2			12066.8		14680.3
HSP90B1_N217_1	HNNDTQHIWESDSNEFSVIADPR_N217_N2H8F0S0	01Y41Y41M(31M21M)61M(31M21M)61M21M									N2H8F0S0	C187H294N38O94Ct4Nf1	High mannose	N,4;	0		9349	29.74	1162	1162	4	1161.99	6.30318	4642.95	0	29.55	H1TMTN3GlcNAc	15	2449.47	4010.09				2444.32	6684.06
HSP90B1_N217_2		01Y41Y41M(31M21M21M)61M(31M21M)61M											High mannose	N,4;	0		9349	29.74	1162	1162	4	1161.99	6.30318	4642.95	0	29.55	H1TMTN3GlcNAc	15	2449.47	4010.09				2444.32	6684.06
HSP90B1_N217_3		01Y41Y41M(31M21M21M31G)61M(31M)61M											Complex/hybrid	N,4;	0		9349	29.74	1162	1162	4	1161.99	6.30318	4642.95	0	29.55	H1TMTN3GlcNAc	15	2449.47	4010.09				2444.32	6684.06
HSP90B1_N502_3	LGVIEDHSNR_N502_N2H8F0S0	01Y41Y41M(31M21M21M)61M(31M21M)61M			502	494	503	LGVIEDHSNR	EFGTNIKLGVIEDHSNRTRLAKLLRFQSSHH	N-X-T	N2H8F0S0	C119H205N19O69Ct4Nf1	High mannose	N,1;	0		9521	36.05	1024.78	1024.78	3	1024.78	0.122541	3071.33	0	7.93	L1TMTN9GlcNAc	8		2767.89		4654.43	4094.95	10579.4	4524.48	6308.24
HSP90B1_N502_4		01Y41Y41M(31M21M21M31G)61M(31M)61M											Complex/hybrid	N,1;	0		9521	36.05	1024.78	1024.78	3	1024.78	0.122541	3071.33	0	7.93	L1TMTN9GlcNAc	8		2767.89		4654.43	4094.95	10579.4	4524.48	6308.24
HSP90B1_N502_1	LGVIEDHSNR_N502_N2H9F0S0	01Y41Y41M(31M21M21M)61M(31M21M)61M21M									N2H9F0S0	C125H215N19O74Ct4Nf1	High mannose	N,1;	0		9488	35.96	1078.8	1078.8	3	1078.8	5.74178	3233.38	0	3.33	L1TMTN9GlcNAc	6	3478.49		1891.95	9516.92	2113.02	3517.05	4704.68	2514.6
HSP90B1_N502_2		01Y41Y41M(31M21M21M31G)61M(31M21M)61M											Complex/hybrid	N,1;	0		9488	35.96	1078.8	1078.8	3	1078.8	5.74178	3233.38	0	3.33	L1TMTN9GlcNAc	6	3478.49		1891.95	9516.92	2113.02	3517.05	4704.68	2514.6
HSP90B1_N62_13	TDDEVVQREEEAIQLDGLNASQIR_N62_N2H5F0S0	01Y41Y41M(31M)61M(31M)61M			62	44	67	TDDEVVQREEEAIQLDGLNASQIR	EVVQREEEAIQLDGLNASQIRELREKSEKFA	N-X-S	N2H5F0S0	C166H283N37O82Ct4Nf1	High mannose	N,3;	8	BI1,BII1,BIII1,BI2,04AI3,BI4,ZI1,YI1,YI2,YI1,	11936	36.8	1044.75	1044.75	4	1044.74	8.61668	4173.92	1	16	T1TMTN19GlcNAc	13	5578.34	7295.02	10810	5610.27	19278.8	12174	16942.2	13554
HSP90B1_N62_7	TDDEVVQREEEAIQLDGLNASQIR_N62_N2H5F1S0	01Y(61F)41Y41M(31M)61M(31M)61M									N2H5F1S0	C172H293N37O86Ct4Nf1	Fucosylated	N,1;	0		11833	36.52	1081.26	1081.26	4	1081.25	8.13815	4319.98	1	6.02	T1TMTN19GlcNAc	9	4468.89		3406.06	4728.36	9073.19			1998.44
HSP90B1_N62_8		01Y(61F)41Y41M(31M)61M31M21M											Fucosylated	N,1;	2	BI2,BI2,	11833	36.52	1081.26	1081.26	4	1081.25	8.13815	4319.98	1	6.02	T1TMTN19GlcNAc	9	4468.89		3406.06	4728.36	9073.19			1998.44
HSP90B1_N62_11	TDDEVVQREEEAIQLDGLNASQIR_N62_N2H6F0S0	01Y41Y41M(31M)61M(31M21M)61M									N2H6F0S0	C172H293N37O87Ct4Nf1	High mannose	N,1;	2	BI2,BI2,	11911	36.73	1085.26	1085.26	4	1085.25	8.60536	4335.98	1	21.26	T1TMTN19GlcNAc	13		64586	193745	226754	93806.5	99206.3	82056.8	258775
HSP90B1_N62_12		01Y41Y41M(31M21M)61M(31M)61M											High mannose	N,1;	2	BI2,BI2,	11911	36.73	1085.26	1085.26	4	1085.25	8.60536	4335.98	1	21.26	T1TMTN19GlcNAc	13		64586	193745	226754	93806.5	99206.3	82056.8	258775
HSP90B1_N62_4	TDDEVVQREEEAIQLDGLNASQIR_N62_N2H7F0S0	01Y41Y41M(31M21M)61M(31M21M)61M									N2H7F0S0	C178H303N37O92Ct4Nf1	High mannose	N,1;	2	BI2,BI2,	11808	36.45	1125.77	1125.77	4	1125.76	8.37799	4498.03	1	9.34	T1TMTN19GlcNAc	11			3577.03	2144.25	11301.5	5043.26	5763.37	7357.78
HSP90B1_N62_5		01Y41Y41M(31M21M21M)61M(31M)61M											High mannose	N,1;	2	BI2,BIII3,BI2,BIII3,	11808	36.45	1125.77	1125.77	4	1125.76	8.37799	4498.03	1	9.34	T1TMTN19GlcNAc	11			3577.03	2144.25	11301.5	5043.26	5763.37	7357.78
HSP90B1_N62_6		01Y41Y41M(31M)61M(31M21M)61M21M											High mannose	N,4;	2	BI3,YI3,	11831	36.51	900.821	900.821	5	900.813	9.03845	4498.03	1	13.57	T1TMTN19GlcNAc	13		3031.49		2708.67	3267.45	3033.04		2733.35
HSP90B1_N62_1	TDDEVVQREEEAIQLDGLNASQIR_N62_N2H8F0S0	01Y41Y41M(31M21M21M31G)61M(31M)61M									N2H8F0S0	C184H313N37O97Ct4Nf1	Complex/hybrid	N,1;	1	04AI3,13AIII4,	11040	34.34	1166.28	1166.28	4	1166.28	2.82927	4660.08	1	2.49	T1TMTN19GlcNAc	6	2746.94			2508.16	2552.65			1957.36
HSP90B1_N62_2		01Y41Y41M(31M21M)61M(31M21M)61M21M											High mannose	N,2;	1	BI3,	11789	36.4	933.232	933.232	5	933.224	9.1979	4660.08	1	9.93	T1TMTN19GlcNAc	11	4630.85		2672.98		4531.96	3177.19		7353.68
HSP90B1_N62_3		01Y41Y41M(31M21M21M)61M(31M21M)61M											High mannose	N,2;	0		11789	36.4	933.232	933.232	5	933.224	9.1979	4660.08	1	9.93	T1TMTN19GlcNAc	11	4630.85		2672.98		4531.96	3177.19		7353.68
HSP90B1_N62_18	TDDEVVQREEEAIQLDGLNASQIR_N62_N3H3F1S0	01Y(61F)41Y41M(31M)(41Y)61M									N3H3F1S0	C168H286N38O81Ct4Nf1	Fucosylated	N,1;	0		13410	41.2	1051.25	1051	4	1051	5.22334	4198.96	1	6.15	T1TMTN19GlcNAc	9	5315.07	5190.33	3570.93	5163.18	19620.5	14477.8	12693.6	11657.7
HSP90B1_N62_19		01Y(61F)41Y41M(31M)61M61Y											Fucosylated	N,1;	3	BI1,CI1,BI2,	13410	41.2	1051.25	1051	4	1051	5.22334	4198.96	1	6.15	T1TMTN19GlcNAc	9	5315.07	5190.33	3570.93	5163.18	19620.5	14477.8	12693.6	11657.7
HSPA13_N184_1	NSTIEAANLAGLK_N184_N2H8F0S0	01Y41Y41M(31M21M21M31G)61M(31M)61M	P48723	HSPA13	184	184	196	NSTIEAANLAGLK	NAVISVPAEFDLKQRNSTIEAANLAGLKILR	N-X-T	N2H8F0S0	C135H243N20O74Ct8Nf2	Complex/hybrid	N,0;	0		10504	32.92	866.667	866.667	4	866.659	9.69047	3462.61	0	41.14	N1GlcNAc@TMTK13TMT	11					10059.6	11539.1	9970.98	6146.58
HSPA13_N184_2		01Y41Y41M(31M21M)61M(31M21M)61M21M											High mannose	N,0;	0		11538	35.96	1155.21	1155.21	3	1155.21	4.48271	3462.61	0	9.04	N1GlcNAc@TMTK13TMT	6	3371.41		1723.64	3069.42	3291.59	10346.7	2987.27	6070.62
HSPA13_N184_3		01Y41Y41M(31M21M21M)61M(31M21M)61M											High mannose	N,0;	0		11538	35.96	1155.21	1155.21	3	1155.21	4.48271	3462.61	0	9.04	N1GlcNAc@TMTK13TMT	6	3371.41		1723.64	3069.42	3291.59	10346.7	2987.27	6070.62
HSPG2_N89_3	ALVNFTR_N89_N2H5F0S0	01Y41Y41M(31M)61M(31M)61M	P98160	HSPG2	89	86	92	ALVNFTR	LGSGDFQMVYFRALVNFTRSIEYSPQLEDAG	N-X-T	N2H5F0S0	C91H158N14O47Ct4Nf1	High mannose	N,0;	8	BI1,BII1,BIII1,04AI3,02XI1,YI1,YI2,YI3,YI1,YI2,	9248	29.65	1134.04	1134.04	2	1134.03	9.21924	2266.05	0	7.63	A1TMTN4GlcNAc	7	10695.4	10755.3		5084.26	2437.88	23464	25858.3	4259.4
HSPG2_N89_1	ALVNFTR_N89_N4H5F0S0	01Y41Y41M(31M)61M(21Y41L)61Y41L									N4H5F0S0	C107H184N16O57Ct4Nf1	Complex/hybrid	N,0;	2	YI3,YI3,	9052	29.11	891.75	891.75	3	891.743	7.83626	2672.21	0	3.08	A1TMTN4GlcNAc	5	11853.7	4520.98	2597.81	9154.94	12993.1	6179.8	14111.5	9133.86
HSPG2_N89_2		01Y41Y41M(31M41Y41L)61M61Y41L											Complex/hybrid	N,0;	0		9052	29.11	891.75	891.75	3	891.743	7.83626	2672.21	0	3.08	A1TMTN4GlcNAc	5	11853.7	4520.98	2597.81	9154.94	12993.1	6179.8	14111.5	9133.86
HSPG2_N3780_12	SLTQGSLIVGDLAPVNGTSQGK_N3780_N3H4F1S0	01Y(61F)41Y41M(31M)(41Y)61M61M			3780	3765	3786	SLTQGSLIVGDLAPVNGTSQGK	SLTQGSLIVGDLAPVNGTSQGKFQGLDLNEE	N-X-T	N3H4F1S0	C161H286N31O76Ct8Nf2	Fucosylated	N,4;	0		18327	60.25	1002.26	1002.26	4	1002.25	6.82334	4003.97	0	86.79	S1TMTN16GlcNAcK22TMT	25	13513.9	15355.3	3057.21	11666.6	5311.73	25535.3	18531.2	3240.8
HSPG2_N3780_13		01Y(61F)41Y41M(31M)61M61Y41L											Fucosylated	N,4;	1	BI3,	18327	60.25	1002.26	1002.26	4	1002.25	6.82334	4003.97	0	86.79	S1TMTN16GlcNAcK22TMT	25	13513.9	15355.3	3057.21	11666.6	5311.73	25535.3	18531.2	3240.8
HSPG2_N3780_14		01Y(61F)41Y41M(31M41Y)61M61M											Fucosylated	N,4;	2	BII1,CII1,	18327	60.25	1002.26	1002.26	4	1002.25	6.82334	4003.97	0	86.79	S1TMTN16GlcNAcK22TMT	25	13513.9	15355.3	3057.21	11666.6	5311.73	25535.3	18531.2	3240.8
HSPG2_N3780_9	SLTQGSLIVGDLAPVNGTSQGK_N3780_N4H5F1S1	01Y(61F)41Y41M(31M41Y41L)61M61Y41L32S									N4H5F1S1	C186H326N33O94Ct8Nf2	Fucosylated and Sialylated	N,3;	0		15953	48.21	1554.76	1554.75	3	1554.74	9.34449	4660.2	0	49.98	S1TMTN16GlcNAcK22TMT	22	5425.4			4734.73	8329.13	8640.09		2150.47
HSPG2_N3780_10		01Y41Y41M(31M)61M(21Y(31F)41L32S)61Y41L											Fucosylated and Sialylated	N,3;	0		15953	48.21	1554.76	1554.75	3	1554.74	9.34449	4660.2	0	49.98	S1TMTN16GlcNAcK22TMT	22	5425.4			4734.73	8329.13	8640.09		2150.47
HSPG2_N3780_11		01Y41Y41M(31M)61M(21Y41L32S)61Y(31F)41L											Fucosylated and Sialylated	N,3;	0		15953	48.21	1554.76	1554.75	3	1554.74	9.34449	4660.2	0	49.98	S1TMTN16GlcNAcK22TMT	22	5425.4			4734.73	8329.13	8640.09		2150.47
HSPG2_N3780_4	SLTQGSLIVGDLAPVNGTSQGK_N3780_N4H5F3S0	01Y41Y41M(31M(21Y(31F)41L21F)41Y31F)61M61M									N4H5F3S0	C187H329N32O94Ct8Nf2	Fucosylated	N,5;	1	YII3,	15930	48.15	1166.32	1166.57	4	1166.56	6.84497	4661.22	0	107.4	S1TMTN16GlcNAcK22TMT	27	16595.7	7277.72	4808.85	6323.54	12280.8	14231.5	6662.61	5052.39
HSPG2_N3780_5		01Y41Y41M(31M)61M(21Y(31F)41L21F)61Y(31F)41L											Fucosylated	N,5;	0		15930	48.15	1166.32	1166.57	4	1166.56	6.84497	4661.22	0	107.4	S1TMTN16GlcNAcK22TMT	27	16595.7	7277.72	4808.85	6323.54	12280.8	14231.5	6662.61	5052.39
HSPG2_N3780_6		01Y41Y41M(31M)61M(21Y(31F)41L21F)61Y41L21F											Fucosylated	N,5;	0		15930	48.15	1166.32	1166.57	4	1166.56	6.84497	4661.22	0	107.4	S1TMTN16GlcNAcK22TMT	27	16595.7	7277.72	4808.85	6323.54	12280.8	14231.5	6662.61	5052.39
HSPG2_N3780_7		01Y(61F)41Y41M(31M)61M(21Y(31F)41L)61Y(31F)41L											Fucosylated	N,3;	0		15931	48.15	933.256	933.457	5	933.451	6.56726	4661.22	0	56.79	S1TMTN16GlcNAcK22TMT	22	2661.1		3415.82		3763.74	2825.98	2691.26
HSPG2_N3780_8		01Y(61F)41Y41M(31M41Y41L)61M21Y(31F)41L21F											Fucosylated	N,3;	1	BII3,	15931	48.15	933.256	933.457	5	933.451	6.56726	4661.22	0	56.79	S1TMTN16GlcNAcK22TMT	22	2661.1		3415.82		3763.74	2825.98	2691.26
HYOU1_N931_13	AEPPLNASASDQGEK_N931_N2H3F1S0	01Y(61F)41Y41M(31M)61M	Q9Y4L1	HYOU1	931	926	940	AEPPLNASASDQGEK	PRPKDKNGTRAEPPLNASASDQGEKVIPPAG	N-X-S	N2H3F1S0	C118H207N22O59Ct8Nf2	Fucosylated	N,3;	6	BI1,BII1,BI2,CI2,BI3,02XI1,YI1,	7217	24.06	1004.48	1004.48	3	1004.48	8.76306	3010.41	0	101.43	A1TMTN6GlcNAcK15TMT	21	28341.6	30254.9	21089.9	25995.6	41237.8	40906	48828.4	26144.5
HYOU1_N931_9	AEPPLNASASDQGEK_N931_N2H5F1S0	01Y(61F)41Y41M(31M)61M(31M)61M									N2H5F1S0	C130H227N22O69Ct8Nf2	Fucosylated	N,1;	0		7031	23.54	1112.52	1112.52	3	1112.51	7.19014	3334.52	0	21.21	A1TMTN6GlcNAcK15TMT	12	3556.91	5974.88	1652.3	4879.48	5089.13	9997.19	4627.03	3220.84
HYOU1_N931_10		01Y(61F)41Y41M(31M)61M31M21M											Fucosylated	N,1;	2	BI2,BI2,	7031	23.54	1112.52	1112.52	3	1112.51	7.19014	3334.52	0	21.21	A1TMTN6GlcNAcK15TMT	12	3556.91	5974.88	1652.3	4879.48	5089.13	9997.19	4627.03	3220.84
HYOU1_N931_7	AEPPLNASASDQGEK_N931_N2H6F0S0	01Y41Y41M(31M)61M(31M21M)61M									N2H6F0S0	C130H227N22O70Ct8Nf2	High mannose	N,6;	2	BI2,BI2,	6943	23.31	838.641	838.641	4	838.634	8.3759	3350.51	0	183.47	A1TMTN6GlcNAcK15TMT	26	49483.7	104207	63739.2	41938	106283	107896	131505	107234
HYOU1_N931_8		01Y41Y41M(31M21M)61M(31M)61M											High mannose	N,6;	2	BI2,CI2,	6943	23.31	838.641	838.641	4	838.634	8.3759	3350.51	0	183.47	A1TMTN6GlcNAcK15TMT	26	49483.7	104207	63739.2	41938	106283	107896	131505	107234
HYOU1_N931_1	AEPPLNASASDQGEK_N931_N2H8F0S0	01Y41Y41M(31M21M)61M(31M21M)61M21M									N2H8F0S0	C142H247N22O80Ct8Nf2	High mannose	N,0;	0		5145	18.17	919.914	919.669	4	919.661	9.63898	3674.62	0	10.31	A1TMTN6GlcNAcK15TMT	9							2963.58
HYOU1_N931_2		01Y41Y41M(31M21M21M)61M(31M21M)61M											High mannose	N,0;	0		5145	18.17	919.914	919.669	4	919.661	9.63898	3674.62	0	10.31	A1TMTN6GlcNAcK15TMT	9							2963.58
HYOU1_N931_3		01Y41Y41M(31M21M21M31G)61M(31M)61M											Complex/hybrid	N,0;	0		5145	18.17	919.914	919.669	4	919.661	9.63898	3674.62	0	10.31	A1TMTN6GlcNAcK15TMT	9							2963.58
HYOU1_N931_6	AEPPLNASASDQGEK_N931_N3H3F1S0	01Y(61F)41Y41M(31M)(41Y)61M									N3H3F1S0	C126H220N23O64Ct8Nf2	Fucosylated	N,3;	0		5500	19.14	804.635	804.382	4	804.379	3.48944	3213.49	0	53.83	A1TMTN6GlcNAcK15TMT	17	18900.4	17443	4553.38	2054.76	10343.4	4111.04	10216.5	8954.38
HYOU1_N931_11		01Y(61F)41Y41M(31M)61M61Y											Fucosylated	N,1;	4	BI1,CI1,BI2,CI2,	7155	23.88	1072.18	1072.18	3	1072.17	6.71872	3213.49	0	43.91	A1TMTN6GlcNAcK15TMT	16	46829.9	40873.9	14355.3	16746.3	32463.7	36219.6	23954.1	24953.4
HYOU1_N931_12		01Y41Y41M(31M)61M61Y31F											Fucosylated	N,1;	7	BI2,BI3,ZI1,YI1,YI2,YI3,YI1,	7155	23.88	1072.18	1072.18	3	1072.17	6.71872	3213.49	0	43.91	A1TMTN6GlcNAcK15TMT	16	46829.9	40873.9	14355.3	16746.3	32463.7	36219.6	23954.1	24953.4
HYOU1_N931_4	AEPPLNASASDQGEK_N931_N4H3F1S0	01Y(61F)41Y41M(31M)(41Y)61M61Y									N4H3F1S0	C134H233N24O69Ct8Nf2	Fucosylated	N,0;	0		5426	18.94	1140.2	1139.87	3	1139.86	7.167	3416.57	0	6.85	A1TMTN6GlcNAcK15TMT	8					12782	14280.1	3391.17	3237.8
HYOU1_N931_5		01Y(61F)41Y41M(31M41Y)61M61Y											Fucosylated	N,0;	0		5426	18.94	1140.2	1139.87	3	1139.86	7.167	3416.57	0	6.85	A1TMTN6GlcNAcK15TMT	8					12782	14280.1	3391.17	3237.8
HYOU1_N869_6	NATLAEQAK_N869_N2H5F0S0	01Y41Y41M(31M)61M(31M)61M			869	869	877	NATLAEQAK	MTTLEKVINETWAWKNATLAEQAKLPATEKP	N-X-T	N2H5F0S0	C101H185N16O54Ct8Nf2	High mannose	N,0;	6	BI1,BII1,BIII1,BI2,04AI3,02XI1,ZI1,YI1,	2773	11.65	874.425	874.425	3	874.421	4.11424	2620.25	0	13	N1GlcNAc@TMTK9TMT	7	4488.49	4325.47	1375.01		4778.27	12057.6	8726.98	5754.66
HYOU1_N869_7	NATLAEQAK_N869_N2H6F0S0	01Y41Y41M(31M)61M(31M21M)61M									N2H6F0S0	C107H195N16O59Ct8Nf2	High mannose	N,0;	2	BI2,BI2,	2882	11.95	696.334	696.585	4	696.581	5.34433	2782.3	0	26.66	N1GlcNAc@TMTK9TMT	9	8105.05	5291.67	4068.01	2161.27	5215.63	9719.91	12133.8	1895.09
HYOU1_N869_8		01Y41Y41M(31M21M)61M(31M)61M											High mannose	N,0;	1	BI2,	2882	11.95	696.334	696.585	4	696.581	5.34433	2782.3	0	26.66	N1GlcNAc@TMTK9TMT	9	8105.05	5291.67	4068.01	2161.27	5215.63	9719.91	12133.8	1895.09
HYOU1_N869_5	NATLAEQAK_N869_N2H7F0S0	01Y41Y41M(31M21M)61M(31M21M)61M									N2H7F0S0	C113H205N16O64Ct8Nf2	High mannose	N,0;	1	BI2,	2752	11.59	982.458	982.458	3	982.456	1.85031	2944.35	0	13.12	N1GlcNAc@TMTK9TMT	8	2083.4	2018.23	2254.33	3010.99		5273.45	4170.26	2704.88
HYOU1_N869_13		01Y41Y41M(31M)61M(31M21M)61M21M											High mannose	N,0;	1	YI3,	8955	34.51	982.461	982.461	3	982.456	4.58381	2944.35	0	39.38	N1GlcNAc@TMTK9TMT	11	5478.89	2785.33		4288.33	12660.1	12034.2	17371.8	3003.39
HYOU1_N869_14		01Y41Y41M(31M21M21M)61M(31M)61M											High mannose	N,0;	2	BI2,BIII3,YI3,YIII3,	8955	34.51	982.461	982.461	3	982.456	4.58381	2944.35	0	39.38	N1GlcNAc@TMTK9TMT	11	5478.89	2785.33		4288.33	12660.1	12034.2	17371.8	3003.39
HYOU1_N869_4	NATLAEQAK_N869_N2H8F0S0	01Y41Y41M(31M21M21M31G)61M(31M)61M									N2H8F0S0	C119H215N16O69Ct8Nf2	Complex/hybrid	N,0;	0		2744	11.57	777.609	777.609	4	777.607	2.60157	3106.41	0	23.41	N1GlcNAc@TMTK9TMT	9		12409.4	9170.58		37022.1	38402.2		28001.1
HYOU1_N869_11		01Y41Y41M(31M21M)61M(31M21M)61M21M											High mannose	N,0;	0		8920	34.42	1554.22	1554.22	2	1554.21	6.69162	3106.41	0	3.69	N1GlcNAc@TMTK9TMT	5					3708.58	7854.72	9843.72	6035.83
HYOU1_N869_12		01Y41Y41M(31M21M21M)61M(31M21M)61M											High mannose	N,0;	0		8920	34.42	1554.22	1554.22	2	1554.21	6.69162	3106.41	0	3.69	N1GlcNAc@TMTK9TMT	5					3708.58	7854.72	9843.72	6035.83
HYOU1_N869_1	NATLAEQAK_N869_N2H9F0S0	01Y41Y41M(31M21M21M)61M(31M21M)61M21M									N2H9F0S0	C125H225N16O74Ct8Nf2	High mannose	N,0;	0		2730	11.53	1090.5	1090.5	3	1090.49	5.46682	3268.46	0	66.37	N1GlcNAc@TMTK9TMT	12	30324.4	60288.7	63542.7		110768	156321	227761	84604.3
HYOU1_N869_2		01Y41Y41M(31M21M21M31G)61M(31M21M)61M											Complex/hybrid	N,0;	0		2730	11.53	1090.5	1090.5	3	1090.49	5.46682	3268.46	0	66.37	N1GlcNAc@TMTK9TMT	12	30324.4	60288.7	63542.7		110768	156321	227761	84604.3
HYOU1_N869_3		01Y41Y41M(31M21M21M31G31G)61M(31M)61M											Complex/hybrid	N,0;	0		2730	11.53	1090.5	1090.5	3	1090.49	5.46682	3268.46	0	66.37	N1GlcNAc@TMTK9TMT	12	30324.4	60288.7	63542.7		110768	156321	227761	84604.3
HYOU1_N869_9	NATLAEQAK_N869_N4H3F1S0	01Y41Y41M(31M)61M(21Y31F)61Y									N4H3F1S0	C111H201N18O58Ct8Nf2	Fucosylated	N,0;	1	CI2,	3048	12.39	713.1	713.1	4	713.095	6.05737	2848.36	0	13.68	N1GlcNAc@TMTK9TMT	8	10962.1		2806.9	4078.64	26399.2	22695.5	19544.6	15529.5
HYOU1_N869_10		01Y41Y41M(31M41Y31F)61M61Y											Fucosylated	N,0;	0		3048	12.39	713.1	713.1	4	713.095	6.05737	2848.36	0	13.68	N1GlcNAc@TMTK9TMT	8	10962.1		2806.9	4078.64	26399.2	22695.5	19544.6	15529.5
HYOU1_N515_3	VFGSQNLTTVK_N515_N2H8F0S0	01Y41Y41M(31M21M21M)61M(31M21M)61M			515	510	520	VFGSQNLTTVK	LGFLGPEDLRVFGSQNLTTVKLKGVGDSFKK	N-X-T	N2H8F0S0	C133H235N18O71Ct8Nf2	High mannose	N,1;	0		9089	28.95	1119.2	1119.2	3	1119.19	9.75392	3354.56	0	23.02	V1TMTN6GlcNAcK11TMT	12	13685	13312.4	8147.58	9820.05	15305.5	13362.8	22026.1	18606
HYOU1_N515_4		01Y41Y41M(31M21M21M31G)61M(31M)61M											Complex/hybrid	N,1;	0		9089	28.95	1119.2	1119.2	3	1119.19	9.75392	3354.56	0	23.02	V1TMTN6GlcNAcK11TMT	12	13685	13312.4	8147.58	9820.05	15305.5	13362.8	22026.1	18606
HYOU1_N515_1	VFGSQNLTTVK_N515_N2H9F0S0	01Y41Y41M(31M21M21M)61M(31M21M)61M21M									N2H9F0S0	C139H245N18O76Ct8Nf2	High mannose	N,0;	0		9011	28.73	880.412	880.162	4	880.159	3.75762	3516.61	0	5.03	V1TMTN6GlcNAcK11TMT	5		4174.23	3855.16				3358.42	3190.74
HYOU1_N515_2		01Y41Y41M(31M21M21M31G)61M(31M21M)61M											Complex/hybrid	N,0;	0		9011	28.73	880.412	880.162	4	880.159	3.75762	3516.61	0	5.03	V1TMTN6GlcNAcK11TMT	5		4174.23	3855.16				3358.42	3190.74
HYOU1_N862_8	VINETWAWK_N862_N2H6F0S0	01Y41Y41M(31M)61M(31M21M)61M			862	860	868	VINETWAWK	QIFTEVEMTTLEKVINETWAWKNATLAEQAK	N-X-T	N2H6F0S0	C123H206N17O58Ct8Nf2	High mannose	N,10;	2	BI2,YI3,	18036	59.45	995.476	995.476	3	995.47	6.35418	2983.4	0	106.64	V1TMTN3GlcNAcK9TMT	18	72795.7	249823	193655	202016	378927	446635	359349	341551
HYOU1_N862_9		01Y41Y41M(31M21M)61M(31M)61M											High mannose	N,10;	2	BI2,CI2,	18036	59.45	995.476	995.476	3	995.47	6.35418	2983.4	0	106.64	V1TMTN3GlcNAcK9TMT	18	72795.7	249823	193655	202016	378927	446635	359349	341551
HYOU1_N862_6	VINETWAWK_N862_N2H7F0S0	01Y41Y41M(31M)61M(31M21M)61M21M									N2H7F0S0	C129H216N17O63Ct8Nf2	High mannose	N,0;	0		17957	59.23	1573.74	1573.74	2	1573.73	5.86341	3145.45	0	5.92	V1TMTN3GlcNAcK9TMT	7	2895.08		2599.03		11504.7	12793.9	12336.1	8525.08
HYOU1_N862_7		01Y41Y41M(31M21M)61M(31M21M)61M											High mannose	N,0;	1	BI2,	17957	59.23	1573.74	1573.74	2	1573.73	5.86341	3145.45	0	5.92	V1TMTN3GlcNAcK9TMT	7	2895.08		2599.03		11504.7	12793.9	12336.1	8525.08
HYOU1_N862_1	VINETWAWK_N862_N2H8F0S0	01Y41Y41M(31M21M)61M(31M21M)61M21M									N2H8F0S0	C135H226N17O68Ct8Nf2	High mannose	N,12;	1	YI3,	12452	38.22	1103.52	1103.52	3	1103.51	8.82338	3307.5	0	106.64	V1TMTN3GlcNAcK9TMT	19	7399.32	19334.6	18677.2	18130.4	83860.1	92049.9	68149.6	75139.5
HYOU1_N862_2		01Y41Y41M(31M21M21M)61M(31M21M)61M											High mannose	N,12;	0		12452	38.22	1103.52	1103.52	3	1103.51	8.82338	3307.5	0	106.64	V1TMTN3GlcNAcK9TMT	19	7399.32	19334.6	18677.2	18130.4	83860.1	92049.9	68149.6	75139.5
HYOU1_N862_3	VINETWAWK_N862_N2H9F0S0	01Y41Y41M(31M21M21M)61M(31M21M)61M21M									N2H9F0S0	C141H236N17O73Ct8Nf2	High mannose	N,1;	0		17839	58.91	1157.53	1157.53	3	1157.52	3.95398	3469.55	0	16.34	V1TMTN3GlcNAcK9TMT	8	12021.4	8215.65	4814.09	9040.65	34192.3	37597.1	42734.6	21858.5
HYOU1_N862_4		01Y41Y41M(31M21M21M31G)61M(31M21M)61M											Complex/hybrid	N,1;	0		17839	58.91	1157.53	1157.53	3	1157.52	3.95398	3469.55	0	16.34	V1TMTN3GlcNAcK9TMT	8	12021.4	8215.65	4814.09	9040.65	34192.3	37597.1	42734.6	21858.5
HYOU1_N862_5		01Y41Y41M(31M21M21M31G31G)61M(31M)61M											Complex/hybrid	N,1;	0		17839	58.91	1157.53	1157.53	3	1157.52	3.95398	3469.55	0	16.34	V1TMTN3GlcNAcK9TMT	8	12021.4	8215.65	4814.09	9040.65	34192.3	37597.1	42734.6	21858.5
IGF2R_N581_5	TNITLVCKPGDLESAPVLR_N581_N2H5F0S0	01Y41Y41M(31M)61M(31M)61M	P11717	IGF2R	581	580	598	TNITLVCKPGDLESAPVLR	YSDGDDCGHGKKIKTNITLVCKPGDLESAPV	N-X-T	N2H5F0S0	C152H272N29O68S1Ct8Nf2	High mannose	N,1;	4	BI1,BII1,BIII1,BI2,ZI1,YI1,	17443	57.82	940.73	940.73	4	940.724	6.9964	3757.87	1	4.46	T1TMTN2GlcNAcC7CamK8TMT	7	2549.05		2380.51	8935.67	9094.37	2554.73	5504.47	10363.4
IGF2R_N581_3	TNITLVCKPGDLESAPVLR_N581_N2H6F0S0	01Y41Y41M(31M)61M(31M21M)61M									N2H6F0S0	C158H282N29O73S1Ct8Nf2	High mannose	N,1;	0		17361	57.59	1307.99	1307.99	3	1307.98	6.9571	3919.92	1	3.9	T1TMTN2GlcNAcC7CamK8TMT	6		3515.64			4387.4	3944.84		1592.79
IGF2R_N581_4		01Y41Y41M(31M21M)61M(31M)61M											High mannose	N,1;	2	BI2,04AI3,	17361	57.59	1307.99	1307.99	3	1307.98	6.9571	3919.92	1	3.9	T1TMTN2GlcNAcC7CamK8TMT	6		3515.64			4387.4	3944.84		1592.79
IGF2R_N581_1	TNITLVCKPGDLESAPVLR_N581_N2H9F0S0	01Y41Y41M(31M21M21M)61M(31M21M)61M21M									N2H9F0S0	C176H312N29O88S1Ct8Nf2	High mannose	N,0;	0		17196	57.14	1103.03	1102.78	4	1102.78	4.8554	4406.08	1	2.71	T1TMTN2GlcNAcC7CamK8TMT	5					3930.92	5040.67		1648.21
IGF2R_N581_2		01Y41Y41M(31M21M21M31G)61M(31M21M)61M											Complex/hybrid	N,0;	0		17196	57.14	1103.03	1102.78	4	1102.78	4.8554	4406.08	1	2.71	T1TMTN2GlcNAcC7CamK8TMT	5					3930.92	5040.67		1648.21
IGHA2_N205_1	TPLTANITK_N205_N2H8F0S0	01Y41Y41M(31M21M)61M(31M21M)61M21M	P01877	IGHA2	205	200	208	TPLTANITK	TCTAAHPELKTPLTANITKSGNTFRPEVHLL	N-X-T	N2H8F0S0	C122H222N15O68Ct8Nf2	High mannose	N,1;	0		7023	23.27	1560.75	1560.75	2	1560.74	9.26926	3119.46	0	8.85	T1TMTN6GlcNAcK9TMT	8					38487.1	2908.91	13630.8	3691.61
IGHA2_N205_2		01Y41Y41M(31M21M21M)61M(31M21M)61M											High mannose	N,1;	0		7023	23.27	1560.75	1560.75	2	1560.74	9.26926	3119.46	0	8.85	T1TMTN6GlcNAcK9TMT	8					38487.1	2908.91	13630.8	3691.61
IGHA2_N205_13	TPLTANITK_N205_N4H5F1S0	01Y(61F)41Y41M(31M)61M(21Y41L)61Y41L									N4H5F1S0	C126H228N17O67Ct8Nf2	Fucosylated	N,0;	1	BI3,	8169	26.48	1062.85	1062.85	3	1062.85	7.75349	3185.52	0	3.6	T1TMTN6GlcNAcK9TMT	6				2428.27	3001.91	5204.25	17048.2	1754.05
IGHA2_N205_14		01Y(61F)41Y41M(31M41Y41L)61M61Y41L											Fucosylated	N,0;	0		8169	26.48	1062.85	1062.85	3	1062.85	7.75349	3185.52	0	3.6	T1TMTN6GlcNAcK9TMT	6				2428.27	3001.91	5204.25	17048.2	1754.05
IGHA2_N205_15	TPLTANITK_N205_N4H5F1S1	01Y41Y41M(31M)61M(21Y(31F)41L32S)61Y41L									N4H5F1S1	C137H245N18O75Ct8Nf2	Fucosylated and Sialylated	N,1;	0		9224	29.39	870.418	870.167	4	870.16	8.30341	3476.62	0	22.92	T1TMTN6GlcNAcK9TMT	11		3771.41	3939.32	4761.63	4422.95	28691.9	51762.5	10972.2
IGHA2_N205_16		01Y41Y41M(31M)61M(21Y41L32S)61Y(31F)41L											Fucosylated and Sialylated	N,1;	0		9224	29.39	870.418	870.167	4	870.16	8.30341	3476.62	0	22.92	T1TMTN6GlcNAcK9TMT	11		3771.41	3939.32	4761.63	4422.95	28691.9	51762.5	10972.2
IGHA2_N205_21		01Y(61F)41Y41M(31M)61M(21Y41L32S)61Y41L											Fucosylated and Sialylated	N,0;	0		10728	33.72	1159.89	1159.89	3	1159.88	7.99195	3476.62	0	10.69	T1TMTN6GlcNAcK9TMT	9	4165.04	3221.39	1987.92	15204.6	11250.6	22608.7	45625	9887.86
IGHA2_N205_22		01Y(61F)41Y41M(31M41Y41L)61M61Y41L32S											Fucosylated and Sialylated	N,0;	0		10728	33.72	1159.89	1159.89	3	1159.88	7.99195	3476.62	0	10.69	T1TMTN6GlcNAcK9TMT	9	4165.04	3221.39	1987.92	15204.6	11250.6	22608.7	45625	9887.86
IGHA2_N205_17	TPLTANITK_N205_N4H5F3S1	01Y(61F)41Y41M(31M(21Y(31F)41L32S)41Y31F)61M61M									N4H5F3S1	C149H265N18O83Ct8Nf2	Fucosylated and Sialylated	N,0;	1	YII3,	10200	32.03	1256.93	1257.25	3	1257.25	4.0736	3768.73	0	2.37	T1TMTN6GlcNAcK9TMT	5	11343.3		2155.51	9969.35	3674.96	3652.72	14797.3	2147.61
IGHA2_N205_18		01Y(61F)41Y41M(31M)61M(21Y(31F)41L32S)61Y(31F)41L											Fucosylated and Sialylated	N,0;	1	YI3,	10200	32.03	1256.93	1257.25	3	1257.25	4.0736	3768.73	0	2.37	T1TMTN6GlcNAcK9TMT	5	11343.3		2155.51	9969.35	3674.96	3652.72	14797.3	2147.61
IGHA2_N205_11	TPLTANITK_N205_N5H3F1S0	01Y(61F)41Y41M(31M41Y)61M(21Y)61Y									N5H3F1S0	C122H221N18O62Ct8Nf2	Fucosylated	N,1;	0		7351	24.17	1022.51	1022.51	3	1022.5	7.63955	3064.5	0	10.2	T1TMTN6GlcNAcK9TMT	9	9456.88	2662.7	2422.58	2227.91	1951.24	3960.35	12602.6	12523.9
IGHA2_N205_12		01Y41Y41M(31M41Y)61M(21Y31F)61Y											Fucosylated	N,1;	0		7351	24.17	1022.51	1022.51	3	1022.5	7.63955	3064.5	0	10.2	T1TMTN6GlcNAcK9TMT	9	9456.88	2662.7	2422.58	2227.91	1951.24	3960.35	12602.6	12523.9
IGHA2_N205_8	TPLTANITK_N205_N5H4F1S0	01Y41Y41M(31M41Y31F)61M(21Y41L)61Y									N5H4F1S0	C128H231N18O67Ct8Nf2	Fucosylated	N,1;	0		7223	23.82	1076.53	1076.53	3	1076.52	6.20328	3226.55	0	6.65	T1TMTN6GlcNAcK9TMT	7	11525.1		2956.89	10369.6	2539.87	10303.3	29594.2	8900.96
IGHA2_N205_9		01Y41Y41M(31M41Y41L31Y)61M61Y31F											Fucosylated	N,1;	0		7223	23.82	1076.53	1076.53	3	1076.52	6.20328	3226.55	0	6.65	T1TMTN6GlcNAcK9TMT	7	11525.1		2956.89	10369.6	2539.87	10303.3	29594.2	8900.96
IGHA2_N205_10		01Y(61F)41Y41M(31M41Y41L31Y)61M61Y											Fucosylated	N,0;	0		7245	23.88	807.647	807.647	4	807.643	5.1788	3226.55	0	7.71	T1TMTN6GlcNAcK9TMT	8	2112.45		3110.49	2759.82	5157.14	4329.63	25635.3	14301.2
IGHA2_N205_3	TPLTANITK_N205_N5H5F1S0	01Y41Y41M(31M41Y41L31Y)61M61Y(31F)41L									N5H5F1S0	C134H241N18O72Ct8Nf2	Fucosylated	N,1;	0		7137	23.58	1130.55	1130.55	3	1130.54	7.17262	3388.6	0	17.17	T1TMTN6GlcNAcK9TMT	11			4356.74	12867.1	4262.06	14717.1	50000.5	17346.5
IGHA2_N205_4		01Y41Y41M(31M41Y41L31Y)61M61Y41L21F											Fucosylated	N,1;	0		7137	23.58	1130.55	1130.55	3	1130.54	7.17262	3388.6	0	17.17	T1TMTN6GlcNAcK9TMT	11			4356.74	12867.1	4262.06	14717.1	50000.5	17346.5
IGHA2_N205_5		01Y41Y41M(31M41Y41L31Y31F)61M61Y41L											Fucosylated	N,1;	0		7137	23.58	1130.55	1130.55	3	1130.54	7.17262	3388.6	0	17.17	T1TMTN6GlcNAcK9TMT	11			4356.74	12867.1	4262.06	14717.1	50000.5	17346.5
IGHA2_N205_6		01Y(61F)41Y41M(31M41Y41L)61M(21Y41L)61Y											Fucosylated	N,0;	0		7159	23.64	848.162	848.162	4	848.156	7.34819	3388.6	0	6.91	T1TMTN6GlcNAcK9TMT	7			4153.06	5711.57	6028.18	9845.38	68026.1	21112
IGHA2_N205_7		01Y(61F)41Y41M(31M41Y41L31Y)61M61Y41L											Fucosylated	N,0;	0		7159	23.64	848.162	848.162	4	848.156	7.34819	3388.6	0	6.91	T1TMTN6GlcNAcK9TMT	7			4153.06	5711.57	6028.18	9845.38	68026.1	21112
IGHA2_N205_19	TPLTANITK_N205_N5H5F3S0	01Y(61F)41Y41M(31M41Y)61M(21Y(31F)41L21F)61Y41L									N5H5F3S0	C146H261N18O80Ct8Nf2	Fucosylated	N,0;	0		10697	33.63	1227.58	1227.92	3	1227.91	4.31917	3680.72	0	5.15	T1TMTN6GlcNAcK9TMT	6			2200.73			3929.85	20588.5	5950.38
IGHA2_N205_20		01Y(61F)41Y41M(31M41Y41L31Y)61M21Y(31F)41L21F											Fucosylated	N,0;	1	BII3,	10697	33.63	1227.58	1227.92	3	1227.91	4.31917	3680.72	0	5.15	T1TMTN6GlcNAcK9TMT	6			2200.73			3929.85	20588.5	5950.38
IGHG1_N180_18	EEQYNSTYR_N180_N2H5F0S0	01Y41Y41M(31M)61M(31M)61M	P01857	IGHG1	180	176	184	EEQYNSTYR	VEVHNAKTKPREEQYNSTYRVVSVLTVLHQD	N-X-T	N2H5F0S0	C104H169N17O57Ct4Nf1	High mannose	N,0;	7	BI1,BII1,BIII1,BI2,02XI1,YI1,YI2,YI3,YI1,	1964	9.45	879.373	879.373	3	879.371	1.40289	2635.1	0	4.01	E1TMTN5GlcNAc	6					13552.4	5383.56	4518.41	11331.5
IGHG1_N180_14	EEQYNSTYR_N180_N2H6F0S0	01Y41Y41M(31M)61M(31M21M)61M									N2H6F0S0	C110H179N17O62Ct4Nf1	High mannose	N,0;	2	BI2,YI3,	1929	9.36	933.392	933.392	3	933.389	3.31039	2797.15	0	7.66	E1TMTN5GlcNAc	9			1869.93		19533.6	11345.6		24723.8
IGHG1_N180_15		01Y41Y41M(31M21M)61M(31M)61M											High mannose	N,0;	2	BI2,YI3,	1929	9.36	933.392	933.392	3	933.389	3.31039	2797.15	0	7.66	E1TMTN5GlcNAc	9			1869.93		19533.6	11345.6		24723.8
IGHG1_N180_6	EEQYNSTYR_N180_N2H7F0S0	01Y41Y41M(31M21M)61M(31M21M)61M									N2H7F0S0	C116H189N17O67Ct4Nf1	High mannose	N,0;	1	BI2,	1494	8.18	987.402	987.402	3	987.407	-5.06543	2959.2	0	7.97	E1TMTN5GlcNAc	9	2643.3			2703.62	26966.3	18139.7	2743.73	19939.3
IGHG1_N180_7		01Y41Y41M(31M21M21M)61M(31M)61M											High mannose	N,0;	2	BI2,BIII3,YI3,YIII3,	1494	8.18	987.402	987.402	3	987.407	-5.06543	2959.2	0	7.97	E1TMTN5GlcNAc	9	2643.3			2703.62	26966.3	18139.7	2743.73	19939.3
IGHG1_N180_13		01Y41Y41M(31M)61M(31M21M)61M21M											High mannose	N,2;	0		1912	9.31	1480.61	1480.61	2	1480.61	1.13946	2959.2	0	27.51	E1TMTN5GlcNAc	13					27989.1	25136	13685.9	36864.5
IGHG1_N180_12	EEQYNSTYR_N180_N2H8F0S0	01Y41Y41M(31M21M21M31G)61M(31M)61M									N2H8F0S0	C122H199N17O72Ct4Nf1	Complex/hybrid	N,0;	0		1880	9.22	1041.43	1041.43	3	1041.42	4.24893	3121.26	0	10.64	E1TMTN5GlcNAc	9					18988	19060.2	5848.65	31498.5
IGHG1_N180_25		01Y41Y41M(31M21M)61M(31M21M)61M21M											High mannose	N,0;	0		6009	26.49	1561.64	1561.64	2	1561.63	6.75345	3121.26	0	10.26	E1TMTN5GlcNAc	10					16493.8	11579.7	3707	27414.2
IGHG1_N180_26		01Y41Y41M(31M21M21M)61M(31M21M)61M											High mannose	N,0;	0		6009	26.49	1561.64	1561.64	2	1561.63	6.75345	3121.26	0	10.26	E1TMTN5GlcNAc	10					16493.8	11579.7	3707	27414.2
IGHG1_N180_1	EEQYNSTYR_N180_N2H9F0S0	01Y41Y41M(31M21M21M)61M(31M21M)61M21M									N2H9F0S0	C128H209N17O77Ct4Nf1	High mannose	N,0;	0		1483	8.15	1095.44	1095.44	3	1095.44	-0.00316653	3283.31	0	10.8	E1TMTN5GlcNAc	10					28591.6	27526.1	3924.89	61418.6
IGHG1_N180_2		01Y41Y41M(31M21M21M31G)61M(31M21M)61M											Complex/hybrid	N,0;	0		1483	8.15	1095.44	1095.44	3	1095.44	-0.00316653	3283.31	0	10.8	E1TMTN5GlcNAc	10					28591.6	27526.1	3924.89	61418.6
IGHG1_N180_3		01Y41Y41M(31M21M21M31G31G)61M(31M)61M											Complex/hybrid	N,0;	0		1483	8.15	1095.44	1095.44	3	1095.44	-0.00316653	3283.31	0	10.8	E1TMTN5GlcNAc	10					28591.6	27526.1	3924.89	61418.6
IGHG1_N180_21	EEQYNSTYR_N180_N4H3F1S0	01Y(61F)41Y41M(31M41Y)61M61Y									N4H3F1S0	C114H185N19O61Ct4Nf1	Fucosylated	N,0;	0		2003	9.56	955.409	955.412	3	955.408	4.02496	2863.21	0	3.79	E1TMTN5GlcNAc	6						196338	379119	1.1613e+06
IGHG1_N180_22		01Y41Y41M(31M)61M(21Y31F)61Y											Fucosylated	N,0;	2	CI2,YI3,	2003	9.56	955.409	955.412	3	955.408	4.02496	2863.21	0	3.79	E1TMTN5GlcNAc	6						196338	379119	1.1613e+06
IGHG1_N180_24		01Y(61F)41Y41M(31M)61M(21Y)61Y											Fucosylated	N,0;	1	YI3,	3228	13.13	955.409	955.409	3	955.408	0.511349	2863.21	0	5.88	E1TMTN5GlcNAc	7				6959.39	5324.5	9101.09	24304.3	29906.4
IGHG1_N180_19	EEQYNSTYR_N180_N4H4F0S0	01Y41Y41M(31M)61M(21Y41L)61Y									N4H4F0S0	C114H185N19O62Ct4Nf1	Complex/hybrid	N,0;	2	BI2,BI2,	1970	9.47	1440.61	1440.61	2	1440.61	1.51356	2879.2	0	5.83	E1TMTN5GlcNAc	7			4562.46	7223.6		13995.7	15398.4	11948.6
IGHG1_N180_20		01Y41Y41M(31M41Y41L)61M61Y											Complex/hybrid	N,0;	0		1970	9.47	1440.61	1440.61	2	1440.61	1.51356	2879.2	0	5.83	E1TMTN5GlcNAc	7			4562.46	7223.6		13995.7	15398.4	11948.6
IGHG1_N180_16	EEQYNSTYR_N180_N4H4F1S0	01Y(61F)41Y41M(31M)61M(21Y41L)61Y									N4H4F1S0	C120H195N19O66Ct4Nf1	Fucosylated	N,0;	2	BI2,BI2,	1943	9.4	757.323	757.323	4	757.322	2.13927	3025.26	0	12.94	E1TMTN5GlcNAc	9			35607.3	52108.7	28763.3	53418.8	87281.1	81385
IGHG1_N180_17		01Y(61F)41Y41M(31M41Y41L)61M61Y											Fucosylated	N,0;	0		1943	9.4	757.323	757.323	4	757.322	2.13927	3025.26	0	12.94	E1TMTN5GlcNAc	9			35607.3	52108.7	28763.3	53418.8	87281.1	81385
IGHG1_N180_4	EEQYNSTYR_N180_N4H5F1S0	01Y(61F)41Y41M(31M(21Y41L)41Y)61M61M									N4H5F1S0	C126H205N19O71Ct4Nf1	Fucosylated	N,0;	3	BII2,BII2,YII3,	1486	8.16	1063.45	1063.45	3	1063.44	1.31211	3187.32	0	11.82	E1TMTN5GlcNAc	9			21401	25614.4	30999.6	29999.1	63997.9	20563.2
IGHG1_N180_5		01Y(61F)41Y41M(31M)61M(21Y41L)61Y41L											Fucosylated	N,0;	2	BI3,YI3,	1486	8.16	1063.45	1063.45	3	1063.44	1.31211	3187.32	0	11.82	E1TMTN5GlcNAc	9			21401	25614.4	30999.6	29999.1	63997.9	20563.2
IGHG1_N180_11	EEQYNSTYR_N180_N4H5F1S1	01Y(61F)41Y41M(31M)61M(21Y41L32S)61Y41L									N4H5F1S1	C137H222N20O79Ct4Nf1	Fucosylated and Sialylated	N,0;	0		1778	8.95	870.861	870.609	4	870.609	0.64881	3478.41	0	3.68	E1TMTN5GlcNAc	7	7976.81		4996.87	6997.26	7866.54	5801.57	5963.69	13950
IGHG1_N180_10	EEQYNSTYR_N180_N4H5F3S0	01Y(61F)41Y41M(31M)61M(21Y(31F)41L21F)61Y41L									N4H5F3S0	C138H225N19O79Ct4Nf1	Fucosylated	N,0;	0		1778	8.95	870.861	870.861	4	870.864	-3.46123	3479.43	0	3.68	E1TMTN5GlcNAc	7	7976.81		4996.87	6997.26	7866.54	5801.57	5963.69	13950
IGHG1_N180_8	EEQYNSTYR_N180_N5H3F1S0	01Y41Y41M(31M41Y31F)(41Y)61M61Y									N5H3F1S0	C122H198N20O66Ct4Nf1	Fucosylated	N,0;	0		1547	8.33	1023.1	1023.1	3	1023.1	-0.189234	3066.29	0	2.5	E1TMTN5GlcNAc	5			3072.44		4080.09	4989.1	6709.86	23540.2
IGHG1_N180_9		01Y41Y41M(31M41Y31F)61M(21Y)61Y											Fucosylated	N,0;	0		1547	8.33	1023.1	1023.1	3	1023.1	-0.189234	3066.29	0	2.5	E1TMTN5GlcNAc	5			3072.44		4080.09	4989.1	6709.86	23540.2
IGHG1_N180_23		01Y41Y41M(31M41Y)61M(21Y31F)61Y											Fucosylated	N,0;	0		2006	9.57	1023.11	1023.11	3	1023.1	3.56916	3066.29	0	8.33	E1TMTN5GlcNAc	9					5189.74	5535.82	7955.23	39228.4
IGHG1_N180_27	EEQYNSTYRVVSVLTVLHQDWLNGK_N180_N4H3F1S0	01Y(61F)41Y41M(31M41Y)61M61Y									N4H3F1S0	C205H337N42O85Ct8Nf2	Fucosylated	N,0;	0		18849	56.15	1221.86	1221.6	4	1221.6	6.66766	4881.36	1	13.38	E1TMTN5GlcNAcK25TMT	11			3918.29		3701.63	18368.9	12975.4	31651.3
IGHG1_N180_28		01Y41Y41M(31M41Y31F)61M61Y											Fucosylated	N,0;	0		18849	56.15	1221.86	1221.6	4	1221.6	6.66766	4881.36	1	13.38	E1TMTN5GlcNAcK25TMT	11			3918.29		3701.63	18368.9	12975.4	31651.3
IGHG2_N176_19	EEQFNSTFR_N176_N2H5F0S0	01Y41Y41M(31M)61M(31M)61M	P01859	IGHG2	176	172	180	EEQFNSTFR	VEVHNAKTKPREEQFNSTFRVVSVLTVVHQD	N-X-T	N2H5F0S0	C104H169N17O55Ct4Nf1	High mannose	N,0;	7	BI1,BII1,BIII1,BI2,02XI1,ZI1,YI1,YI3,YI1,	10047	37.49	868.71	868.71	3	868.708	2.34265	2603.11	0	2.43	E1TMTN5GlcNAc	5	2627.84				3035.2	7739.16	16139.4	6213.38
IGHG2_N176_5	EEQFNSTFR_N176_N2H7F0S0	01Y41Y41M(31M)61M(31M21M)61M21M									N2H7F0S0	C116H189N17O65Ct4Nf1	High mannose	N,0;	1	YI3,	4897	17.48	976.748	976.748	3	976.743	5.07303	2927.21	0	2.54	E1TMTN5GlcNAc	6					10147.5	5026.4	5416.97	7524.61
IGHG2_N176_6		01Y41Y41M(31M21M)61M(31M21M)61M											High mannose	N,0;	2	BI2,YI3,	4897	17.48	976.748	976.748	3	976.743	5.07303	2927.21	0	2.54	E1TMTN5GlcNAc	6					10147.5	5026.4	5416.97	7524.61
IGHG2_N176_3	EEQFNSTFR_N176_N2H8F0S0	01Y41Y41M(31M21M)61M(31M21M)61M21M									N2H8F0S0	C122H199N17O70Ct4Nf1	High mannose	N,1;	0		4894	17.48	1545.65	1545.65	2	1545.64	4.95502	3089.27	0	17.81	E1TMTN5GlcNAc	11					21876.4	14617.2	22440.9	16719
IGHG2_N176_4		01Y41Y41M(31M21M21M)61M(31M21M)61M											High mannose	N,1;	0		4894	17.48	1545.65	1545.65	2	1545.64	4.95502	3089.27	0	17.81	E1TMTN5GlcNAc	11					21876.4	14617.2	22440.9	16719
IGHG2_N176_12	EEQFNSTFR_N176_N2H9F0S0	01Y41Y41M(31M21M21M)61M(31M21M)61M21M									N2H9F0S0	C128H209N17O75Ct4Nf1	High mannose	N,1;	0		9879	37.03	1084.78	1084.78	3	1084.78	5.57346	3251.32	0	18.87	E1TMTN5GlcNAc	11					46879.2	45938.2	37691.8	39935.9
IGHG2_N176_13		01Y41Y41M(31M21M21M31G)61M(31M21M)61M											Complex/hybrid	N,1;	0		9879	37.03	1084.78	1084.78	3	1084.78	5.57346	3251.32	0	18.87	E1TMTN5GlcNAc	11					46879.2	45938.2	37691.8	39935.9
IGHG2_N176_10	EEQFNSTFR_N176_N3H4F1S1	01Y(61F)41Y41M(31M)61M61Y41L32S									N3H4F1S1	C123H199N19O67Ct4Nf1	Fucosylated and Sialylated	N,0;	7	14AI3,BI3,YI1,YI2,YI3,YI4,YI1,	7862	25.83	1028.11	1028.11	3	1028.1	5.90987	3081.29	0	6.47	E1TMTN5GlcNAc	7	3154.51		4142.65	4099.04	4771.74	10113.1	40048	8478.05
IGHG2_N176_11		01Y41Y41M(31M)61M21Y(31F)41L32S											Fucosylated and Sialylated	N,0;	5	YI1,YI2,YI3,YI4,YI1,	7862	25.83	1028.11	1028.11	3	1028.1	5.90987	3081.29	0	6.47	E1TMTN5GlcNAc	7	3154.51		4142.65	4099.04	4771.74	10113.1	40048	8478.05
IGHG2_N176_1	EEQFNSTFR_N176_N4H3F1S0	01Y(61F)41Y41M(31M41Y)61M61Y									N4H3F1S0	C114H185N19O59Ct4Nf1	Fucosylated	N,0;	0		4108	15.29	944.748	944.748	3	944.745	3.04513	2831.22	0	3.95	E1TMTN5GlcNAc	6			5425.06	4893.68		5589.31	29771.1	6035.47
IGHG2_N176_2		01Y41Y41M(31M41Y31F)61M61Y											Fucosylated	N,0;	0		4108	15.29	944.748	944.748	3	944.745	3.04513	2831.22	0	3.95	E1TMTN5GlcNAc	6			5425.06	4893.68		5589.31	29771.1	6035.47
IGHG2_N176_17	EEQFNSTFR_N176_N4H4F1S0	01Y(61F)41Y41M(31M)61M(21Y41L)61Y									N4H4F1S0	C120H195N19O64Ct4Nf1	Fucosylated	N,0;	1	BI2,	10000	37.36	749.327	749.327	4	749.324	4.22577	2993.27	0	2.47	E1TMTN5GlcNAc	5			3759.26		2325.74	6650.25	6310.95	3799.65
IGHG2_N176_18		01Y(61F)41Y41M(31M41Y41L)61M61Y											Fucosylated	N,0;	0		10000	37.36	749.327	749.327	4	749.324	4.22577	2993.27	0	2.47	E1TMTN5GlcNAc	5			3759.26		2325.74	6650.25	6310.95	3799.65
IGHG2_N176_8	EEQFNSTFR_N176_N4H4F1S1	01Y(61F)41Y41M(31M)61M(21Y41L32S)61Y									N4H4F1S1	C131H212N20O72Ct4Nf1	Fucosylated and Sialylated	N,1;	0		7769	25.57	1095.8	1095.8	3	1095.79	7.98665	3284.37	0	21.37	E1TMTN5GlcNAc	10	20987.6	4480.81	41466.3	24374.7	27952.9	36537.7	84661	34073.6
IGHG2_N176_9		01Y(61F)41Y41M(31M41Y)61M61Y41L32S											Fucosylated and Sialylated	N,1;	0		7769	25.57	1095.8	1095.8	3	1095.79	7.98665	3284.37	0	21.37	E1TMTN5GlcNAc	10	20987.6	4480.81	41466.3	24374.7	27952.9	36537.7	84661	34073.6
IGHG2_N176_7	EEQFNSTFR_N176_N4H5F1S0	01Y41Y41M(31M41Y(31F)41L)61M61Y41L									N4H5F1S0	C126H205N19O69Ct4Nf1	Fucosylated	N,0;	0		6709	22.66	1052.79	1052.79	3	1052.78	7.18846	3155.33	0	5.43	E1TMTN5GlcNAc	7	5471.04		4680.12	3277.85	3283.52		17890.4	6251.01
IGHG2_N176_14		01Y(61F)41Y41M(31M(21Y41L)41Y)61M61M											Fucosylated	N,0;	1	BII2,	9924	37.15	789.839	789.839	4	789.837	2.66317	3155.33	0	7.21	E1TMTN5GlcNAc	7			2768.96	3039.35	4026.61	2919.58	18508	2672.27
IGHG2_N176_15		01Y(61F)41Y41M(31M)61M(21Y41L)61Y41L											Fucosylated	N,0;	0		9924	37.15	789.839	789.839	4	789.837	2.66317	3155.33	0	7.21	E1TMTN5GlcNAc	7			2768.96	3039.35	4026.61	2919.58	18508	2672.27
IGHG2_N176_16		01Y(61F)41Y41M(31M41Y41L)61M61Y41L											Fucosylated	N,0;	0		9924	37.15	789.839	789.839	4	789.837	2.66317	3155.33	0	7.21	E1TMTN5GlcNAc	7			2768.96	3039.35	4026.61	2919.58	18508	2672.27
IGHG3_N227_14	EEQYNSTFR_N227_N2H6F0S0	01Y41Y41M(31M)61M(31M21M)61M	P01860	IGHG3	227	223	231	EEQYNSTFR	VEVHNAKTKPREEQYNSTFRVVSVLTVLHQD	N-X-T	N2H6F0S0	C110H179N17O61Ct4Nf1	High mannose	N,1;	2	BI2,YI3,	4785	17.39	928.063	928.063	3	928.057	6.45814	2781.16	0	5.15	E1TMTN5GlcNAc	6		5098.08	12229.7	8990.32	14431.7	51110.8	12801.1	4244.19
IGHG3_N227_15		01Y41Y41M(31M21M)61M(31M)61M											High mannose	N,1;	3	BI2,04AI3,YI3,	4785	17.39	928.063	928.063	3	928.057	6.45814	2781.16	0	5.15	E1TMTN5GlcNAc	6		5098.08	12229.7	8990.32	14431.7	51110.8	12801.1	4244.19
IGHG3_N227_10	EEQYNSTFR_N227_N2H7F0S0	01Y41Y41M(31M21M)61M(31M21M)61M									N2H7F0S0	C116H189N17O66Ct4Nf1	High mannose	N,0;	2	BI2,YI3,	4660	17.05	982.079	982.079	3	982.075	3.83004	2943.21	0	3.96	E1TMTN5GlcNAc	6					30568.9	33920.9	5607.34	4640.67
IGHG3_N227_11		01Y41Y41M(31M21M21M)61M(31M)61M											High mannose	N,0;	2	BI2,BIII3,YI3,YIII3,	4660	17.05	982.079	982.079	3	982.075	3.83004	2943.21	0	3.96	E1TMTN5GlcNAc	6					30568.9	33920.9	5607.34	4640.67
IGHG3_N227_8	EEQYNSTFR_N227_N2H8F0S0	01Y41Y41M(31M21M)61M(31M21M)61M21M									N2H8F0S0	C122H199N17O71Ct4Nf1	High mannose	N,1;	1	YI3,	4618	16.93	1036.09	1036.09	3	1036.09	2.24179	3105.26	0	17.12	E1TMTN5GlcNAc	11					128990	232601	16188.2	39630.8
IGHG3_N227_9		01Y41Y41M(31M21M21M)61M(31M21M)61M											High mannose	N,1;	0		4618	16.93	1036.09	1036.09	3	1036.09	2.24179	3105.26	0	17.12	E1TMTN5GlcNAc	11					128990	232601	16188.2	39630.8
IGHG3_N227_5	EEQYNSTFR_N227_N2H9F0S0	01Y41Y41M(31M21M21M)61M(31M21M)61M21M									N2H9F0S0	C128H209N17O76Ct4Nf1	High mannose	N,1;	0		4597	16.88	1090.12	1090.12	3	1090.11	5.68298	3267.31	0	18.82	E1TMTN5GlcNAc	11				9348.27	74118.1	194046		30211.8
IGHG3_N227_6		01Y41Y41M(31M21M21M31G)61M(31M21M)61M											Complex/hybrid	N,1;	0		4597	16.88	1090.12	1090.12	3	1090.11	5.68298	3267.31	0	18.82	E1TMTN5GlcNAc	11				9348.27	74118.1	194046		30211.8
IGHG3_N227_7		01Y41Y41M(31M21M21M31G31G)61M(31M)61M											Complex/hybrid	N,1;	0		4597	16.88	1090.12	1090.12	3	1090.11	5.68298	3267.31	0	18.82	E1TMTN5GlcNAc	11				9348.27	74118.1	194046		30211.8
IGHG3_N227_3	EEQYNSTFR_N227_N4H3F1S0	01Y(61F)41Y41M(31M41Y)61M61Y									N4H3F1S0	C114H185N19O60Ct4Nf1	Fucosylated	N,0;	0		3009	12.3	950.082	950.082	3	950.077	5.5609	2847.21	0	2.43	E1TMTN5GlcNAc	5		2954.91	2680.97		2617	19272.6	6207.86	7207.83
IGHG3_N227_4		01Y41Y41M(31M41Y31F)61M61Y											Fucosylated	N,0;	0		3009	12.3	950.082	950.082	3	950.077	5.5609	2847.21	0	2.43	E1TMTN5GlcNAc	5		2954.91	2680.97		2617	19272.6	6207.86	7207.83
IGHG3_N227_12	EEQYNSTFR_N227_N4H4F0S0	01Y41Y41M(31M)61M(21Y41L)61Y									N4H4F0S0	C114H185N19O61Ct4Nf1	Complex/hybrid	N,0;	3	BI2,YI3,YI3,	4764	17.33	955.413	955.413	3	955.408	5.17487	2863.21	0	5.34	E1TMTN5GlcNAc	7	4398.19			4045.63	3479.21	19671.9
IGHG3_N227_13		01Y41Y41M(31M41Y41L)61M61Y											Complex/hybrid	N,0;	0		4764	17.33	955.413	955.413	3	955.408	5.17487	2863.21	0	5.34	E1TMTN5GlcNAc	7	4398.19			4045.63	3479.21	19671.9
IGHG3_N227_1	EEQYNSTFR_N227_N4H4F1S0	01Y(61F)41Y41M(31M)61M(21Y41L)61Y									N4H4F1S0	C120H195N19O65Ct4Nf1	Fucosylated	N,0;	4	BI2,BI2,YI3,YI3,	2941	12.12	1004.1	1004.1	3	1004.09	7.41531	3009.27	0	3.72	E1TMTN5GlcNAc	7	4208.97	2482.13	4631.23	2241.57	2239.37	10914.7		2145.31
IGHG3_N227_2		01Y41Y41M(31M41Y41L)61M61Y31F											Fucosylated	N,0;	0		2941	12.12	1004.1	1004.1	3	1004.09	7.41531	3009.27	0	3.72	E1TMTN5GlcNAc	7	4208.97	2482.13	4631.23	2241.57	2239.37	10914.7		2145.31
IGHG4_N177_12	EEQFNSTYR_N177_N2H6F0S0	01Y41Y41M(31M)61M(31M21M)61M	P01861	IGHG4	177	173	181	EEQFNSTYR	VEVHNAKTKPREEQFNSTYRVVSVLTVLHQD	N-X-T	N2H6F0S0	C110H179N17O61Ct4Nf1	High mannose	N,1;	2	BI2,YI3,	4785	17.39	928.063	928.063	3	928.057	6.45814	2781.16	0	7.09	E1TMTN5GlcNAc	7		5098.08	12229.7	8990.32	14431.7	51110.8	12801.1	4244.19
IGHG4_N177_13		01Y41Y41M(31M21M)61M(31M)61M											High mannose	N,1;	3	BI2,04AI3,YI3,	4785	17.39	928.063	928.063	3	928.057	6.45814	2781.16	0	7.09	E1TMTN5GlcNAc	7		5098.08	12229.7	8990.32	14431.7	51110.8	12801.1	4244.19
IGHG4_N177_8	EEQFNSTYR_N177_N2H7F0S0	01Y41Y41M(31M21M)61M(31M21M)61M									N2H7F0S0	C116H189N17O66Ct4Nf1	High mannose	N,0;	2	BI2,YI3,	4660	17.05	982.079	982.079	3	982.075	3.83004	2943.21	0	2.54	E1TMTN5GlcNAc	5					30568.9	33920.9	5607.34	4640.67
IGHG4_N177_9		01Y41Y41M(31M21M21M)61M(31M)61M											High mannose	N,0;	2	BI2,BIII3,YI3,YIII3,	4660	17.05	982.079	982.079	3	982.075	3.83004	2943.21	0	2.54	E1TMTN5GlcNAc	5					30568.9	33920.9	5607.34	4640.67
IGHG4_N177_6	EEQFNSTYR_N177_N2H8F0S0	01Y41Y41M(31M21M)61M(31M21M)61M21M									N2H8F0S0	C122H199N17O71Ct4Nf1	High mannose	N,1;	1	YI3,	4618	16.93	1036.09	1036.09	3	1036.09	2.24179	3105.26	0	5.79	E1TMTN5GlcNAc	7					128990	232601	16188.2	39630.8
IGHG4_N177_7		01Y41Y41M(31M21M21M)61M(31M21M)61M											High mannose	N,1;	0		4618	16.93	1036.09	1036.09	3	1036.09	2.24179	3105.26	0	5.79	E1TMTN5GlcNAc	7					128990	232601	16188.2	39630.8
IGHG4_N177_3	EEQFNSTYR_N177_N2H9F0S0	01Y41Y41M(31M21M21M)61M(31M21M)61M21M									N2H9F0S0	C128H209N17O76Ct4Nf1	High mannose	N,1;	0		4597	16.88	1090.12	1090.12	3	1090.11	5.68298	3267.31	0	6.36	E1TMTN5GlcNAc	7				9348.27	74118.1	194046		30211.8
IGHG4_N177_4		01Y41Y41M(31M21M21M31G)61M(31M21M)61M											Complex/hybrid	N,1;	0		4597	16.88	1090.12	1090.12	3	1090.11	5.68298	3267.31	0	6.36	E1TMTN5GlcNAc	7				9348.27	74118.1	194046		30211.8
IGHG4_N177_5		01Y41Y41M(31M21M21M31G31G)61M(31M)61M											Complex/hybrid	N,1;	0		4597	16.88	1090.12	1090.12	3	1090.11	5.68298	3267.31	0	6.36	E1TMTN5GlcNAc	7				9348.27	74118.1	194046		30211.8
IGHG4_N177_10	EEQFNSTYR_N177_N4H4F0S0	01Y41Y41M(31M)61M(21Y41L)61Y									N4H4F0S0	C114H185N19O61Ct4Nf1	Complex/hybrid	N,0;	3	BI2,YI3,YI3,	4764	17.33	955.413	955.413	3	955.408	5.17487	2863.21	0	2.36	E1TMTN5GlcNAc	5	4398.19			4045.63	3479.21	19671.9
IGHG4_N177_11		01Y41Y41M(31M41Y41L)61M61Y											Complex/hybrid	N,0;	0		4764	17.33	955.413	955.413	3	955.408	5.17487	2863.21	0	2.36	E1TMTN5GlcNAc	5	4398.19			4045.63	3479.21	19671.9
IGHG4_N177_1	EEQFNSTYR_N177_N4H4F1S0	01Y(61F)41Y41M(31M)61M(21Y41L)61Y									N4H4F1S0	C120H195N19O65Ct4Nf1	Fucosylated	N,0;	4	BI2,BI2,YI3,YI3,	2941	12.12	1004.1	1004.1	3	1004.09	7.41531	3009.27	0	2.4	E1TMTN5GlcNAc	6	4208.97	2482.13	4631.23	2241.57	2239.37	10914.7		2145.31
IGHG4_N177_2		01Y41Y41M(31M41Y41L)61M61Y31F											Fucosylated	N,0;	0		2941	12.12	1004.1	1004.1	3	1004.09	7.41531	3009.27	0	2.4	E1TMTN5GlcNAc	6	4208.97	2482.13	4631.23	2241.57	2239.37	10914.7		2145.31
IGHM_N209_11	GLTFQQNASSMCVPDQDTAIR_N209_N4H5F1S0	01Y(61F)41Y41M(31M(21Y41L)41Y)61M61M	P01871	IGHM	209	203	223	GLTFQQNASSMCVPDQDTAIR	MFTCRVDHRGLTFQQNASSMCVPDQDTAIRV	N-X-S	N4H5F1S0	C172H288N34O86S2Ct4Nf1	Fucosylated	N,0;	1	BII2,	15370	52.11	1085.48	1085.48	4	1085.48	2.84119	4336.88	0	4.27	G1TMTN7GlcNAcC12Cam	7	2951.54			2029.42			2906.01	1788.29
IGHM_N209_12		01Y(61F)41Y41M(31M)61M(21Y41L)61Y41L											Fucosylated	N,0;	0		15370	52.11	1085.48	1085.48	4	1085.48	2.84119	4336.88	0	4.27	G1TMTN7GlcNAcC12Cam	7	2951.54			2029.42			2906.01	1788.29
IGHM_N209_13		01Y(61F)41Y41M(31M41Y41L)61M61Y41L											Fucosylated	N,0;	0		15370	52.11	1085.48	1085.48	4	1085.48	2.84119	4336.88	0	4.27	G1TMTN7GlcNAcC12Cam	7	2951.54			2029.42			2906.01	1788.29
IGHM_N209_2	GLTFQQNASSMCVPDQDTAIR_N209_N4H5F1S1	01Y41Y41M(31M)61M(21Y(31F)41L32S)61Y41L									N4H5F1S1	C183H305N35O94S2Ct4Nf1	Fucosylated and Sialylated	N,0;	0		10623	33.18	1158.25	1158.25	4	1158.25	3.97468	4627.97	0	9.61	G1TMTN7GlcNAcC12Cam	10	2887.92		3121.59				6059.33	2785.15
IGHM_N209_3		01Y41Y41M(31M)61M(21Y41L32S)61Y(31F)41L											Fucosylated and Sialylated	N,0;	0		10623	33.18	1158.25	1158.25	4	1158.25	3.97468	4627.97	0	9.61	G1TMTN7GlcNAcC12Cam	10	2887.92		3121.59				6059.33	2785.15
IGHM_N209_18		01Y(61F)41Y41M(31M)61M(21Y41L32S)61Y41L											Fucosylated and Sialylated	N,0;	0		16142	54.23	1544.01	1544.01	3	1544	8.06199	4627.97	0	4.72	G1TMTN7GlcNAcC12Cam	7							2747.6	1550.63
IGHM_N209_19		01Y(61F)41Y41M(31M41Y41L)61M61Y41L32S											Fucosylated and Sialylated	N,0;	0		16142	54.23	1544.01	1544.01	3	1544	8.06199	4627.97	0	4.72	G1TMTN7GlcNAcC12Cam	7							2747.6	1550.63
IGHM_N209_4	GLTFQQNASSMCVPDQDTAIR_N209_N4H6F2S0	01Y(61F)41Y41M(31M(21Y(31F)41L)41Y41L)61M61M									N4H6F2S0	C184H308N34O95S2Ct4Nf1	Fucosylated	N,0;	0		10647	33.25	1162.51	1162.51	4	1162.5	3.6014	4644.99	0	11.39	G1TMTN7GlcNAcC12Cam	11						2505.32	2458.39	4018.88
IGHM_N209_5		01Y(61F)41Y41M(31M41Y(31F)41L31Y)61M(31M)61M											Fucosylated	N,0;	0		10647	33.25	1162.51	1162.51	4	1162.5	3.6014	4644.99	0	11.39	G1TMTN7GlcNAcC12Cam	11						2505.32	2458.39	4018.88
IGHM_N209_20	GLTFQQNASSMCVPDQDTAIR_N209_N5H4F1S1	01Y41Y41M(31M)(41Y)61M(21Y41L32S)61Y31F									N5H4F1S1	C185H308N36O94S2Ct4Nf1	Fucosylated and Sialylated	N,0;	0		16220	54.45	1168.51	1168.51	4	1168.51	7.03511	4669	0	27.88	G1TMTN7GlcNAcC12Cam	16					3267.73		4725.83	7139.34
IGHM_N209_21		01Y41Y41M(31M41Y)61M(21Y(31F)41L32S)61Y											Fucosylated and Sialylated	N,0;	0		16220	54.45	1168.51	1168.51	4	1168.51	7.03511	4669	0	27.88	G1TMTN7GlcNAcC12Cam	16					3267.73		4725.83	7139.34
IGHM_N209_22		01Y41Y41M(31M41Y)61M(21Y41L32S)61Y31F											Fucosylated and Sialylated	N,0;	0		16220	54.45	1168.51	1168.51	4	1168.51	7.03511	4669	0	27.88	G1TMTN7GlcNAcC12Cam	16					3267.73		4725.83	7139.34
IGHM_N209_6	GLTFQQNASSMCVPDQDTAIR_N209_N5H4F3S0	01Y(61F)41Y41M(31M)61M(21Y(31F)41L31Y)61Y31F									N5H4F3S0	C186H311N35O94S2Ct4Nf1	Fucosylated	N,0;	0		10728	33.47	1168.77	1168.77	4	1168.76	3.91733	4670.02	0	3.61	G1TMTN7GlcNAcC12Cam	6						2740.84		3003.62
IGHM_N209_7		01Y(61F)41Y41M(31M41Y41L)61M(21Y31F)61Y31F											Fucosylated	N,0;	0		10728	33.47	1168.77	1168.77	4	1168.76	3.91733	4670.02	0	3.61	G1TMTN7GlcNAcC12Cam	6						2740.84		3003.62
IGHM_N209_1	GLTFQQNASSMCVPDQDTAIR_N209_N5H5F1S1	01Y41Y41M(31M41Y(31F)41L31Y)61M61Y41L32S									N5H5F1S1	C191H318N36O99S2Ct4Nf1	Fucosylated and Sialylated	N,1;	0		10622	33.18	967.624	967.424	5	967.417	7.07182	4831.05	0	13.3	G1TMTN7GlcNAcC12Cam	12					1845.39
IGHM_N209_10		01Y41Y41M(31M41Y41L)61M(21Y41L32S)61Y31F											Fucosylated and Sialylated	N,0;	0		11044	34.35	1209.03	1209.03	4	1209.02	6.06498	4831.05	0	1.93	G1TMTN7GlcNAcC12Cam	5					1955.46
IGHM_N209_16		01Y41Y41M(31M(21Y41L)41Y)61M21Y(31F)41L32S											Fucosylated and Sialylated	N,0;	0		16140	54.23	967.425	967.425	5	967.417	7.45037	4831.05	0	4.5	G1TMTN7GlcNAcC12Cam	7					4550.37			4004.52
IGHM_N209_17		01Y41Y41M(31M41Y41L31Y)61M21Y(31F)41L32S											Fucosylated and Sialylated	N,0;	0		16140	54.23	967.425	967.425	5	967.417	7.45037	4831.05	0	4.5	G1TMTN7GlcNAcC12Cam	7					4550.37			4004.52
IGHM_N209_8	GLTFQQNASSMCVPDQDTAIR_N209_N5H5F2S0	01Y(61F)41Y41M(31M41Y(31F)41L31Y)61M61Y41L									N5H5F2S0	C186H311N35O95S2Ct4Nf1	Fucosylated	N,0;	0		10750	33.53	1172.77	1172.77	4	1172.76	8.94394	4686.02	0	7.33	G1TMTN7GlcNAcC12Cam	9				2029.13			5735.92	3534.2
IGHM_N209_9		01Y(61F)41Y41M(31M41Y41L)61M(21Y41L)61Y31F											Fucosylated	N,0;	0		10750	33.53	1172.77	1172.77	4	1172.76	8.94394	4686.02	0	7.33	G1TMTN7GlcNAcC12Cam	9				2029.13			5735.92	3534.2
IGHM_N46_5	NNSDISSTR_N46_N2H8F0S0	01Y41Y41M(31M21M)61M(31M21M)61M21M			46	46	54	NNSDISSTR	QDFLPDSITFSWKYKNNSDISSTRGFPSVLR	N-X-S	N2H8F0S0	C109H191N17O70Ct4Nf1	High mannose	N,0;	0		1788	9.17	976.079	976.079	3	976.073	5.33394	2925.2	0	8.78	N1GlcNAc@TMT	6					18792.3	5413.42	17220.5	13294.2
IGHM_N46_6		01Y41Y41M(31M21M21M)61M(31M21M)61M											High mannose	N,0;	0		1788	9.17	976.079	976.079	3	976.073	5.33394	2925.2	0	8.78	N1GlcNAc@TMT	6					18792.3	5413.42	17220.5	13294.2
IGHM_N46_7		01Y41Y41M(31M21M21M31G)61M(31M)61M											Complex/hybrid	N,0;	0		1788	9.17	976.079	976.079	3	976.073	5.33394	2925.2	0	8.78	N1GlcNAc@TMT	6					18792.3	5413.42	17220.5	13294.2
IGHM_N46_4	NNSDISSTR_N46_N3H4F0S1	01Y41Y41M(31M)61M61Y41L32S									N3H4F0S1	C104H181N19O63Ct4Nf1	Sialylated	N,0;	14	BII1,BI1,35AI4,35AI3,02XI1,BI3,YI1,YI2,YI3,YI4,YI6,ZI1,YI1,YI2,	1574	8.39	924.731	924.731	3	924.728	3.18688	2771.17	0	3.46	N1GlcNAc@TMT	6	3164.57		4282.99	2337.52		4248.76	5275.88	2213.73
IGHM_N46_1	NNSDISSTR_N46_N5H5F1S1	01Y41Y41M(31M41Y)61M61Y(31F)41L31Y41L32S									N5H5F1S1	C132H227N21O82Ct4Nf1	Fucosylated and Sialylated	N,0;	0		1550	8.32	872.368	872.368	4	872.365	2.86675	3485.44	0	7.71	N1GlcNAc@TMT	6	12208.7	4546.62	9229.7	14880.8	4811.41	6345.97	15191.3	8346.63
IGHM_N46_2		01Y41Y41M(31M41Y31F)61M(21Y41L32S)61Y41L											Fucosylated and Sialylated	N,0;	0		1550	8.32	872.368	872.368	4	872.365	2.86675	3485.44	0	7.71	N1GlcNAc@TMT	6	12208.7	4546.62	9229.7	14880.8	4811.41	6345.97	15191.3	8346.63
IGHM_N46_3		01Y41Y41M(31M41Y41L)61M(21Y41L32S)61Y31F											Fucosylated and Sialylated	N,0;	0		1550	8.32	872.368	872.368	4	872.365	2.86675	3485.44	0	7.71	N1GlcNAc@TMT	6	12208.7	4546.62	9229.7	14880.8	4811.41	6345.97	15191.3	8346.63
IGHM_N440_3	STGKPTLYNVSLVMSDTAGTCY_N440_N2H7F0S0	01Y41Y41M(31M)61M(31M21M)61M21M			440	432	453	STGKPTLYNVSLVMSDTAGTCY	TERTVDKSTGKPTLYNVSLVMSDTAGTCYXX	N-X-S	N2H7F0S0	C175H298N29O85S2Ct8Nf2	High mannose	N,0;	1	35AI4,	14088	42.72	1092.26	1092.26	4	1092.25	9.56994	4363.96	0	9.82	S1TMTK4TMTN9GlcNAcC21Cam	9				3186.71	2555.59		3567.61	8382.68
IGHM_N440_4		01Y41Y41M(31M21M)61M(31M21M)61M											High mannose	N,0;	3	BI2,25AI2,BI2,	14088	42.72	1092.26	1092.26	4	1092.25	9.56994	4363.96	0	9.82	S1TMTK4TMTN9GlcNAcC21Cam	9				3186.71	2555.59		3567.61	8382.68
IGHM_N440_1	STGKPTLYNVSLVMSDTAGTCY_N440_N2H8F0S0	01Y41Y41M(31M21M)61M(31M21M)61M21M									N2H8F0S0	C181H308N29O90S2Ct8Nf2	High mannose	N,0;	1	35AI4,	14025	42.55	1510.02	1510.02	3	1510.01	6.0217	4526.01	0	4.02	S1TMTK4TMTN9GlcNAcC21Cam	7							2360.59	2631.99
IGHM_N440_2		01Y41Y41M(31M21M21M)61M(31M21M)61M											High mannose	N,0;	0		14025	42.55	1510.02	1510.02	3	1510.01	6.0217	4526.01	0	4.02	S1TMTK4TMTN9GlcNAcC21Cam	7							2360.59	2631.99
IGHM_N46_10	YKNNSDISSTR_N46_N2H8F0S0	01Y41Y41M(31M21M)61M(31M21M)61M21M			46	44	54	YKNNSDISSTR	QDFLPDSITFSWKYKNNSDISSTRGFPSVLR	N-X-S	N2H8F0S0	C132H232N21O75Ct8Nf2	High mannose	N,0;	0		3430	13.68	1149.52	1149.52	3	1149.51	4.39097	3445.53	1	2.58	Y1TMTK2TMTN3GlcNAc	5					37378.7	10833.7	13461.3	19739.8
IGHM_N46_11		01Y41Y41M(31M21M21M)61M(31M21M)61M											High mannose	N,0;	0		3430	13.68	1149.52	1149.52	3	1149.51	4.39097	3445.53	1	2.58	Y1TMTK2TMTN3GlcNAc	5					37378.7	10833.7	13461.3	19739.8
IGHM_N46_8	YKNNSDISSTR_N46_N2H9F0S0	01Y41Y41M(31M21M21M)61M(31M21M)61M21M									N2H9F0S0	C138H242N21O80Ct8Nf2	High mannose	N,1;	0		3400	13.6	1203.87	1203.54	3	1203.53	4.46919	3607.58	1	12.51	Y1TMTK2TMTN3GlcNAc	10					29640.9	4984.04	21807.2	14226.7
IGHM_N46_9		01Y41Y41M(31M21M21M31G31G)61M(31M)61M											Complex/hybrid	N,1;	0		3400	13.6	1203.87	1203.54	3	1203.53	4.46919	3607.58	1	12.51	Y1TMTK2TMTN3GlcNAc	10					29640.9	4984.04	21807.2	14226.7
IGSF10_N2147_1	IRQSNK_N2147_N2H9F0S0	01Y41Y41M(31M21M21M)61M(31M21M)61M21M	Q6WRI0	IGSF10	2147	2143	2148	IRQSNK	VHLTVITAAPRIRQSNKTNKRIKAGDTAVLD	N-X-T	N2H9F0S0	C116H213N16O69Ct8Nf2	High mannose	N,1;	0		3894	14.7	1023.8	1023.8	3	1023.8	1.21572	3068.39	1	9.7	I1TMTN5GlcNAcK6TMT	7	36518.7	36686.8	29265.2	21491.3	58411	89607.3	58893.9	40241.3
IGSF10_N2147_2		01Y41Y41M(31M21M21M31G)61M(31M21M)61M											Complex/hybrid	N,1;	0		3894	14.7	1023.8	1023.8	3	1023.8	1.21572	3068.39	1	9.7	I1TMTN5GlcNAcK6TMT	7	36518.7	36686.8	29265.2	21491.3	58411	89607.3	58893.9	40241.3
IGSF8_N327_1	IGPGEPLELLCNVSGALPPAGR_N327_N5H5F1S0	01Y(61F)41Y41M(31M41Y41L)61M(21Y41L)61Y	Q969P0	IGSF8	327	316	337	IGPGEPLELLCNVSGALPPAGR	GERRIGPGEPLELLCNVSGALPPAGRHAAYS	N-X-S	N5H5F1S0	C181H307N33O86S1Ct4Nf1	Fucosylated	N,0;	0		18771	55.93	1105.78	1105.78	4	1105.77	7.09625	4418.05	0	2.35	I1TMTC11CamN12GlcNAc	5			1631.45					1727.4
IGSF8_N327_2		01Y(61F)41Y41M(31M41Y41L31Y)61M61Y41L											Fucosylated	N,0;	0		18771	55.93	1105.78	1105.78	4	1105.77	7.09625	4418.05	0	2.35	I1TMTC11CamN12GlcNAc	5			1631.45					1727.4
IKBIP_N328_1	ISNLTIVQAEIK_N328_N2H6F0S0	01Y41Y41M(31M)61M(31M21M)61M	Q70UQ0	IKBIP	328	326	337	ISNLTIVQAEIK	LQREKEIAFLSEKISNLTIVQAEIKDIKDEI	N-X-T	N2H6F0S0	C127H232N19O63Ct8Nf2	High mannose	N,9;	1	BI2,	18282	60.13	1056.2	1056.2	3	1056.2	5.56098	3165.58	0	191.95	I1TMTN3GlcNAcK12TMT	25	169562	300315	277196	109996	165739	422446	257518	153233
IKBIP_N328_2		01Y41Y41M(31M21M)61M(31M)61M											High mannose	N,9;	3	BI2,CI2,BI2,	18282	60.13	1056.2	1056.2	3	1056.2	5.56098	3165.58	0	191.95	I1TMTN3GlcNAcK12TMT	25	169562	300315	277196	109996	165739	422446	257518	153233
IKBIP_N328_3	ISNLTIVQAEIK_N328_N4H3F1S0	01Y(61F)41Y41M(31M)(41Y)61M61Y									N4H3F1S0	C131H238N21O62Ct8Nf2	Fucosylated	N,1;	0		18288	60.14	1078.22	1078.22	3	1078.22	5.24155	3231.64	0	17.06	I1TMTN3GlcNAcK12TMT	10	24999.6	11515.8	10595.1	15176.8	10580.6	3107.65	11364.7	4309.14
IKBIP_N328_4		01Y(61F)41Y41M(31M41Y)61M61Y											Fucosylated	N,1;	0		18288	60.14	1078.22	1078.22	3	1078.22	5.24155	3231.64	0	17.06	I1TMTN3GlcNAcK12TMT	10	24999.6	11515.8	10595.1	15176.8	10580.6	3107.65	11364.7	4309.14
IKBIP_N144_1	QDILNNSLTTLSQDITK_N144_N4H3F1S0	01Y(61F)41Y41M(31M)(41Y)61M61Y			144	140	156	QDILNNSLTTLSQDITK	VKTWSNRITEKQDILNNSLTTLSQDITKVDQ	N-X-S	N4H3F1S0	C152H271N28O74Ct8Nf2	Fucosylated	N,0;	0		16468	49.45	952.976	952.724	4	952.72	4.91568	3806.86	0	7.27	Q1TMTN5GlcNAcK17TMT	9	3848.12	3700.4
IKBIP_N144_2		01Y(61F)41Y41M(31M41Y)61M61Y											Fucosylated	N,0;	0		16468	49.45	952.976	952.724	4	952.72	4.91568	3806.86	0	7.27	Q1TMTN5GlcNAcK17TMT	9	3848.12	3700.4
ISLR_N309_1	FQAFANGSLLIPDFGK_N309_N4H5F1S0	01Y(61F)41Y41M(31M41Y41L)(41Y)61M61M	O14498	ISLR	309	304	319	FQAFANGSLLIPDFGK	GTPVASSQPRFQAFANGSLLIPDFGKLEEGT	N-X-S	N4H5F1S0	C166H274N25O75Ct8Nf2	Fucosylated	N,1;	0		19231	56.99	989.231	989.231	4	989.223	8.255	3951.87	0	8.91	F1TMTN6GlcNAcK16TMT	8	3373.71		3225.87	2217.71	3094.42	2259.56	3524.95	2312.36
ISLR_N309_2		01Y(61F)41Y41M(31M41Y41L)61M61Y41L											Fucosylated	N,1;	0		19231	56.99	989.231	989.231	4	989.223	8.255	3951.87	0	8.91	F1TMTN6GlcNAcK16TMT	8	3373.71		3225.87	2217.71	3094.42	2259.56	3524.95	2312.36
ITGA1_N418_4	NTTFNVESTK_N418_N2H5F0S0	01Y41Y41M(31M)61M(31M)61M	P56199	ITGA1	418	418	427	NTTFNVESTK	GTVVMQKASQIIIPRNTTFNVESTKKNEPLA	N-X-T	N2H5F0S0	C110H194N17O58Ct8Nf2	High mannose	N,0;	8	BI1,BII1,BIII1,BI2,ZI2,02XI1,ZI1,YI1,YI2,YI3,	5897	20.2	939.447	939.447	3	939.439	8.74506	2815.3	0	69.71	N1GlcNAc@TMTK10TMT	13	39835.1	37747.1	32281.8	44835.8	41985.1	28786.3	31638.7	26317.2
ITGA1_N418_1	NTTFNVESTK_N418_N2H8F0S0	01Y41Y41M(31M21M)61M(31M21M)61M21M									N2H8F0S0	C128H224N17O73Ct8Nf2	High mannose	N,0;	0		5706	19.67	1101.5	1101.5	3	1101.49	3.76266	3301.46	0	14.92	N1GlcNAc@TMTK10TMT	7	15753.5	10156.4	3319.72	2994.26	9242.71	15981.2	17376.1	3700.03
ITGA1_N418_2		01Y41Y41M(31M21M21M)61M(31M21M)61M											High mannose	N,0;	0		5706	19.67	1101.5	1101.5	3	1101.49	3.76266	3301.46	0	14.92	N1GlcNAc@TMTK10TMT	7	15753.5	10156.4	3319.72	2994.26	9242.71	15981.2	17376.1	3700.03
ITGA1_N418_3		01Y41Y41M(31M21M21M31G)61M(31M)61M											Complex/hybrid	N,0;	0		5706	19.67	1101.5	1101.5	3	1101.49	3.76266	3301.46	0	14.92	N1GlcNAc@TMTK10TMT	7	15753.5	10156.4	3319.72	2994.26	9242.71	15981.2	17376.1	3700.03
ITGA1_N1113_9	SENASLVLSSSNQK_N1113_N2H5F0S0	01Y41Y41M(31M)61M(31M)61M			1113	1111	1124	SENASLVLSSSNQK	FSSLNLTIRGELRSENASLVLSSSNQKRELA	N-X-S	N2H5F0S0	C121H219N22O64Ct8Nf2	High mannose	N,4;	5	BI1,BII1,BIII1,BI2,ZI2,ZI1,YI1,	6380	21.53	1047.17	1047.17	3	1047.17	8.71554	3138.48	0	26.68	S1TMTN3GlcNAcK14TMT	12	4476.99	2632.61	3492.93	12529.8	3841.75	3036.89	14778	7756.98
ITGA1_N1113_7	SENASLVLSSSNQK_N1113_N2H6F0S0	01Y41Y41M(31M)61M(31M21M)61M									N2H6F0S0	C127H229N22O69Ct8Nf2	High mannose	N,1;	1	BI2,	6272	21.23	1101.53	1101.19	3	1101.18	7.47946	3300.54	0	16.18	S1TMTN3GlcNAcK14TMT	10	3232.09	4542.24	2390.86	3503.48	4185.99	5062.79	4196.91	5943.7
ITGA1_N1113_8		01Y41Y41M(31M21M)61M(31M)61M											High mannose	N,1;	2	BI2,04AI3,	6272	21.23	1101.53	1101.19	3	1101.18	7.47946	3300.54	0	16.18	S1TMTN3GlcNAcK14TMT	10	3232.09	4542.24	2390.86	3503.48	4185.99	5062.79	4196.91	5943.7
ITGA1_N1113_4	SENASLVLSSSNQK_N1113_N2H8F0S0	01Y41Y41M(31M21M)61M(31M21M)61M21M									N2H8F0S0	C139H249N22O79Ct8Nf2	High mannose	N,5;	0		6189	21	1209.22	1209.22	3	1209.22	5.24012	3624.64	0	46.65	S1TMTN3GlcNAcK14TMT	16	9510.16	12289.7	8519.38	8964.79	12540.5	11474.4	16090.9	6659.69
ITGA1_N1113_5		01Y41Y41M(31M21M21M)61M(31M21M)61M											High mannose	N,5;	0		6189	21	1209.22	1209.22	3	1209.22	5.24012	3624.64	0	46.65	S1TMTN3GlcNAcK14TMT	16	9510.16	12289.7	8519.38	8964.79	12540.5	11474.4	16090.9	6659.69
ITGA1_N1113_6		01Y41Y41M(31M21M21M31G)61M(31M)61M											Complex/hybrid	N,5;	1	04AI3,13AIII4,	6189	21	1209.22	1209.22	3	1209.22	5.24012	3624.64	0	46.65	S1TMTN3GlcNAcK14TMT	16	9510.16	12289.7	8519.38	8964.79	12540.5	11474.4	16090.9	6659.69
ITGA1_N1113_1	SENASLVLSSSNQK_N1113_N2H9F0S0	01Y41Y41M(31M21M21M)61M(31M21M)61M21M									N2H9F0S0	C145H259N22O84Ct8Nf2	High mannose	N,1;	0		6175	20.96	1263.25	1263.25	3	1263.24	8.27475	3786.69	0	12.31	S1TMTN3GlcNAcK14TMT	9	4194.61				2132.58		2172.57	3002.65
ITGA1_N1113_2		01Y41Y41M(31M21M21M31G)61M(31M21M)61M											Complex/hybrid	N,1;	0		6175	20.96	1263.25	1263.25	3	1263.24	8.27475	3786.69	0	12.31	S1TMTN3GlcNAcK14TMT	9	4194.61				2132.58		2172.57	3002.65
ITGA1_N1113_3		01Y41Y41M(31M21M21M31G31G)61M(31M)61M											Complex/hybrid	N,1;	0		6175	20.96	1263.25	1263.25	3	1263.24	8.27475	3786.69	0	12.31	S1TMTN3GlcNAcK14TMT	9	4194.61				2132.58		2172.57	3002.65
ITGA1_N460_1	YNHTGQVIIYR_N460_N2H9F0S0	01Y41Y41M(31M21M21M)61M(31M21M)61M21M			460	459	469	YNHTGQVIIYR	ASSGDVLYIAGQPRYNHTGQVIIYRMEDGNI	N-X-T	N2H9F0S0	C140H231N21O74Ct4Nf1	High mannose	N,0;	0		3439	13.46	1153.51	1153.51	3	1153.51	4.73513	3457.51	0	3.31	Y1TMTN2GlcNAc	6	10235.6				7236.97	8931.8		8767.97
ITGA1_N460_2		01Y41Y41M(31M21M21M31G)61M(31M21M)61M											Complex/hybrid	N,0;	0		3439	13.46	1153.51	1153.51	3	1153.51	4.73513	3457.51	0	3.31	Y1TMTN2GlcNAc	6	10235.6				7236.97	8931.8		8767.97
ITGA1_N460_3		01Y41Y41M(31M21M21M31G31G)61M(31M)61M											Complex/hybrid	N,0;	0		3439	13.46	1153.51	1153.51	3	1153.51	4.73513	3457.51	0	3.31	Y1TMTN2GlcNAc	6	10235.6				7236.97	8931.8		8767.97
ITGA3_N86_1	ELAVPDGYTNR_N86_N5H5F1S0	01Y41Y41M(31M41Y(31F)41L31Y41L)61M61Y	P26006	ITGA3	86	77	87	ELAVPDGYTNR	LAGAPRELAVPDGYTNRTGAVYLCPLTAHKD	N-X-T	N5H5F1S0	C137H229N21O75Ct4Nf1	Fucosylated	N,0;	0		11770	42.2	860.133	859.881	4	859.878	3.76409	3435.49	0	2.5	E1TMTN10GlcNAc	5			2658.62				2308.08
ITGA3_N86_2		01Y41Y41M(31M41Y)61M(21Y(31F)41L)61Y41L											Fucosylated	N,0;	0		11770	42.2	860.133	859.881	4	859.878	3.76409	3435.49	0	2.5	E1TMTN10GlcNAc	5			2658.62				2308.08
ITGA5_N868_1	VTGLNCTTNHPINPK_N868_N4H5F1S1	01Y41Y41M(31M)61M(21Y41L32S)61Y(31F)41L	P08648	ITGA5	868	864	878	VTGLNCTTNHPINPK	LEGQQLLYVTRVTGLNCTTNHPINPKGLELD	N-X-T	N4H5F1S1	C165H286N29O84S1Ct8Nf2	Fucosylated and Sialylated	N,1;	0		6928	23.07	1047.24	1047.24	4	1047.23	8.16237	4183.9	0	10.93	V1TMTN5GlcNAcC6CamK15TMT	9		2916.29	3122.52	10839.2	8436.25		5913.63	6465.03
ITGA5_N868_2		01Y41Y41M(31M41Y(31F)41L)61M61Y41L32S											Fucosylated and Sialylated	N,1;	0		6928	23.07	1047.24	1047.24	4	1047.23	8.16237	4183.9	0	10.93	V1TMTN5GlcNAcC6CamK15TMT	9		2916.29	3122.52	10839.2	8436.25		5913.63	6465.03
ITGA6_N323_10	ANHSGAVVLLK_N323_N2H5F0S0	01Y41Y41M(31M)61M(31M)61M	P23229	ITGA6	323	322	332	ANHSGAVVLLK	VSKDEITFVSGAPRANHSGAVVLLKRDMKSA	N-X-S	N2H5F0S0	C111H202N19O53Ct8Nf2	High mannose	N,2;	8	BI1,BII1,BIII1,BI2,YI2,YI3,02XI1,YI1,YI2,YI3,	5689	19.61	928.809	928.809	3	928.803	5.85584	2783.4	0	13.73	A1TMTN2GlcNAcK11TMT	9	13248.8	21753	8294.88	13071.9	8371.15	3300.4	13735.2	9257.33
ITGA6_N323_4	ANHSGAVVLLK_N323_N2H6F0S0	01Y41Y41M(31M)61M(31M21M)61M									N2H6F0S0	C117H212N19O58Ct8Nf2	High mannose	N,4;	1	BI2,	5577	19.3	982.828	982.828	3	982.821	6.61635	2945.45	0	24.12	A1TMTN2GlcNAcK11TMT	11	24255.2	31449	13886.5	38945.3	22299.8	11725.5	18481.3	15321.6
ITGA6_N323_5		01Y41Y41M(31M21M)61M(31M)61M											High mannose	N,4;	3	BI2,YI3,YI3,	5577	19.3	982.828	982.828	3	982.821	6.61635	2945.45	0	24.12	A1TMTN2GlcNAcK11TMT	11	24255.2	31449	13886.5	38945.3	22299.8	11725.5	18481.3	15321.6
ITGA6_N323_1	ANHSGAVVLLK_N323_N2H7F0S0	01Y41Y41M(31M)61M(31M21M)61M21M									N2H7F0S0	C123H222N19O63Ct8Nf2	High mannose	N,0;	1	YI3,	5515	19.13	1036.85	1036.85	3	1036.84	8.41607	3107.5	0	4.2	A1TMTN2GlcNAcK11TMT	5	9750.21	3533.62	3596.34	7851.89	3031.69	3953.76	3574.14	6269.89
ITGA6_N323_2		01Y41Y41M(31M21M21M)61M(31M)61M											High mannose	N,0;	3	BI2,BIII3,04AI3,YI3,YIII3,	5515	19.13	1036.85	1036.85	3	1036.84	8.41607	3107.5	0	4.2	A1TMTN2GlcNAcK11TMT	5	9750.21	3533.62	3596.34	7851.89	3031.69	3953.76	3574.14	6269.89
ITGA6_N323_6	ANHSGAVVLLK_N323_N3H5F0S0	01Y41Y41M(31M41Y)61M(31M)61M									N3H5F0S0	C119H215N20O58Ct8Nf2	Complex/hybrid	N,1;	1	BIII1,	5663	19.54	996.505	996.505	3	996.497	7.95848	2986.48	0	4.01	A1TMTN2GlcNAcK11TMT	5		22815.5	16140	53280.8	14379.8		5111.98	17691
ITGA6_N323_7		01Y41Y41M(31M41Y41L)61M61M											Complex/hybrid	N,1;	2	BII3,YII3,	5663	19.54	996.505	996.505	3	996.497	7.95848	2986.48	0	4.01	A1TMTN2GlcNAcK11TMT	5		22815.5	16140	53280.8	14379.8		5111.98	17691
ITGA6_N323_3	ANHSGAVVLLK_N323_N3H6F0S0	01Y41Y41M(31M41Y41L)61M(31M)61M									N3H6F0S0	C125H225N20O63Ct8Nf2	Complex/hybrid	N,0;	10	BI1,BII1,BIII1,BI2,BIII2,BIII3,02XI1,YI1,YIII4,YI2,YIII3,YI1,	5555	19.24	1050.52	1050.52	3	1050.51	7.05126	3148.53	0	6.62	A1TMTN2GlcNAcK11TMT	7	5190.21	16245.1	14398.2	29136.8	4975.32		5938.27	7738.53
ITGA6_N323_8	ANHSGAVVLLK_N323_N5H4F0S0	01Y41Y41M(31M41Y)61M(21Y41L)61Y									N5H4F0S0	C129H231N22O63Ct8Nf2	Complex/hybrid	N,0;	0		5667	19.55	1077.87	1077.87	3	1077.87	7.14357	3230.58	0	1.87	A1TMTN2GlcNAcK11TMT	5		3214.88			4741.39	3451.63	4963.15	6065.86
ITGA6_N323_9		01Y41Y41M(31M41Y41L31Y)61M61Y											Complex/hybrid	N,0;	0		5667	19.55	1077.87	1077.87	3	1077.87	7.14357	3230.58	0	1.87	A1TMTN2GlcNAcK11TMT	5		3214.88			4741.39	3451.63	4963.15	6065.86
ITGA7_N1045	ANITVK_N1045_N2H5F0S0	01Y41Y41M(31M)61M(31M)61M	Q13683	ITGA7	1045	1044	1049	ANITVK	EEYSAVKSLEVIVRANITVKSSIKNLMLRDA	N-X-T	N2H5F0S0	C90H169N12O48Ct8Nf2	High mannose	N,2;	9	BI1,BII1,BIII1,04AI3,02XI1,ZI1,YI1,YI2,ZI1,YI1,YI2,	10504	38.73	1161.08	1161.08	2	1161.07	7.72637	2320.14	0	13.16	A1TMTN2GlcNAcK6TMT	9	23935.5	16845.3	10018.2	16817.7	13661.5	4910.46	17092.1	6266.6
ITGA7_N1025_1	LWNSTFLEEYSAVK_N1025_N2H9F0S0	01Y41Y41M(31M21M21M)61M(31M21M)61M21M			1025	1023	1036	LWNSTFLEEYSAVK	SFDRAAVLHVWGRLWNSTFLEEYSAVKSLEV	N-X-T	N2H9F0S0	C165H272N21O83Ct8Nf2	High mannose	N,1;	0		16942	50.79	1337.95	1337.95	3	1337.94	9.28488	4009.8	0	6.96	L1TMTN3GlcNAcK14TMT	6	2414.72	3880.63	3201.38	8273.21	2625.6		2032.44	3460.11
ITGA7_N1025_2		01Y41Y41M(31M21M21M31G)61M(31M21M)61M											Complex/hybrid	N,1;	0		16942	50.79	1337.95	1337.95	3	1337.94	9.28488	4009.8	0	6.96	L1TMTN3GlcNAcK14TMT	6	2414.72	3880.63	3201.38	8273.21	2625.6		2032.44	3460.11
ITGAM_N900_4	ANVTSENNMPR_N900_N2H5F0S0	01Y41Y41M(31M)61M(31M)61M	P11215	ITGAM	900	899	909	ANVTSENNMPR	VDSKASLGNKLLLKANVTSENNMPRTNKTEF	N-X-T	N2H5F0S0	C102H178N20O56S1Ct4Nf1	High mannose	N,1;	8	BI1,BII1,BIII1,BI2,02XI1,ZI1,YI1,YI2,YI3,YI1,	7729	31.17	893.729	893.729	3	893.724	5.53828	2678.16	0	15.83	A1TMTN2GlcNAc	11		55523.7	70333.1	67100.3	23943	29272.9	27077	12189.5
ITGAM_N900_1	ANVTSENNMPR_N900_N2H7F0S0	01Y41Y41M(31M)61M(31M21M)61M21M									N2H7F0S0	C114H198N20O66S1Ct4Nf1	High mannose	N,1;	1	YI3,	7539	30.66	1001.76	1001.77	3	1001.76	8.8287	3002.26	0	10.97	A1TMTN2GlcNAc	9		13006.1	12501.1	10583.4	2408.99	21874.6	14663.5
ITGAM_N900_2		01Y41Y41M(31M21M)61M(31M21M)61M											High mannose	N,1;	2	BI2,YI3,	7539	30.66	1001.76	1001.77	3	1001.76	8.8287	3002.26	0	10.97	A1TMTN2GlcNAc	9		13006.1	12501.1	10583.4	2408.99	21874.6	14663.5
ITGAM_N900_3	ANVTSENNMPR_N900_N3H6F0S0	01Y41Y41M(31M41Y41L)61M(31M)61M									N3H6F0S0	C116H201N21O66S1Ct4Nf1	Complex/hybrid	N,1;	10	BI1,BII1,BIII1,BI2,BIII2,BIII3,02XI1,ZI1,YI1,YI2,YIII3,YI1,	7628	30.9	1015.44	1015.44	3	1015.43	5.72817	3043.29	0	2.06	A1TMTN2GlcNAc	5	3576.18	4761.86	3668.12	4553.88	5632.76	9568.23		5181.45
ITGAM_N692_4	AVFNETK_N692_N2H8F0S0	01Y41Y41M(31M21M)61M(31M21M)61M21M			692	689	695	AVFNETK	DLALDSGRPHSRAVFNETKNSTRRQTQVLGL	N-X-T	N2H8F0S0	C116H204N13O66Ct8Nf2	High mannose	N,0;	1	YI3,	5542	19.22	990.784	990.784	3	990.781	3.74525	2969.33	0	4.62	A1TMTN4GlcNAcK7TMT	6	10212.8	4877.86	2633.08	6878.02	12750.4	8149.05	10917.6	6636.84
ITGAM_N692_5		01Y41Y41M(31M21M21M)61M(31M21M)61M											High mannose	N,0;	0		5542	19.22	990.784	990.784	3	990.781	3.74525	2969.33	0	4.62	A1TMTN4GlcNAcK7TMT	6	10212.8	4877.86	2633.08	6878.02	12750.4	8149.05	10917.6	6636.84
ITGAM_N692_1	AVFNETK_N692_N2H9F0S0	01Y41Y41M(31M21M21M)61M(31M21M)61M21M									N2H9F0S0	C122H214N13O71Ct8Nf2	High mannose	N,0;	0		5492	19.09	1045.14	1044.8	3	1044.8	5.21428	3131.38	0	3.11	A1TMTN4GlcNAcK7TMT	5	3705.66	5270.8	8272.21	9105.36	9722.22	14711.8	14176.1	9081.89
ITGAM_N692_2		01Y41Y41M(31M21M21M31G)61M(31M21M)61M											Complex/hybrid	N,0;	0		5492	19.09	1045.14	1044.8	3	1044.8	5.21428	3131.38	0	3.11	A1TMTN4GlcNAcK7TMT	5	3705.66	5270.8	8272.21	9105.36	9722.22	14711.8	14176.1	9081.89
ITGAM_N692_3		01Y41Y41M(31M21M21M31G31G)61M(31M)61M											Complex/hybrid	N,0;	0		5492	19.09	1045.14	1044.8	3	1044.8	5.21428	3131.38	0	3.11	A1TMTN4GlcNAcK7TMT	5	3705.66	5270.8	8272.21	9105.36	9722.22	14711.8	14176.1	9081.89
ITGAM_N692_6	AVFNETK_N692_N4H5F1S1	01Y(61F)41Y41M(31M)61M(21Y41L32S)61Y41L									N4H5F1S1	C131H227N16O73Ct8Nf2	Fucosylated and Sialylated	N,0;	0		12106	43.13	832.631	832.631	4	832.626	6.65319	3326.48	0	4.77	A1TMTN4GlcNAcK7TMT	6	2564.67		2282.84	11656.4	4262.87	11084.8	10211.9	2780.57
ITGAM_N692_7		01Y(61F)41Y41M(31M41Y41L)61M61Y41L32S											Fucosylated and Sialylated	N,0;	0		12106	43.13	832.631	832.631	4	832.626	6.65319	3326.48	0	4.77	A1TMTN4GlcNAcK7TMT	6	2564.67		2282.84	11656.4	4262.87	11084.8	10211.9	2780.57
ITGAM_N801_1	EFNVTVTVR_N801_N2H9F0S0	01Y41Y41M(31M21M21M)61M(31M21M)61M21M			801	799	807	EFNVTVTVR	FMSLDCLVVGGPREFNVTVTVRNDGEDSYRT	N-X-T	N2H9F0S0	C125H214N16O72Ct4Nf1	High mannose	N,0;	0		8737	28.05	1053.8	1053.8	3	1053.8	8.27044	3158.37	0	5.38	E1TMTN3GlcNAc	7	4164.62		2635.69	3382.56	4819.35	10353.9	4620.84	1837.86
ITGAM_N801_2		01Y41Y41M(31M21M21M31G31G)61M(31M)61M											Complex/hybrid	N,0;	0		8737	28.05	1053.8	1053.8	3	1053.8	8.27044	3158.37	0	5.38	E1TMTN3GlcNAc	7	4164.62		2635.69	3382.56	4819.35	10353.9	4620.84	1837.86
ITGAM_N391_1	STFINMTR_N391_N2H9F0S0	01Y41Y41M(31M21M21M)61M(31M21M)61M21M			391	387	394	STFINMTR	GGVFLYTSKEKSTFINMTRVDSDMNDAYLGY	N-X-T	N2H9F0S0	C119H205N15O70S1Ct4Nf1	High mannose	N,0;	0		6433	21.67	1022.1	1022.1	3	1022.1	4.83384	3063.28	0	2.67	S1TMTN5GlcNAc	5			3730.81	3179.37	5387.14	10571.6	10049.3	2253.55
ITGAM_N391_2		01Y41Y41M(31M21M21M31G)61M(31M21M)61M											Complex/hybrid	N,0;	0		6433	21.67	1022.1	1022.1	3	1022.1	4.83384	3063.28	0	2.67	S1TMTN5GlcNAc	5			3730.81	3179.37	5387.14	10571.6	10049.3	2253.55
ITGAV_N74_6	ANTTQPGIVEGGQVLK_N74_N3H4F1S1	01Y(61F)41Y41M(31M)61M61Y41L32S	P06756	ITGAV	74	73	88	ANTTQPGIVEGGQVLK	SASSRMFLLVGAPKANTTQPGIVEGGQVLKC	N-X-T	N3H4F1S1	C150H265N26O75Ct8Nf2	Fucosylated and Sialylated	N,4;	1	BI3,	8911	28.46	942.465	942.213	4	942.205	8.61264	3764.8	0	22.64	A1TMTN2GlcNAcK16TMT	12	8987.61	3684.77	3061.19	3489.1	10613.2	2480.5	5934.21	8766.58
ITGAV_N74_7		01Y41Y41M(31M)61M21Y(31F)41L32S											Fucosylated and Sialylated	N,4;	1	YI1,	8911	28.46	942.465	942.213	4	942.205	8.61264	3764.8	0	22.64	A1TMTN2GlcNAcK16TMT	12	8987.61	3684.77	3061.19	3489.1	10613.2	2480.5	5934.21	8766.58
ITGAV_N74_5	ANTTQPGIVEGGQVLK_N74_N3H4F3S0	01Y(61F)41Y41M(31M)61M21Y(31F)41L21F									N3H4F3S0	C151H268N25O75Ct8Nf2	Fucosylated	N,4;	1	25AI3,	8911	28.46	942.465	942.465	4	942.46	5.2023	3765.82	0	22.64	A1TMTN2GlcNAcK16TMT	12	8987.61	3684.77	3061.19	3489.1	10613.2	2480.5	5934.21	8766.58
ITGAV_N74_1	ANTTQPGIVEGGQVLK_N74_N4H5F1S0	01Y(61F)41Y41M(31M(21Y41L)41Y)61M61M									N4H5F1S0	C153H271N26O77Ct8Nf2	Fucosylated	N,5;	3	BII2,BII2,YII3,	8180	26.47	960.971	960.72	4	960.714	6.05367	3838.84	0	53.82	A1TMTN2GlcNAcK16TMT	18	33467.4	34706.4	20139.5	31179.9	17654.1	24625.8	24615.8	16029
ITGAV_N74_2		01Y(61F)41Y41M(31M)61M(21Y41L)61Y41L											Fucosylated	N,5;	2	BI3,YI3,	8180	26.47	960.971	960.72	4	960.714	6.05367	3838.84	0	53.82	A1TMTN2GlcNAcK16TMT	18	33467.4	34706.4	20139.5	31179.9	17654.1	24625.8	24615.8	16029
ITGAV_N74_3	ANTTQPGIVEGGQVLK_N74_N5H5F1S0	01Y(61F)41Y41M(31M41Y41L)61M(21Y41L)61Y									N5H5F1S0	C161H284N27O82Ct8Nf2	Fucosylated	N,1;	0		8259	26.69	1011.74	1011.74	4	1011.73	6.58689	4041.92	0	5.97	A1TMTN2GlcNAcK16TMT	6	3405.79	5681.36	9935.4	4767.28	3022.87		3173.86	2486.66
ITGAV_N74_4		01Y(61F)41Y41M(31M41Y41L31Y)61M61Y41L											Fucosylated	N,1;	0		8259	26.69	1011.74	1011.74	4	1011.73	6.58689	4041.92	0	5.97	A1TMTN2GlcNAcK16TMT	6	3405.79	5681.36	9935.4	4767.28	3022.87		3173.86	2486.66
ITGAV_N874_1	ISSLQTTEKNDTVAGQGER_N874_N2H8F0S0	01Y41Y41M(31M21M21M)61M(31M21M)61M			874	865	883	ISSLQTTEKNDTVAGQGER	NPLRIKISSLQTTEKNDTVAGQGERDHLITK	N-X-T	N2H8F0S0	C162H287N30O88Ct8Nf2	High mannose	N,0;	0		4637	16.73	1049.99	1049.99	4	1049.99	5.20274	4194.92	1	10.57	I1TMTK9TMTN10GlcNAc	11	3745.11	6662.48	13429.6	4894.41	3357.59	9746.29	10818.1	8947.32
ITGAV_N874_2		01Y41Y41M(31M21M21M31G)61M(31M)61M											Complex/hybrid	N,0;	0		4637	16.73	1049.99	1049.99	4	1049.99	5.20274	4194.92	1	10.57	I1TMTK9TMTN10GlcNAc	11	3745.11	6662.48	13429.6	4894.41	3357.59	9746.29	10818.1	8947.32
ITGAV_N874_3		01Y41Y41M(31M21M)61M(31M21M)61M21M											High mannose	N,0;	1	YI3,	4642	16.75	1399.65	1399.65	3	1399.64	7.09543	4194.92	1	1.65	I1TMTK9TMTN10GlcNAc	5			4252.47	2923.37	4163.69		2284.56	2472.62
ITGAV_N615_8	TAADTTGLQPILNQFTPANISR_N615_N2H8F0S0	01Y41Y41M(31M21M)61M(31M21M)61M21M			615	597	618	TAADTTGLQPILNQFTPANISR	DTTGLQPILNQFTPANISRQAHILLDCGEDN	N-X-S	N2H8F0S0	C173H292N32O86Ct4Nf1	High mannose	N,3;	0		15423	46.4	1066.5	1066.5	4	1066.5	3.24896	4260.96	0	15.3	T1TMTN19GlcNAc	12	2939.89							1476.95
ITGAV_N615_9		01Y41Y41M(31M21M21M)61M(31M21M)61M											High mannose	N,3;	0		15423	46.4	1066.5	1066.5	4	1066.5	3.24896	4260.96	0	15.3	T1TMTN19GlcNAc	12	2939.89							1476.95
ITGAV_N615_10		01Y41Y41M(31M21M21M31G)61M(31M)61M											Complex/hybrid	N,3;	0		15423	46.4	1066.5	1066.5	4	1066.5	3.24896	4260.96	0	15.3	T1TMTN19GlcNAc	12	2939.89							1476.95
ITGAV_N615_3	TAADTTGLQPILNQFTPANISR_N615_N2H9F0S0	01Y41Y41M(31M21M21M)61M(31M21M)61M21M									N2H9F0S0	C179H302N32O91Ct4Nf1	High mannose	N,7;	0		15397	46.33	1475.69	1475.69	3	1475.68	6.41566	4423.01	0	80.52	T1TMTN19GlcNAc	24	5775.43	7085.23	3919.22	6577.88	4266.38	2910.12	6238.02	3748.43
ITGAV_N615_4		01Y41Y41M(31M21M21M31G)61M(31M21M)61M											Complex/hybrid	N,7;	0		15397	46.33	1475.69	1475.69	3	1475.68	6.41566	4423.01	0	80.52	T1TMTN19GlcNAc	24	5775.43	7085.23	3919.22	6577.88	4266.38	2910.12	6238.02	3748.43
ITGAV_N615_5		01Y41Y41M(31M21M21M31G31G)61M(31M)61M											Complex/hybrid	N,7;	0		15397	46.33	1475.69	1475.69	3	1475.68	6.41566	4423.01	0	80.52	T1TMTN19GlcNAc	24	5775.43	7085.23	3919.22	6577.88	4266.38	2910.12	6238.02	3748.43
ITGAV_N615_7	TAADTTGLQPILNQFTPANISR_N615_N4H4F1S1	01Y(61F)41Y41M(31M41Y)61M61Y41L32S									N4H4F1S1	C182H305N35O88Ct4Nf1	Fucosylated and Sialylated	N,8;	0		15418	46.39	1115.53	1115.28	4	1115.27	5.69473	4456.06	0	100.55	T1TMTN19GlcNAc	26				7355.39	7187.26		7579.67	4164.74
ITGAV_N615_6	TAADTTGLQPILNQFTPANISR_N615_N4H4F3S0	01Y(61F)41Y41M(31M(21Y31F)41Y31F)61M61M									N4H4F3S0	C183H308N34O88Ct4Nf1	Fucosylated	N,8;	2	BI2,BI2,	15418	46.39	1115.53	1115.53	4	1115.53	1.66336	4457.08	0	100.55	T1TMTN19GlcNAc	26				7355.39	7187.26		7579.67	4164.74
ITGAV_N615_11	TAADTTGLQPILNQFTPANISR_N615_N6H4F0S0	01Y41Y41M(31M41Y)(41Y)61M(21Y41L)61Y									N6H4F0S0	C181H304N36O86Ct4Nf1	Complex/hybrid	N,7;	0		16595	49.99	1107.27	1107.52	4	1107.52	-0.00335066	4425.07	0	85.76	T1TMTN19GlcNAc	24	5078.18	3761.5	5450.71	5960.31	5484.87	3379.49	4791.94	3262.64
ITGAV_N615_12		01Y41Y41M(31M41Y41L31Y)(41Y)61M61Y											Complex/hybrid	N,7;	0		16595	49.99	1107.27	1107.52	4	1107.52	-0.00335066	4425.07	0	85.76	T1TMTN19GlcNAc	24	5078.18	3761.5	5450.71	5960.31	5484.87	3379.49	4791.94	3262.64
ITGAV_N615_1	TAADTTGLQPILNQFTPANISR_N615_N6H5F0S0	01Y41Y41M(31M41Y41L31Y)61M(21Y41L)61Y									N6H5F0S0	C187H314N36O91Ct4Nf1	Complex/hybrid	N,4;	0		15215	45.84	1147.54	1148.03	4	1148.04	-7.04573	4587.12	0	24.32	T1TMTN19GlcNAc	16	4134.01	4083.21	2517.97	2455.14		2286.84	2811.87	3363.57
ITGAV_N615_2		01Y41Y41M(31M41Y41L31Y)61M61Y41L31Y											Complex/hybrid	N,4;	0		15215	45.84	1147.54	1148.03	4	1148.04	-7.04573	4587.12	0	24.32	T1TMTN19GlcNAc	16	4134.01	4083.21	2517.97	2455.14		2286.84	2811.87	3363.57
ITGAX_N939_1	YLNFSESEEK_N939_N2H9F0S0	01Y41Y41M(31M21M21M)61M(31M21M)61M21M	P20702	ITGAX	939	937	946	YLNFSESEEK	VYTVVSSHEQFTKYLNFSESEEKESHVAMHR	N-X-S	N2H9F0S0	C141H237N16O80Ct8Nf2	High mannose	N,0;	0		14164	48.79	1190.52	1190.52	3	1190.51	6.83651	3568.52	0	6.51	Y1TMTN3GlcNAcK10TMT	7	8718.42	2217.24			2493.4	16757.1	3899.25	1844.97
ITGAX_N939_2		01Y41Y41M(31M21M21M31G)61M(31M21M)61M											Complex/hybrid	N,0;	0		14164	48.79	1190.52	1190.52	3	1190.51	6.83651	3568.52	0	6.51	Y1TMTN3GlcNAcK10TMT	7	8718.42	2217.24			2493.4	16757.1	3899.25	1844.97
ITGB1_N481_4	CHEGNGTFECGACR_N481_N2H8F0S0	01Y41Y41M(31M21M)61M(31M21M)61M21M	P05556	ITGB1	481	477	490	CHEGNGTFECGACR	CQSEGIPESPKCHEGNGTFECGACRCNEGRV	N-X-T	N2H8F0S0	C135H222N26O76S3Ct4Nf1	High mannose	N,0;	0		2527	11.2	1196.47	1196.47	3	1196.46	6.42869	3586.36	0	2.7	C1TMT@CamN5GlcNAcC10CamC13Cam	5		3788.36	2201.68		2435.23	3241.32
ITGB1_N481_5		01Y41Y41M(31M21M21M)61M(31M21M)61M											High mannose	N,0;	0		2527	11.2	1196.47	1196.47	3	1196.46	6.42869	3586.36	0	2.7	C1TMT@CamN5GlcNAcC10CamC13Cam	5		3788.36	2201.68		2435.23	3241.32
ITGB1_N481_1	CHEGNGTFECGACR_N481_N2H9F0S0	01Y41Y41M(31M21M21M)61M(31M21M)61M21M									N2H9F0S0	C141H232N26O81S3Ct4Nf1	High mannose	N,0;	0		2504	11.14	1250.81	1250.81	3	1250.81	3.26758	3748.41	0	3.36	C1TMT@CamN5GlcNAcC10CamC13Cam	6			2940.19	3510.02	3179.58	4970.89	2908.6	2345.43
ITGB1_N481_2		01Y41Y41M(31M21M21M31G)61M(31M21M)61M											Complex/hybrid	N,0;	0		2504	11.14	1250.81	1250.81	3	1250.81	3.26758	3748.41	0	3.36	C1TMT@CamN5GlcNAcC10CamC13Cam	6			2940.19	3510.02	3179.58	4970.89	2908.6	2345.43
ITGB1_N481_3		01Y41Y41M(31M21M21M31G31G)61M(31M)61M											Complex/hybrid	N,0;	0		2504	11.14	1250.81	1250.81	3	1250.81	3.26758	3748.41	0	3.36	C1TMT@CamN5GlcNAcC10CamC13Cam	6			2940.19	3510.02	3179.58	4970.89	2908.6	2345.43
ITGB2_N50_4	LNFTGPGDPDSIR_N50_N2H6F0S0	01Y41Y41M(31M)61M(31M21M)61M	P05107	ITGB2	50	49	61	LNFTGPGDPDSIR	ECIESGPGCTWCQKLNFTGPGDPDSIRCDTR	N-X-T	N2H6F0S0	C120H200N20O63Ct4Nf1	High mannose	N,1;	1	BI2,	8926	28.5	999.784	999.785	3	999.779	6.31247	2996.32	0	4.29	L1TMTN2GlcNAc	5	8946.66		3647.11	2787.34		3332.53	11941.3	1574.5
ITGB2_N50_5		01Y41Y41M(31M21M)61M(31M)61M											High mannose	N,1;	1	BI2,	8926	28.5	999.784	999.785	3	999.779	6.31247	2996.32	0	4.29	L1TMTN2GlcNAc	5	8946.66		3647.11	2787.34		3332.53	11941.3	1574.5
ITGB2_N50_1	LNFTGPGDPDSIR_N50_N2H7F0S0	01Y41Y41M(31M)61M(31M21M)61M21M									N2H7F0S0	C126H210N20O68Ct4Nf1	High mannose	N,2;	0		8810	28.18	1053.81	1053.81	3	1053.8	9.37304	3158.37	0	6.86	L1TMTN2GlcNAc	6	8783.52	2666.45	7440.03	3006.23	4630.76	4121.3	10627.9	3267.8
ITGB2_N50_2		01Y41Y41M(31M21M)61M(31M21M)61M											High mannose	N,2;	2	BI2,YI3,	8810	28.18	1053.81	1053.81	3	1053.8	9.37304	3158.37	0	6.86	L1TMTN2GlcNAc	6	8783.52	2666.45	7440.03	3006.23	4630.76	4121.3	10627.9	3267.8
ITGB2_N50_3		01Y41Y41M(31M21M21M)61M(31M)61M											High mannose	N,2;	1	BI2,BIII3,	8810	28.18	1053.81	1053.81	3	1053.8	9.37304	3158.37	0	6.86	L1TMTN2GlcNAc	6	8783.52	2666.45	7440.03	3006.23	4630.76	4121.3	10627.9	3267.8
ITGB2_N212_3	LTNNSNQFQTEVGK_N212_N2H9F0S0	01Y41Y41M(31M21M21M)61M(31M21M)61M21M			212	210	223	LTNNSNQFQTEVGK	ECQPPFAFRHVLKLTNNSNQFQTEVGKQLIS	N-X-S	N2H9F0S0	C152H263N24O84Ct8Nf2	High mannose	N,2;	0		8904	28.69	976.944	976.694	4	976.688	5.34918	3902.73	0	9.2	L1TMTN3GlcNAcK14TMT	7				3027.1	8388.56	4188.11	12352.5	2862.04
ITGB2_N212_4		01Y41Y41M(31M21M21M31G)61M(31M21M)61M											Complex/hybrid	N,2;	0		8904	28.69	976.944	976.694	4	976.688	5.34918	3902.73	0	9.2	L1TMTN3GlcNAcK14TMT	7				3027.1	8388.56	4188.11	12352.5	2862.04
ITGB2_N212_1	LTNNSNQFQTEVGK_N212_N6H8F2S0	01Y(61F)41Y41M(31M(21Y(31F)41L31Y41L)41Y41L31Y41L)61M61M									N6H8F2S0	C190H325N28O107Ct8Nf2	Fucosylated	N,0;	0		7110	23.51	1212.54	1212.54	4	1212.53	5.7332	4845.11	0	2.45	L1TMTN3GlcNAcK14TMT	5			1912.06			2535.89
ITGB2_N212_2		01Y(61F)41Y41M(31M(21Y41L31Y41L)41Y(31F)41L31Y)61M(31M)61M											Fucosylated	N,0;	0		7110	23.51	1212.54	1212.54	4	1212.53	5.7332	4845.11	0	2.45	L1TMTN3GlcNAcK14TMT	5			1912.06			2535.89
ITGB2_N642_14	NCSAACPGLQLSNNPVK_N642_N2H5F0S0	01Y41Y41M(31M)61M(31M)61M			642	642	658	NCSAACPGLQLSNNPVK	SCAECLKFEKGPFGKNCSAACPGLQLSNNPV	N-X-S	N2H5F0S0	C136H241N28O65S2Ct8Nf2	High mannose	N,0;	4	BI1,BII1,BIII1,BI2,YI1,YI1,	13510	46.99	1169.55	1169.21	3	1169.21	3.1272	3504.61	0	56.62	N1GlcNAc@TMTC2CamC6CamK17TMT	15		1972.89	2567.39	2226.73	13887.9	16937.6	4698.19	10044.2
ITGB2_N642_12	NCSAACPGLQLSNNPVK_N642_N2H6F0S0	01Y41Y41M(31M)61M(31M21M)61M									N2H6F0S0	C142H251N28O70S2Ct8Nf2	High mannose	N,0;	1	BI2,	13432	46.77	1223.57	1223.23	3	1223.23	5.9544	3666.67	0	29.88	N1GlcNAc@TMTC2CamC6CamK17TMT	11	2147.47		2117.76		8735.46	17678.1	13017.2	10232.2
ITGB2_N642_13		01Y41Y41M(31M21M)61M(31M)61M											High mannose	N,0;	1	BI2,	13432	46.77	1223.57	1223.23	3	1223.23	5.9544	3666.67	0	29.88	N1GlcNAc@TMTC2CamC6CamK17TMT	11	2147.47		2117.76		8735.46	17678.1	13017.2	10232.2
ITGB2_N642_8	NCSAACPGLQLSNNPVK_N642_N2H7F0S0	01Y41Y41M(31M)61M(31M21M)61M21M									N2H7F0S0	C148H261N28O75S2Ct8Nf2	High mannose	N,0;	0		13346	46.54	1277.59	1277.59	3	1277.58	6.90687	3828.72	0	21.14	N1GlcNAc@TMTC2CamC6CamK17TMT	9					4476.59	8193.49	3862.33	2107.81
ITGB2_N642_9		01Y41Y41M(31M21M)61M(31M21M)61M											High mannose	N,0;	1	BI2,	13346	46.54	1277.59	1277.59	3	1277.58	6.90687	3828.72	0	21.14	N1GlcNAc@TMTC2CamC6CamK17TMT	9					4476.59	8193.49	3862.33	2107.81
ITGB2_N642_10		01Y41Y41M(31M21M21M)61M(31M)61M											High mannose	N,0;	1	BI2,BIII3,	13346	46.54	1277.59	1277.59	3	1277.58	6.90687	3828.72	0	21.14	N1GlcNAc@TMTC2CamC6CamK17TMT	9					4476.59	8193.49	3862.33	2107.81
ITGB2_N642_3	NCSAACPGLQLSNNPVK_N642_N2H9F0S0	01Y41Y41M(31M21M21M)61M(31M21M)61M21M									N2H9F0S0	C160H281N28O85S2Ct8Nf2	High mannose	N,0;	0		13258	46.3	1039.47	1039.47	4	1039.46	8.64223	4152.82	0	81.46	N1GlcNAc@TMTC2CamC6CamK17TMT	16	2191.25	2967.49	2901.09	3368.2	16198.9	21277	21347.3	12380.9
ITGB2_N642_4		01Y41Y41M(31M21M21M31G)61M(31M21M)61M											Complex/hybrid	N,0;	0		13258	46.3	1039.47	1039.47	4	1039.46	8.64223	4152.82	0	81.46	N1GlcNAc@TMTC2CamC6CamK17TMT	16	2191.25	2967.49	2901.09	3368.2	16198.9	21277	21347.3	12380.9
ITGB2_N642_2	NCSAACPGLQLSNNPVK_N642_N3H5F2S0	01Y41Y41M(31M21Y(31F)41L21F)61M61M									N3H5F2S0	C156H274N29O78S2Ct8Nf2	Fucosylated	N,0;	2	25AII3,YI1,	10736	33.74	1000.96	1001.21	4	1001.21	3.86233	3999.81	0	19.02	N1GlcNAc@TMTC2CamC6CamK17TMT	10	2463.88	4216.09	7162.87	4101.93	3650.53	11811.8	13303	6703
ITGB2_N642_11	NCSAACPGLQLSNNPVK_N642_N3H6F0S0	01Y41Y41M(31M41Y41L)61M(31M)61M									N3H6F0S0	C150H264N29O75S2Ct8Nf2	Complex/hybrid	N,0;	8	BI1,BII1,BIII1,BI2,BIII2,BIII3,02XI1,YI1,YIII3,YIII4,	13393	46.67	1291.26	1291.26	3	1291.25	6.18676	3869.74	0	8.35	N1GlcNAc@TMTC2CamC6CamK17TMT	6					2633.16	9405.34	3989.65	6347.43
ITGB2_N642_1	NCSAACPGLQLSNNPVK_N642_N3H6F2S0	01Y41Y41M(31M21Y(31F)41L21F)61M(31M)61M									N3H6F2S0	C162H284N29O83S2Ct8Nf2	Fucosylated	N,0;	2	25AIII3,YI1,	10667	33.55	1041.47	1041.73	4	1041.72	7.54416	4161.86	0	29.33	N1GlcNAc@TMTC2CamC6CamK17TMT	11	6434.31		4475.11	3073.27	16906.8	22015.2	15473.5	14020.9
ITGB2_N642_7	NCSAACPGLQLSNNPVK_N642_N4H3F3S0	01Y(61F)41Y41M(31M)61M(21Y31F)61Y31F									N4H3F3S0	C158H277N30O77S2Ct8Nf2	Fucosylated	N,0;	1	BIII1,	13303	46.42	1007.46	1007.46	4	1007.47	-3.46681	4024.84	0	86.17	N1GlcNAc@TMTC2CamC6CamK17TMT	16			4359.14		4742.66	19074.3	6937.1	4203.59
ITGB2_N642_5	NCSAACPGLQLSNNPVK_N642_N4H4F3S0	01Y(61F)41Y41M(31M(21Y31F)41Y31F)61M61M									N4H4F3S0	C164H287N30O82S2Ct8Nf2	Fucosylated	N,0;	2	BI2,BI2,	13266	46.32	1047.99	1047.99	4	1047.98	5.89276	4186.89	0	70.66	N1GlcNAc@TMTC2CamC6CamK17TMT	16						9157.37	11996.3	2884.92
ITGB2_N642_6		01Y(61F)41Y41M(31M41Y)61M21Y(31F)41L21F											Fucosylated	N,0;	1	BII2,	13266	46.32	1047.99	1047.99	4	1047.98	5.89276	4186.89	0	70.66	N1GlcNAc@TMTC2CamC6CamK17TMT	16						9157.37	11996.3	2884.92
ITGB3_N680_2	DAVNCTYK_N680_N2H7F0S0	01Y41Y41M(31M21M21M)61M(31M)61M	P05106	ITGB3	680	677	684	DAVNCTYK	IESVKELKDTGKDAVNCTYKNEDDCVVRFQY	N-X-T	N2H7F0S0	C114H200N15O64S1Ct8Nf2	High mannose	N,0;	1	BI2,BIII3,	2662	11.35	990.771	990.771	3	990.766	5.01955	2969.28	0	13.9	D1TMTN4GlcNAcC5CamK8TMT	9	11341.6	26433.3	33169.7	37753	17453.6		15894.3	16268.6
ITGB3_N680_5		01Y41Y41M(31M)61M(31M21M)61M21M											High mannose	N,0;	0		8725	33.89	990.773	990.773	3	990.766	6.37484	2969.28	0	2.57	D1TMTN4GlcNAcC5CamK8TMT	5	2995.69		2442.08	3520.35			2594.95	6019.64
ITGB3_N680_6		01Y41Y41M(31M21M)61M(31M21M)61M											High mannose	N,0;	1	BI2,	8725	33.89	990.773	990.773	3	990.766	6.37484	2969.28	0	2.57	D1TMTN4GlcNAcC5CamK8TMT	5	2995.69		2442.08	3520.35			2594.95	6019.64
ITGB3_N680_1	DAVNCTYK_N680_N2H8F0S0	01Y41Y41M(31M21M21M31G)61M(31M)61M									N2H8F0S0	C120H210N15O69S1Ct8Nf2	Complex/hybrid	N,2;	0		2596	11.17	1044.79	1044.79	3	1044.78	6.77131	3131.34	0	29.99	D1TMTN4GlcNAcC5CamK8TMT	11	8295.01	62822	61813.8	69726.5	51443.8	31725.2	26807.1	38922.8
ITGB3_N680_3		01Y41Y41M(31M21M)61M(31M21M)61M21M											High mannose	N,0;	0		8640	33.66	1044.79	1044.79	3	1044.78	2.56515	3131.34	0	6.19	D1TMTN4GlcNAcC5CamK8TMT	7	5500.66	13428.8	7726.07	5806.66	12099.5	4305.96	5681.49	7712.87
ITGB3_N680_4		01Y41Y41M(31M21M21M)61M(31M21M)61M											High mannose	N,0;	0		8640	33.66	1044.79	1044.79	3	1044.78	2.56515	3131.34	0	6.19	D1TMTN4GlcNAcC5CamK8TMT	7	5500.66	13428.8	7726.07	5806.66	12099.5	4305.96	5681.49	7712.87
ITGB3_N125	NFSIQVR_N125_N2H5F0S0	01Y41Y41M(31M)61M(31M)61M			125	125	131	NFSIQVR	SPQRIALRLRPDDSKNFSIQVRQVEDYPVDI	N-X-S	N2H5F0S0	C92H159N15O48Ct4Nf1	High mannose	N,0;	9	BI1,BII1,BIII1,04AI3,02XI1,YI1,YI2,02XI1,ZI1,YI1,YI2,	7133	23.6	1155.54	1155.54	2	1155.53	4.74388	2309.06	0	3.72	N1GlcNAc@TMT	5	5255.3	6068	1846.69	11455.5	3082.75	3277.81	10017	3704.53
ITIH2_N118_4	GAFISNFSMTVDGK_N118_N2H6F0S0	01Y41Y41M(31M)61M(31M21M)61M	P19823	ITIH2	118	113	126	GAFISNFSMTVDGK	NVVFDVQIPKGAFISNFSMTVDGKTFRSSIK	N-X-S	N2H6F0S0	C133H227N20O65S1Ct8Nf2	High mannose	N,1;	1	BI2,	1347	7.78	1104.51	1104.51	3	1104.51	3.31549	3310.51	0	4.77	G1TMTN6GlcNAcK14TMT	5	3.83286e+06	1.25481e+06	491626	1.82935e+06	610216	912321	3.67915e+06	780899
ITIH2_N118_5		01Y41Y41M(31M21M)61M(31M)61M											High mannose	N,1;	2	BI2,YI3,	1347	7.78	1104.51	1104.51	3	1104.51	3.31549	3310.51	0	4.77	G1TMTN6GlcNAcK14TMT	5	3.83286e+06	1.25481e+06	491626	1.82935e+06	610216	912321	3.67915e+06	780899
ITIH2_N118_1	GAFISNFSMTVDGK_N118_N2H7F0S0	01Y41Y41M(31M21M)61M(31M21M)61M									N2H7F0S0	C139H237N20O70S1Ct8Nf2	High mannose	N,1;	3	BI2,BI2,BI2,	1256	7.53	869.15	869.15	4	869.145	5.83165	3472.56	0	4.42	G1TMTN6GlcNAcK14TMT	5	1.36896e+07	4.27956e+06	2.33798e+06	5.71322e+06	2.87726e+06	2.92258e+06	1.11252e+07	2.33488e+06
ITIH2_N118_2		01Y41Y41M(31M21M21M)61M(31M)61M											High mannose	N,1;	4	35AI3,BI2,BIII3,CI2,CIII3,BI2,BIII3,	1256	7.53	869.15	869.15	4	869.145	5.83165	3472.56	0	4.42	G1TMTN6GlcNAcK14TMT	5	1.36896e+07	4.27956e+06	2.33798e+06	5.71322e+06	2.87726e+06	2.92258e+06	1.11252e+07	2.33488e+06
ITIH2_N118_3	GAFISNFSMTVDGK_N118_N3H6F0S0	01Y41Y41M(31M41Y41L)61M(31M)61M									N3H6F0S0	C141H240N21O70S1Ct8Nf2	Complex/hybrid	N,1;	16	BI1,BII1,BIII1,BI2,02AIII2,BIII2,CIII2,BIII3,YI1,ZI2,YI2,YIII3,YIII4,ZI1,YI1,ZI2,YI2,YI1,	1269	7.57	879.401	879.401	4	879.402	-0.670777	3513.59	0	3.52	G1TMTN6GlcNAcK14TMT	6	683415	180454	146718	485935	203261	142242	810433	109091
JCHAIN_N71_1	ENISDPTSPLR_N71_N2H8F0S0	01Y41Y41M(31M21M)61M(31M21M)61M21M	P01591	JCHAIN	71	70	80	ENISDPTSPLR	VERNIRIIVPLNNRENISDPTSPLRTRFVYH	N-X-S	N2H8F0S0	C123H212N18O72Ct4Nf1	High mannose	N,2;	0		5750	19.83	1054.47	1054.47	3	1054.46	7.07358	3160.36	0	6.29	E1TMTN2GlcNAc	7					2082.77	3160.64	3472.69
JCHAIN_N71_2		01Y41Y41M(31M21M21M)61M(31M21M)61M											High mannose	N,2;	0		5750	19.83	1054.47	1054.47	3	1054.46	7.07358	3160.36	0	6.29	E1TMTN2GlcNAc	7					2082.77	3160.64	3472.69
JMJD1C_N2175	NSSNWK_N2175_N2H5F0S0	01Y41Y41M(31M)61M(31M)61M	Q15652	JMJD1C	2175	2175	2180	NSSNWK	SWICEKHILWLKDYKNSSNWKLFKECWKQGQ	N-X-S	N2H5F0S0	C93H163N14O50Ct8Nf2	High mannose	N,0;	9	BI1,BII1,BIII1,BI2,02XI1,YI1,02XI2,BI4,02XI1,ZI1,YI1,	1308	7.67	1206.04	1206.04	2	1206.05	-4.20787	2410.09	0	2.67	N1GlcNAc@TMTK6TMT	5	412740	105860	86713	294638	79368	60531.2	588904	72808
KCNE5_N2_1	MNCSESQR_N2_N5H4F1S0	01Y(61F)41Y41M(31M41Y)61M(21Y41L)61Y	Q9UJ90	KCNE5	2	1	8	MNCSESQR	XXXXXXXXXXXXXXMNCSESQRLRTLLSRLL	N-X-S	N5H4F1S0	C114H198N20O67S2Ct4Nf1	Fucosylated	N,1;	0		1267	7.57	1017.41	1017.74	3	1017.75	-5.6178	3050.23	0	5.06	M1TMTN2GlcNAcC3Cam	5	18520.5	25459.9	17096.6	28812.7	3349.92	6200.64	31967.1	22470.7
KCNE5_N2_2		01Y(61F)41Y41M(31M41Y41L31Y)61M61Y											Fucosylated	N,1;	0		1267	7.57	1017.41	1017.74	3	1017.75	-5.6178	3050.23	0	5.06	M1TMTN2GlcNAcC3Cam	5	18520.5	25459.9	17096.6	28812.7	3349.92	6200.64	31967.1	22470.7
KIAA0319L_N207_1	VNDSNELGGLTTSGSAEVHK_N207_N4H5F0S1	01Y41Y41M(31M(21Y41L32S)41Y)61M61M	Q8IZA0	KIAA0319L	207	206	225	VNDSNELGGLTTSGSAEVHK	PSDVVTPIVTQHSKVNDSNELGGLTTSGSAE	N-X-S	N4H5F0S1	C171H295N32O91Ct8Nf2	Sialylated	N,0;	0		18680	61.22	1098.01	1098.01	4	1098	5.80331	4386.97	0	1.99	V1TMTN2GlcNAcK20TMT	5		4645.91	17809.3	20220.3	4049.38	20956.1	5127.37	31567.6
KIAA0319L_N207_2		01Y41Y41M(31M)61M(21Y41L32S)61Y41L											Sialylated	N,0;	0		18680	61.22	1098.01	1098.01	4	1098	5.80331	4386.97	0	1.99	V1TMTN2GlcNAcK20TMT	5		4645.91	17809.3	20220.3	4049.38	20956.1	5127.37	31567.6
KIDINS220_N1347_4	HSNLSWQSQTRR_N1347_N2H6F0S0	01Y41Y41M(31M)61M(31M21M)61M	Q9ULH0	KIDINS220	1347	1345	1356	HSNLSWQSQTRR	ELNTLGLDEGAPRHSNLSWQSQTRRTPSLSS	N-X-S	N2H6F0S0	C122H205N27O62Ct4Nf1	High mannose	N,0;	4	BI2,BI2,YI3,YI3,	1292	7.63	1036.79	1036.79	3	1036.8	-6.00554	3107.39	1	5.23	H1TMTN3GlcNAc	5	538240	235234	122091	353849	111097	161427	493759	99217.3
KIDINS220_N1347_5		01Y41Y41M(31M21M)61M(31M)61M											High mannose	N,0;	4	BI2,CI2,BI2,YI3,	1292	7.63	1036.79	1036.79	3	1036.8	-6.00554	3107.39	1	5.23	H1TMTN3GlcNAc	5	538240	235234	122091	353849	111097	161427	493759	99217.3
[truncated: 1,012 more rows]

## Sheet: Annotation
Name	Description
GP ID	The unique ID for each N-glycopeptide.
N-glycopeptides	The unique intact N-glycopeptides were distinguished by the combination of the peptide sequence, N-glycosite and N-glycan composition.
[truncated: 26 more rows]
