# Supplementary material for: Integrative Proteomics and N-Glycoproteomics Analyses of Rheumatoid Arthritis Synovium Reveal Immune-Associated Glycopeptides
Source: Mol Cell Proteomics. 2023 Apr 4;22(5):100540. doi: 10.1016/j.mcpro.2023.100540 (PMC10176071; doi:10.1016/j.mcpro.2023.100540)
Supplement: Supplemental Table S5 [file mmc6.xlsx]

## Sheet: 67 upregulated glycopeptides
Significantly upregulated N-glycopeptides in RA.
GP ID	N-glycopeptides	Suggested glycan structure	Accession Number	Gene name	GlycoSite	Sequence window	p-Seq.	Composition	p-PTMs	Gly-bracket	GF score	Structure-diagnostic ions	OA1	OA2	OA3	OA4	RA1	RA2	RA3	RA4	OA (median)	RA (median)	Ratio (RA/OA)	p value
APMAP_N160_2	AGPNGTLFVADAYK_N160_N2H5F1S0	01Y(61F)41Y41M(31M)61M(31M)61M	Q9HDC9	APMAP	160	DEPVCGRPLGIRAGPNGTLFVADAYKGLFEV	AGPNGTLFVADAYK	N2H5F1S0	A1TMTN4GlcNAcK14TMT	N,3;	0	0	14742.3	9893.39	3230.41	15384.2	22089.7	18736.2	19255.9	15704.2	12317.8	18996	1.54216	0.0393162
APMAP_N160_3		01Y(61F)41Y41M(31M)61M31M21M							A1TMTN4GlcNAcK14TMT	N,3;	2	BI2,BI2,	14742.3	9893.39	3230.41	15384.2	22089.7	18736.2	19255.9	15704.2	12317.8	18996	1.54216	0.0393162
ASIC5_N405_1	LNQSRK_N405_N2H9F0S0	01Y41Y41M(31M21M21M)61M(31M21M)61M21M	Q9NY37	ASIC5	405	SFPSQKALKYLSKKLNQSRKYIRENLVKIEI	LNQSRK	N2H9F0S0	L1TMTN2GlcNAcK6TMT	N,1;	0	0	36518.7	36686.8	29265.2	21491.3	58411	89607.3	58893.9	40241.3	32892	58652.5	1.78319	0.0296834
ASIC5_N405_2		01Y41Y41M(31M21M21M31G)61M(31M21M)61M							L1TMTN2GlcNAcK6TMT	N,1;	0	0	36518.7	36686.8	29265.2	21491.3	58411	89607.3	58893.9	40241.3	32892	58652.5	1.78319	0.0296834
ATP6V0E1_N70_1	NETIWYLK_N70_N2H9F0S0	01Y41Y41M(31M21M21M)61M(31M21M)61M21M	O15342	ATP6V0E1	70	AILAQLNPLFGPQLKNETIWYLKYHWPXXXX	NETIWYLK	N2H9F0S0	N1GlcNAc@TMTK8TMT	N,0;	0	0		3813.25	3946.1	2343.9	9937.73	10001.8	11644.6	7519.36	3813.25	9969.77	2.61451	0.00204808
ATP6V0E1_N70_2		01Y41Y41M(31M21M21M31G)61M(31M21M)61M							N1GlcNAc@TMTK8TMT	N,0;	0	0		3813.25	3946.1	2343.9	9937.73	10001.8	11644.6	7519.36	3813.25	9969.77	2.61451	0.00204808
CACNA2D1_N324_1	DAVNNITAK_N324_N2H8F0S0	01Y41Y41M(31M21M)61M(31M21M)61M21M	P54289	CACNA2D1	324	QANVRNKKVLKDAVNNITAKGITDYKKGFSF	DAVNNITAK	N2H8F0S0	D1TMTN5GlcNAcK9TMT	N,1;	0	0	14649.9	25528.1	18621	6605.85	54464.9	64347.2	43874.9	44083	16635.5	49274	2.96198	0.00135233
CACNA2D1_N324_2		01Y41Y41M(31M21M21M)61M(31M21M)61M							D1TMTN5GlcNAcK9TMT	N,1;	0	0	14649.9	25528.1	18621	6605.85	54464.9	64347.2	43874.9	44083	16635.5	49274	2.96198	0.00135233
CD163_N123_6	GNESALWDCK_N123_N2H7F0S0	01Y41Y41M(31M)61M(31M21M)61M21M	Q86VB7	CD163	123	AGSGRIWMDHVSCRGNESALWDCKHDGWGKH	GNESALWDCK	N2H7F0S0	G1TMTN2GlcNAcC9CamK10TMT	N,2;	0	0	2881.72	2392.08	2408.45	8359.01	10130.1	20145.2	12008.9	7031.81	2645.09	11069.5	4.18492	0.03872
CD163_N123_7		01Y41Y41M(31M21M)61M(31M21M)61M							G1TMTN2GlcNAcC9CamK10TMT	N,2;	1	BI2,	2881.72	2392.08	2408.45	8359.01	10130.1	20145.2	12008.9	7031.81	2645.09	11069.5	4.18492	0.03872
CD44_N57_7	AFNSTLPTMAQMEK_N57_N5H4F3S0	01Y41Y41M(31M)(41Y)61M(21Y(31F)41L21F)61Y31F	P16070	CD44	57	YSISRTEAADLCKAFNSTLPTMAQMEKALSI	AFNSTLPTMAQMEK	N5H4F3S0	A1TMTN3GlcNAcK14TMT	N,1;	0	0	4444.02			2862.18	14973.6	14933.7	9229.34	11497.7	3653.1	13215.7	3.61767	0.0140504
CD44_N57_8		01Y41Y41M(31M41Y)61M(21Y(31F)41L21F)61Y31F							A1TMTN3GlcNAcK14TMT	N,1;	0	0	4444.02			2862.18	14973.6	14933.7	9229.34	11497.7	3653.1	13215.7	3.61767	0.0140504
CD47_N73_13	DIYTFDGALNK_N73_N3H6F2S0	01Y41Y41M(31M21Y(31F)41L21F)61M(31M)61M	Q08722	CD47	73	WKFKGRDIYTFDGALNKSTVPTDFSSAKIEV	DIYTFDGALNK	N3H6F2S0	D1TMTN10GlcNAcK11TMT	N,1;	1	25AIII3,		2653.53	2020.86	3940.46	10470.6	13235.6	9145.56	10352.2	2653.53	10411.4	3.9236	0.000896493
CD47_N73_14	DIYTFDGALNK_N73_N3H6F0S1	01Y41Y41M(31M41Y41L32S)61M(31M)61M						N3H6F0S1	D1TMTN10GlcNAcK11TMT	N,1;	6	02AIII2,BIII1,14AIII3,35AIII4,35AIII3,BIII3,		2653.53	2020.86	3940.46	10470.6	13235.6	9145.56	10352.2	2653.53	10411.4	3.9236	0.000896493
CD47_N73_15	DIYTFDGALNK_N73_N3H5F2S0	01Y41Y41M(31M21Y(31F)41L21F)61M61M						N3H5F2S0	D1TMTN10GlcNAcK11TMT	N,0;	1	BII4,	3103.65	2413.03	2824.44	4116.11	10979	4272.96	8917.13	7527.1	2964.04	8222.12	2.77395	0.0162691
CD47_N73_16	DIYTFDGALNK_N73_N3H5F0S1	01Y41Y41M(31M41Y41L32S)61M61M						N3H5F0S1	D1TMTN10GlcNAcK11TMT	N,0;	7	02AII2,BII1,35AII4,BII2,35AII3,BII3,BII4,	3103.65	2413.03	2824.44	4116.11	10979	4272.96	8917.13	7527.1	2964.04	8222.12	2.77395	0.0162691
CD74_N136_1	YGNMTEDHVMHLLQNADPLK_N136_N6H4F0S0	01Y41Y41M(31M)61M(21Y41L31Y41V)61Y	P04233	CD74	136	GALPQGPMQNATKYGNMTEDHVMHLLQNADP	YGNMTEDHVMHLLQNADPLK	N6H4F0S0	Y1TMTN3GlcNAcK20TMT	N,1;	1	YI3,		5120.92	3359.67	4048.64	10486.3	17391.2	18843.1	7633.04	4048.64	13938.7	3.44282	0.0328156
CD74_N136_2		01Y41Y41M(31M41Y)(41Y)61M(21Y41L)61Y							Y1TMTN3GlcNAcK20TMT	N,1;	0	0		5120.92	3359.67	4048.64	10486.3	17391.2	18843.1	7633.04	4048.64	13938.7	3.44282	0.0328156
CD74_N136_3	YGNMTEDHVMHLLQNADPLK_N136_N2H9F0S0	01Y41Y41M(31M21M21M)61M(31M21M)61M21M						N2H9F0S0	Y1TMTN3GlcNAcK20TMT	N,4;	0	0		8391.86	14901.8	6981.22	33119.2	49580.4	58359	31470.3	8391.86	41349.8	4.92737	0.00897883
CD74_N136_4		01Y41Y41M(31M21M21M31G)61M(31M21M)61M							Y1TMTN3GlcNAcK20TMT	N,4;	0	0		8391.86	14901.8	6981.22	33119.2	49580.4	58359	31470.3	8391.86	41349.8	4.92737	0.00897883
CD74_N136_7	YGNMTEDHVMHLLQNADPLK_N136_N2H8F0S0	01Y41Y41M(31M21M)61M(31M21M)61M21M						N2H8F0S0	Y1TMTN3GlcNAcK20TMT	N,2;	0	0	6542.04	12343.6	10097.6	5463.66	14884.5	14670.4	19897.5	11027.2	8319.81	14777.4	1.77617	0.0359789
CD74_N136_8		01Y41Y41M(31M21M21M)61M(31M21M)61M							Y1TMTN3GlcNAcK20TMT	N,2;	0	0	6542.04	12343.6	10097.6	5463.66	14884.5	14670.4	19897.5	11027.2	8319.81	14777.4	1.77617	0.0359789
CD74_N136_9		01Y41Y41M(31M21M21M31G)61M(31M)61M							Y1TMTN3GlcNAcK20TMT	N,2;	0	0	6542.04	12343.6	10097.6	5463.66	14884.5	14670.4	19897.5	11027.2	8319.81	14777.4	1.77617	0.0359789
CEMIP2_N914_1	NNISLVK_N914_N2H9F0S0	01Y41Y41M(31M21M21M)61M(31M21M)61M21M	Q9UHN6	CEMIP2	914	IGFLMKNSWQITPRNNISLVKFGPHVSLNVF	NNISLVK	N2H9F0S0	N1TMTN2GlcNAcK7TMT	N,1;	0	0	3969.82	5039.19	4013.66	4831.12	13853.5	18247	16465.1	6993.99	4422.39	15159.3	3.42786	0.00903269
CEMIP2_N914_2		01Y41Y41M(31M21M21M31G)61M(31M21M)61M							N1TMTN2GlcNAcK7TMT	N,1;	0	0	3969.82	5039.19	4013.66	4831.12	13853.5	18247	16465.1	6993.99	4422.39	15159.3	3.42786	0.00903269
CEMIP2_N914_3		01Y41Y41M(31M21M21M31G31G)61M(31M)61M							N1TMTN2GlcNAcK7TMT	N,1;	0	0	3969.82	5039.19	4013.66	4831.12	13853.5	18247	16465.1	6993.99	4422.39	15159.3	3.42786	0.00903269
CTSC_N53_2	DVNCSVMGPQEK_N53_N2H6F0S0	01Y41Y41M(31M)61M(31M21M)61M	P53634	CTSC	53	TWVFQVGSSGSQRDVNCSVMGPQEKKVVVYL	DVNCSVMGPQEK	N2H6F0S0	D1TMTN3GlcNAcC4CamK12TMT	N,3;	1	BI2,	36662.5	34260	75054.8	18723.4	99227	147120	105267	69074.6	35461.2	102247	2.88334	0.0187456
CTSC_N53_3		01Y41Y41M(31M21M)61M(31M)61M							D1TMTN3GlcNAcC4CamK12TMT	N,3;	1	BI2,	36662.5	34260	75054.8	18723.4	99227	147120	105267	69074.6	35461.2	102247	2.88334	0.0187456
CTSC_N53_6	DVNCSVMGPQEK_N53_N2H3F1S0	01Y(61F)41Y41M(31M)61M						N2H3F1S0	D1TMTN3GlcNAcC4CamK12TMT	N,5;	3	BI1,BII1,BI2,BI3,	4508.72	4986.78	5337.33	12271.8	21122	24549.6	22782.8	11614.9	5162.05	21952.4	4.25265	0.00828532
CTSZ_N184_1	NYTLWR_N184_N2H5F0S0	01Y41Y41M(31M)61M(31M)61M	Q9UBR2	CTSZ	184	QCGTCNEFKECHAIRNYTLWRVGDYGSLSGR	NYTLWR	N2H5F0S0	N1GlcNAc@TMT	N,0;	12	BI1,BII1,BIII1,02XI1,ZI1,YI1,02XI2,ZI2,YI2,BI4,02XI1,YI1,YI2,YI3,	27148.8	31619.1	20003.7	17279.8	74879.3	81618.3	26032.7	70695.7	23576.3	72787.5	3.08732	0.0236396
CTSZ_N184_2	NYTLWR_N184_N2H3F1S0	01Y(61F)41Y41M(31M)61M						N2H3F1S0	N1GlcNAc@TMT	N,0;	7	BI1,BII1,02XI1,BI3,YI1,YI2,02XI1,YI1,	10433	3027.84	13010.5	17447.3	26619.5	19302.8	30227.6	21090.9	11721.7	23855.2	2.03513	0.0146283
DACH1_N262	GLGAIQPGVNR_N262_N2H5F0S0	01Y41Y41M(31M)61M(31M)61M	Q9UI36	DACH1	262	QVRILRGLGAIQPGVNRCKLISRKDFETLYN	GLGAIQPGVNR	N2H5F0S0	G1TMTN10GlcNAc	N,1;	18	BI1,BII1,BIII1,BI2,02XI1,YI1,YI2,YI3,02XI1,ZI1,YI1,YI4,YII4,YIII3,MH,ZI2,YI2,ZI3,YI3,YI4,YII4,YIII3,02XI1,YI1,	33720.8	18299.1	7153.2	16413.5	57480.5	31660.3	50443.5	32502.1	17356.3	41472.8	2.38949	0.0297039
DMD_N2899_1	AQNVTR_N2899_N2H9F0S0	01Y41Y41M(31M21M21M)61M(31M21M)61M21M	P11532	DMD	2899	LYQEPRELPPEERAQNVTRLLRKQAEEVNTE	AQNVTR	N2H9F0S0	A1TMTN3GlcNAc	N,1;	0	0	119087	83584.7	86257.6	72889.2	186378	170167	150901	89976.3	84921.1	160534	1.89039	0.0449276
DMD_N2899_2		01Y41Y41M(31M21M21M31G)61M(31M21M)61M							A1TMTN3GlcNAc	N,1;	0	0	119087	83584.7	86257.6	72889.2	186378	170167	150901	89976.3	84921.1	160534	1.89039	0.0449276
EEA1_N538_1	ENISLLEK_N538_N2H8F0S0	01Y41Y41M(31M21M)61M(31M21M)61M21M	Q15075	EEA1	538	QKIQNLEALLQKSKENISLLEKEREDLYAKI	ENISLLEK	N2H8F0S0	E1TMTN2GlcNAcK8TMT	N,1;	0	0	14649.9	25528.1	18621	6605.85	54464.9	64347.2	43874.9	44083	16635.5	49274	2.96198	0.00135233
EEA1_N538_2		01Y41Y41M(31M21M21M)61M(31M21M)61M							E1TMTN2GlcNAcK8TMT	N,1;	0	0	14649.9	25528.1	18621	6605.85	54464.9	64347.2	43874.9	44083	16635.5	49274	2.96198	0.00135233
HLA-DRA_N143_4	FTPPVVNVTWLR_N143_N2H9F0S0	01Y41Y41M(31M21M21M)61M(31M21M)61M21M	P01903	HLA-DRA	143	NVLICFIDKFTPPVVNVTWLRNGKPVTTGVS	FTPPVVNVTWLR	N2H9F0S0	F1TMTN7GlcNAc	N,9;	0	0	19349.5	27095.4	24183	18198	33539.9	33379.5	69810.7	54247	21766.2	43893.5	2.01658	0.030654
HLA-DRA_N143_5		01Y41Y41M(31M21M21M31G31G)61M(31M)61M							F1TMTN7GlcNAc	N,9;	0	0	19349.5	27095.4	24183	18198	33539.9	33379.5	69810.7	54247	21766.2	43893.5	2.01658	0.030654
HLA-DRA_N143_13	FTPPVVNVTWLR_N143_N2H7F0S0	01Y41Y41M(31M)61M(31M21M)61M21M						N2H7F0S0	F1TMTN7GlcNAc	N,2;	1	YI3,	2102.78	5453.44	7586.5	3567.69	5055.14	11964.3	11383.5	12311.7	4510.56	11673.9	2.58813	0.0388833
HLA-DRA_N143_14		01Y41Y41M(31M21M)61M(31M21M)61M							F1TMTN7GlcNAc	N,2;	2	BI2,YI3,	2102.78	5453.44	7586.5	3567.69	5055.14	11964.3	11383.5	12311.7	4510.56	11673.9	2.58813	0.0388833
HLA-DRA_N143_15		01Y41Y41M(31M21M21M)61M(31M)61M							F1TMTN7GlcNAc	N,2;	1	BI2,BIII3,	2102.78	5453.44	7586.5	3567.69	5055.14	11964.3	11383.5	12311.7	4510.56	11673.9	2.58813	0.0388833
HSP90B1_N62_13	TDDEVVQREEEAIQLDGLNASQIR_N62_N2H5F0S0	01Y41Y41M(31M)61M(31M)61M	P14625	HSP90B1	62	EVVQREEEAIQLDGLNASQIRELREKSEKFA	TDDEVVQREEEAIQLDGLNASQIR	N2H5F0S0	T1TMTN19GlcNAc	N,3;	8	BI1,BII1,BIII1,BI2,04AI3,BI4,ZI1,YI1,YI2,YI1,	5578.34	7295.02	10810	5610.27	19278.8	12174	16942.2	13554	6452.64	15248.1	2.36308	0.00691249
HSP90B1_N62_18	TDDEVVQREEEAIQLDGLNASQIR_N62_N3H3F1S0	01Y(61F)41Y41M(31M)(41Y)61M						N3H3F1S0	T1TMTN19GlcNAc	N,1;	0	0	5315.07	5190.33	3570.93	5163.18	19620.5	14477.8	12693.6	11657.7	5176.76	13585.7	2.62437	0.00166682
HSP90B1_N62_19		01Y(61F)41Y41M(31M)61M61Y							T1TMTN19GlcNAc	N,1;	3	BI1,CI1,BI2,	5315.07	5190.33	3570.93	5163.18	19620.5	14477.8	12693.6	11657.7	5176.76	13585.7	2.62437	0.00166682
HYOU1_N862_1	VINETWAWK_N862_N2H8F0S0	01Y41Y41M(31M21M)61M(31M21M)61M21M	Q9Y4L1	HYOU1	862	QIFTEVEMTTLEKVINETWAWKNATLAEQAK	VINETWAWK	N2H8F0S0	V1TMTN3GlcNAcK9TMT	N,12;	1	YI3,	7399.32	19334.6	18677.2	18130.4	83860.1	92049.9	68149.6	75139.5	18403.8	79499.8	4.31976	3.74051e-05
HYOU1_N862_2		01Y41Y41M(31M21M21M)61M(31M21M)61M							V1TMTN3GlcNAcK9TMT	N,12;	0	0	7399.32	19334.6	18677.2	18130.4	83860.1	92049.9	68149.6	75139.5	18403.8	79499.8	4.31976	3.74051e-05
HYOU1_N862_3	VINETWAWK_N862_N2H9F0S0	01Y41Y41M(31M21M21M)61M(31M21M)61M21M						N2H9F0S0	V1TMTN3GlcNAcK9TMT	N,1;	0	0	12021.4	8215.65	4814.09	9040.65	34192.3	37597.1	42734.6	21858.5	8628.15	35894.7	4.16018	0.00156902
HYOU1_N862_4		01Y41Y41M(31M21M21M31G)61M(31M21M)61M							V1TMTN3GlcNAcK9TMT	N,1;	0	0	12021.4	8215.65	4814.09	9040.65	34192.3	37597.1	42734.6	21858.5	8628.15	35894.7	4.16018	0.00156902
HYOU1_N862_5		01Y41Y41M(31M21M21M31G31G)61M(31M)61M							V1TMTN3GlcNAcK9TMT	N,1;	0	0	12021.4	8215.65	4814.09	9040.65	34192.3	37597.1	42734.6	21858.5	8628.15	35894.7	4.16018	0.00156902
HYOU1_N862_6	VINETWAWK_N862_N2H7F0S0	01Y41Y41M(31M)61M(31M21M)61M21M						N2H7F0S0	V1TMTN3GlcNAcK9TMT	N,0;	0	0	2895.08		2599.03		11504.7	12793.9	12336.1	8525.08	2747.06	11920.4	4.33934	0.0040678
HYOU1_N862_7		01Y41Y41M(31M21M)61M(31M21M)61M							V1TMTN3GlcNAcK9TMT	N,0;	1	BI2,	2895.08		2599.03		11504.7	12793.9	12336.1	8525.08	2747.06	11920.4	4.33934	0.0040678
HYOU1_N862_8	VINETWAWK_N862_N2H6F0S0	01Y41Y41M(31M)61M(31M21M)61M						N2H6F0S0	V1TMTN3GlcNAcK9TMT	N,10;	2	BI2,YI3,	72795.7	249823	193655	202016	378927	446635	359349	341551	197836	369138	1.86588	0.00377882
HYOU1_N862_9		01Y41Y41M(31M21M)61M(31M)61M							V1TMTN3GlcNAcK9TMT	N,10;	2	BI2,CI2,	72795.7	249823	193655	202016	378927	446635	359349	341551	197836	369138	1.86588	0.00377882
HYOU1_N869_4	NATLAEQAK_N869_N2H8F0S0	01Y41Y41M(31M21M21M31G)61M(31M)61M			869	MTTLEKVINETWAWKNATLAEQAKLPATEKP	NATLAEQAK	N2H8F0S0	N1GlcNAc@TMTK9TMT	N,0;	0	0		12409.4	9170.58		37022.1	38402.2		28001.1	10790	37022.1	3.43116	0.0124006
HYOU1_N869_9	NATLAEQAK_N869_N4H3F1S0	01Y41Y41M(31M)61M(21Y31F)61Y						N4H3F1S0	N1GlcNAc@TMTK9TMT	N,0;	1	CI2,	10962.1		2806.9	4078.64	26399.2	22695.5	19544.6	15529.5	4078.64	21120.1	5.17821	0.00726861
HYOU1_N869_10		01Y41Y41M(31M41Y31F)61M61Y							N1GlcNAc@TMTK9TMT	N,0;	0	0	10962.1		2806.9	4078.64	26399.2	22695.5	19544.6	15529.5	4078.64	21120.1	5.17821	0.00726861
HYOU1_N931_7	AEPPLNASASDQGEK_N931_N2H6F0S0	01Y41Y41M(31M)61M(31M21M)61M			931	PRPKDKNGTRAEPPLNASASDQGEKVIPPAG	AEPPLNASASDQGEK	N2H6F0S0	A1TMTN6GlcNAcK15TMT	N,6;	2	BI2,BI2,	49483.7	104207	63739.2	41938	106283	107896	131505	107234	56611.4	107565	1.90006	0.018794
HYOU1_N931_8		01Y41Y41M(31M21M)61M(31M)61M							A1TMTN6GlcNAcK15TMT	N,6;	2	BI2,CI2,	49483.7	104207	63739.2	41938	106283	107896	131505	107234	56611.4	107565	1.90006	0.018794
HYOU1_N931_13	AEPPLNASASDQGEK_N931_N2H3F1S0	01Y(61F)41Y41M(31M)61M						N2H3F1S0	A1TMTN6GlcNAcK15TMT	N,3;	6	BI1,BII1,BI2,CI2,BI3,02XI1,YI1,	28341.6	30254.9	21089.9	25995.6	41237.8	40906	48828.4	26144.5	27168.6	41071.9	1.51174	0.0464585
IGHG1_N180_19	EEQYNSTYR_N180_N4H4F0S0	01Y41Y41M(31M)61M(21Y41L)61Y	P01857	IGHG1	180	VEVHNAKTKPREEQYNSTYRVVSVLTVLHQD	EEQYNSTYR	N4H4F0S0	E1TMTN5GlcNAc	N,0;	2	BI2,BI2,			4562.46	7223.6		13995.7	15398.4	11948.6	5893.03	13995.7	2.37495	0.0168215
IGHG1_N180_20		01Y41Y41M(31M41Y41L)61M61Y							E1TMTN5GlcNAc	N,0;	0	0			4562.46	7223.6		13995.7	15398.4	11948.6	5893.03	13995.7	2.37495	0.0168215
IGSF10_N2147_1	IRQSNK_N2147_N2H9F0S0	01Y41Y41M(31M21M21M)61M(31M21M)61M21M	Q6WRI0	IGSF10	2147	VHLTVITAAPRIRQSNKTNKRIKAGDTAVLD	IRQSNK	N2H9F0S0	I1TMTN5GlcNAcK6TMT	N,1;	0	0	36518.7	36686.8	29265.2	21491.3	58411	89607.3	58893.9	40241.3	32892	58652.5	1.78319	0.0296834
IGSF10_N2147_2		01Y41Y41M(31M21M21M31G)61M(31M21M)61M							I1TMTN5GlcNAcK6TMT	N,1;	0	0	36518.7	36686.8	29265.2	21491.3	58411	89607.3	58893.9	40241.3	32892	58652.5	1.78319	0.0296834
ITGAM_N692_1	AVFNETK_N692_N2H9F0S0	01Y41Y41M(31M21M21M)61M(31M21M)61M21M	P11215	ITGAM	692	DLALDSGRPHSRAVFNETKNSTRRQTQVLGL	AVFNETK	N2H9F0S0	A1TMTN4GlcNAcK7TMT	N,0;	0	0	3705.66	5270.8	8272.21	9105.36	9722.22	14711.8	14176.1	9081.89	6771.5	11949.2	1.76463	0.0330651
ITGAM_N692_2		01Y41Y41M(31M21M21M31G)61M(31M21M)61M							A1TMTN4GlcNAcK7TMT	N,0;	0	0	3705.66	5270.8	8272.21	9105.36	9722.22	14711.8	14176.1	9081.89	6771.5	11949.2	1.76463	0.0330651
ITGAM_N692_3		01Y41Y41M(31M21M21M31G31G)61M(31M)61M							A1TMTN4GlcNAcK7TMT	N,0;	0	0	3705.66	5270.8	8272.21	9105.36	9722.22	14711.8	14176.1	9081.89	6771.5	11949.2	1.76463	0.0330651
ITGB2_N642_1	NCSAACPGLQLSNNPVK_N642_N3H6F2S0	01Y41Y41M(31M21Y(31F)41L21F)61M(31M)61M	P05107	ITGB2	642	SCAECLKFEKGPFGKNCSAACPGLQLSNNPV	NCSAACPGLQLSNNPVK	N3H6F2S0	N1GlcNAc@TMTC2CamC6CamK17TMT	N,0;	2	25AIII3,YI1,	6434.31		4475.11	3073.27	16906.8	22015.2	15473.5	14020.9	4475.11	16190.2	3.61782	0.00246967
ITGB2_N642_3	NCSAACPGLQLSNNPVK_N642_N2H9F0S0	01Y41Y41M(31M21M21M)61M(31M21M)61M21M						N2H9F0S0	N1GlcNAc@TMTC2CamC6CamK17TMT	N,0;	0	0	2191.25	2967.49	2901.09	3368.2	16198.9	21277	21347.3	12380.9	2934.29	18738	6.38585	0.000480894
ITGB2_N642_4		01Y41Y41M(31M21M21M31G)61M(31M21M)61M							N1GlcNAc@TMTC2CamC6CamK17TMT	N,0;	0	0	2191.25	2967.49	2901.09	3368.2	16198.9	21277	21347.3	12380.9	2934.29	18738	6.38585	0.000480894
ITGB2_N642_12	NCSAACPGLQLSNNPVK_N642_N2H6F0S0	01Y41Y41M(31M)61M(31M21M)61M						N2H6F0S0	N1GlcNAc@TMTC2CamC6CamK17TMT	N,0;	1	BI2,	2147.47		2117.76		8735.46	17678.1	13017.2	10232.2	2132.61	11624.7	5.45091	0.0251788
ITGB2_N642_13		01Y41Y41M(31M21M)61M(31M)61M							N1GlcNAc@TMTC2CamC6CamK17TMT	N,0;	1	BI2,	2147.47		2117.76		8735.46	17678.1	13017.2	10232.2	2132.61	11624.7	5.45091	0.0251788
ITGB2_N642_14	NCSAACPGLQLSNNPVK_N642_N2H5F0S0	01Y41Y41M(31M)61M(31M)61M						N2H5F0S0	N1GlcNAc@TMTC2CamC6CamK17TMT	N,0;	4	BI1,BII1,BIII1,BI2,YI1,YI1,		1972.89	2567.39	2226.73	13887.9	16937.6	4698.19	10044.2	2226.73	11966.1	5.37383	0.0329285
KIF18A_N858_1	VRQDNSSEK_N858_N4H5F0S1	01Y41Y41M(31M)61M(21Y41L32S)61Y41L	Q8NI77	KIF18A	858	TADVNSGFAKRVRQDNSSEKHLQENKPTMEH	VRQDNSSEK	N4H5F0S1	V1TMTN5GlcNAcK9TMT	N,0;	0	0	4708.77	6663.04	10544.7	9876.8	14963.8	18678.3	11786.8	13843.9	8269.92	14403.9	1.74172	0.0136846
KIF18A_N858_2		01Y41Y41M(31M41Y41L)61M61Y41L32S							V1TMTN5GlcNAcK9TMT	N,0;	0	0	4708.77	6663.04	10544.7	9876.8	14963.8	18678.3	11786.8	13843.9	8269.92	14403.9	1.74172	0.0136846
LAMP1_N261_24	LLNINPNK_N261_N3H4F1S1	01Y(61F)41Y41M(31M)61M61Y41L32S	P11279	LAMP1	261	RKDNTTVTRLLNINPNKTSASGSCGAHLVTL	LLNINPNK	N3H4F1S1	L1TMTN7GlcNAcK8TMT	N,1;	2	14AI3,BI3,	6126.32	3162.09	4143.94	2765.71	13206.2	22075.1	25926.2	12213.3	3653.01	17640.6	4.82906	0.00596783
LAMP1_N261_25		01Y41Y41M(31M)61M21Y(31F)41L32S							L1TMTN7GlcNAcK8TMT	N,1;	8	ZI1,YI1,02XI2,YI2,YI3,YI4,ZI1,YI1,	6126.32	3162.09	4143.94	2765.71	13206.2	22075.1	25926.2	12213.3	3653.01	17640.6	4.82906	0.00596783
LAMP1_N322_1	AANGSLR_N322_N2H9F0S0	01Y41Y41M(31M21M21M)61M(31M21M)61M21M			322	NTILPDARDPAFKAANGSLRALQATVGNSYK	AANGSLR	N2H9F0S0	A1TMTN3GlcNAc	N,2;	0	0	119087	83584.7	86257.6	72889.2	186378	170167	150901	89976.3	84921.1	160534	1.89039	0.0449276
LAMP1_N322_2		01Y41Y41M(31M21M21M31G)61M(31M21M)61M							A1TMTN3GlcNAc	N,2;	0	0	119087	83584.7	86257.6	72889.2	186378	170167	150901	89976.3	84921.1	160534	1.89039	0.0449276
LRP1_N4075_9	LNGTDPIVAADSK_N4075_N4H5F0S1	01Y41Y41M(31M)61M(21Y41L32S)61Y41L	Q07954	LRP1	4075	YWADAKLSVIGSIRLNGTDPIVAADSKRGLS	LNGTDPIVAADSK	N4H5F0S1	L1TMTN2GlcNAcK13TMT	N,2;	0	0	5664.47	5161.9	4081.15	5128.64	10874.3	5192.18	12124.5	7665.92	5145.27	9270.1	1.80167	0.0487434
LRP1_N4075_10		01Y41Y41M(31M41Y41L)61M61Y41L32S							L1TMTN2GlcNAcK13TMT	N,2;	0	0	5664.47	5161.9	4081.15	5128.64	10874.3	5192.18	12124.5	7665.92	5145.27	9270.1	1.80167	0.0487434
LUM_N127_22	LHINHNNLTESVGPLPK_N127_N4H5F3S1	01Y(61F)41Y41M(31M21Y(31F)41L21F)61M61Y41L32S	P51884	LUM	127	FSKLKQLKKLHINHNNLTESVGPLPKSLEDL	LHINHNNLTESVGPLPK	N4H5F3S1	L1TMTN7GlcNAcK17TMT	N,0;	2	14AI3,BI3,	3008.91	2664.86		2054.19		4285.22	5153.72		2664.86	4719.47	1.771	0.0214361
LUM_N127_23		01Y41Y41M(31M21Y(31F)41L21F)61M21Y(31F)41L32S							L1TMTN7GlcNAcK17TMT	N,0;	5	YI1,YI2,ZI1,YI1,YI2,	3008.91	2664.86		2054.19		4285.22	5153.72		2664.86	4719.47	1.771	0.0214361
MOXD2P_N404_1	NGTQLR_N404_N2H9F0S0	01Y41Y41M(31M21M21M)61M(31M21M)61M21M	A6NHM9	MOXD2P	404	HTHLAGRALQAVQYRNGTQLRKICKDDSYDF	NGTQLR	N2H9F0S0	N1GlcNAc@TMT	N,0;	0	0	119087	83584.7	86257.6	72889.2	186378	170167	150901	89976.3	84921.1	160534	1.89039	0.0449276
MOXD2P_N404_2		01Y41Y41M(31M21M21M31G)61M(31M21M)61M							N1GlcNAc@TMT	N,0;	0	0	119087	83584.7	86257.6	72889.2	186378	170167	150901	89976.3	84921.1	160534	1.89039	0.0449276
MRC1_N104_1	WECKNDTLLGIK_N104_N4H5F1S1	01Y41Y41M(31M)61M(21Y41L32S)61Y(31F)41L	P22897	MRC1	104	YACDSKSEFQKWECKNDTLLGIKGEDLFFNY	WECKNDTLLGIK	N4H5F1S1	W1TMTC3CamK4TMTN5GlcNAcK12TMT	N,0;	0	0	6747.04		2095.32	4231.09	14513.5	16822.7	15250.2	12106	4231.09	14881.8	3.51726	0.001401
MTA2_N31_1	IEELNK_N31_N2H9F0S0	01Y41Y41M(31M21M21M)61M(31M21M)61M21M	O94776	MTA2	31	NSSSNPYLVRRIEELNKTANGNVEAKVVCLF	IEELNK	N2H9F0S0	I1TMTN5GlcNAcK6TMT	N,1;	0	0	36518.7	36686.8	29265.2	21491.3	58411	89607.3	58893.9	40241.3	32892	58652.5	1.78319	0.0296834
MTA2_N31_2		01Y41Y41M(31M21M21M31G)61M(31M21M)61M							I1TMTN5GlcNAcK6TMT	N,1;	0	0	36518.7	36686.8	29265.2	21491.3	58411	89607.3	58893.9	40241.3	32892	58652.5	1.78319	0.0296834
MTA2_N31_3		01Y41Y41M(31M21M21M31G31G)61M(31M)61M							I1TMTN5GlcNAcK6TMT	N,1;	0	0	36518.7	36686.8	29265.2	21491.3	58411	89607.3	58893.9	40241.3	32892	58652.5	1.78319	0.0296834
NCSTN_N45_5	IYIPLNK_N45_N2H9F0S0	01Y41Y41M(31M21M21M31G31G)61M(31M)61M	Q92542	NCSTN	45	LCRGNSVERKIYIPLNKTAPCVRLLNATHQI	IYIPLNK	N2H9F0S0	I1TMTN6GlcNAcK7TMT	N,1;	0	0	5298.65	5416.67	2913.43	5473.42	8450.34	10897	13227.1	7606.32	5357.66	9673.69	1.80558	0.00976348
NCSTN_N530_1	ANNSWFQSILR_N530_N2H8F0S0	01Y41Y41M(31M21M)61M(31M21M)61M21M			530	PQTVTRLLYGFLIKANNSWFQSILRQDLRSY	ANNSWFQSILR	N2H8F0S0	A1TMTN2GlcNAc	N,1;	0	0	4310.52	5855.03	4429.47	10840.1	9476.44	13011.8	10621.2	10363.3	5142.25	10492.3	2.0404	0.0387144
NCSTN_N530_2		01Y41Y41M(31M21M21M)61M(31M21M)61M							A1TMTN2GlcNAc	N,1;	0	0	4310.52	5855.03	4429.47	10840.1	9476.44	13011.8	10621.2	10363.3	5142.25	10492.3	2.0404	0.0387144
NOMO1_N618_4	ENVGIYNLSK_N618_N2H7F0S0	01Y41Y41M(31M)61M(31M21M)61M21M	Q15155	NOMO1	618	EFYQDGNGRENVGIYNLSKGVNRFCLSKPGV	ENVGIYNLSK	N2H7F0S0	E1TMTN7GlcNAcK10TMT	N,0;	0	0	9400.32	14857.5	11664.9	9351.04	17523.1	28945.5	23104.2	18577.5	10532.6	20840.8	1.9787	0.0102402
NOMO1_N618_5		01Y41Y41M(31M21M)61M(31M21M)61M							E1TMTN7GlcNAcK10TMT	N,0;	1	BI2,	9400.32	14857.5	11664.9	9351.04	17523.1	28945.5	23104.2	18577.5	10532.6	20840.8	1.9787	0.0102402
NOMO1_N618_6		01Y41Y41M(31M21M21M)61M(31M)61M							E1TMTN7GlcNAcK10TMT	N,0;	2	BI2,BIII3,BI2,BIII3,	9400.32	14857.5	11664.9	9351.04	17523.1	28945.5	23104.2	18577.5	10532.6	20840.8	1.9787	0.0102402
P2RX7_N284_5	LDDKTTNVSLYPGYNFR_N284_N5H4F1S0	01Y41Y41M(31M41Y(31F)41L31Y)61M61Y	Q99572	P2RX7	284	CRPKYSFRRLDDKTTNVSLYPGYNFRYAKYY	LDDKTTNVSLYPGYNFR	N5H4F1S0	L1TMTK4TMTN7GlcNAc	N,1;	0	0	15314.4	29728.4	19508.4	22956	54426	61470.6	20307.7	44854.1	21232.2	49640	2.33796	0.0488492
P2RX7_N284_6		01Y41Y41M(31M41Y41L31Y)61M61Y31F							L1TMTK4TMTN7GlcNAc	N,1;	0	0	15314.4	29728.4	19508.4	22956	54426	61470.6	20307.7	44854.1	21232.2	49640	2.33796	0.0488492
PECAM1_N151_1	VNCSVPEEK_N151_N4H5F0S1	01Y41Y41M(31M)61M(21Y41L32S)61Y41L	P16284	PECAM1	151	TLDKKEAIQGGIVRVNCSVPEEKAPIHFTIE	VNCSVPEEK	N4H5F0S1	V1TMTN2GlcNAcC3CamK9TMT	N,1;	0	0	4708.77	6663.04	10544.7	9876.8	14963.8	18678.3	11786.8	13843.9	8269.92	14403.9	1.74172	0.0136846
PECAM1_N151_2		01Y41Y41M(31M41Y41L)61M61Y41L32S							V1TMTN2GlcNAcC3CamK9TMT	N,1;	0	0	4708.77	6663.04	10544.7	9876.8	14963.8	18678.3	11786.8	13843.9	8269.92	14403.9	1.74172	0.0136846
PPT1_N212_6	GINESYK_N212_N2H3F0S0	01Y41Y41M(31M)61M	P50897	PPT1	212	NHSIFLADINQERGINESYKKNLMALKKFVM	GINESYK	N2H3F0S0	G1TMTN3GlcNAcK7TMT	N,1;	6	BI1,BII1,BI2,02XI1,BI3,YI1,YI1,	31956.1	17751.7	21561.4	17407.3	40868.1	33472.9	49982	39578.6	19656.6	40223.4	2.04631	0.00789908
PTCH2_N812_1	NGSEDGALAYK_N812_N4H7F0S0	01Y41Y41M(31M(21Y41L)41Y41L)61M(31M)61M	Q9Y6C5	PTCH2	812	DQDWASGRITRHSYRNGSEDGALAYKLLIQT	NGSEDGALAYK	N4H7F0S0	N1GlcNAc@TMTK11TMT	N,0;	0	0	21468.6	21093.8	29753.9	17476.1	56512.4	81838.7	35356.5	43490.3	21281.2	50001.3	2.34955	0.0228893
PTCH2_N812_2		01Y41Y41M(31M41Y41L31Y41L)61M(31M)61M							N1GlcNAc@TMTK11TMT	N,0;	2	BIII4,BIII3,	21468.6	21093.8	29753.9	17476.1	56512.4	81838.7	35356.5	43490.3	21281.2	50001.3	2.34955	0.0228893
SEL1L_N195_1	ILNGSNK_N195_N2H9F0S0	01Y41Y41M(31M21M21M)61M(31M21M)61M21M	Q9UBV2	SEL1L	195	MQEAEMMYQTGMKILNGSNKKSQKREAYRYL	ILNGSNK	N2H9F0S0	I1TMTN3GlcNAcK7TMT	N,4;	0	0	36518.7	36686.8	29265.2	21491.3	58411	89607.3	58893.9	40241.3	32892	58652.5	1.78319	0.0296834
SEL1L_N195_2		01Y41Y41M(31M21M21M31G)61M(31M21M)61M							I1TMTN3GlcNAcK7TMT	N,4;	0	0	36518.7	36686.8	29265.2	21491.3	58411	89607.3	58893.9	40241.3	32892	58652.5	1.78319	0.0296834
SEL1L_N608_1	EASIVGENETYPR_N608_N2H9F0S0	01Y41Y41M(31M21M21M)61M(31M21M)61M21M			608	AAFILDQREASIVGENETYPRALLHWNRAAS	EASIVGENETYPR	N2H9F0S0	E1TMTN8GlcNAc	N,4;	0	0	5551.84	13370.2	4578.08	6926.91	29538.8	27325.5	18681.4	20224.3	6239.37	23774.9	3.81046	0.00260991
SEL1L_N608_2		01Y41Y41M(31M21M21M31G)61M(31M21M)61M							E1TMTN8GlcNAc	N,4;	0	0	5551.84	13370.2	4578.08	6926.91	29538.8	27325.5	18681.4	20224.3	6239.37	23774.9	3.81046	0.00260991
SEL1L_N608_3		01Y41Y41M(31M21M21M31G31G)61M(31M)61M							E1TMTN8GlcNAc	N,4;	0	0	5551.84	13370.2	4578.08	6926.91	29538.8	27325.5	18681.4	20224.3	6239.37	23774.9	3.81046	0.00260991
SOX6_N169_1	LNTSELLGEIK_N169_N2H7F0S0	01Y41Y41M(31M)61M(31M21M)61M21M	P35712	SOX6	169	EKLLSKDWKEKMERLNTSELLGEIKGTPESL	LNTSELLGEIK	N2H7F0S0	L1TMTN2GlcNAcK11TMT	N,1;	0	0	10245	5253.13	20762.1	11082.3	102444	89140.6	32901.5	44038	10663.6	66589.3	6.24454	0.0183845
SOX6_N169_2		01Y41Y41M(31M21M)61M(31M21M)61M							L1TMTN2GlcNAcK11TMT	N,1;	2	BI2,YI3,	10245	5253.13	20762.1	11082.3	102444	89140.6	32901.5	44038	10663.6	66589.3	6.24454	0.0183845
SOX6_N169_3		01Y41Y41M(31M21M21M)61M(31M)61M							L1TMTN2GlcNAcK11TMT	N,1;	2	BI2,BIII3,BI2,BIII3,	10245	5253.13	20762.1	11082.3	102444	89140.6	32901.5	44038	10663.6	66589.3	6.24454	0.0183845
STAB1_N1727_1	RNVTAAAQGFGYK_N1727_N2H8F0S0	01Y41Y41M(31M21M)61M(31M21M)61M21M	Q9NY15	STAB1	1727	EALHWEPDDAPIPRRNVTAAAQGFGYKIFSG	RNVTAAAQGFGYK	N2H8F0S0	R1TMTN2GlcNAcK13TMT	N,0;	1	YI3,	3029.89	3139.88	2831.26	2453.35	8246.68	25613.1	13589.6	7286.12	2930.57	10918.1	3.7256	0.0424628
STAB1_N1727_2		01Y41Y41M(31M21M21M)61M(31M21M)61M							R1TMTN2GlcNAcK13TMT	N,0;	0	0	3029.89	3139.88	2831.26	2453.35	8246.68	25613.1	13589.6	7286.12	2930.57	10918.1	3.7256	0.0424628
STAB1_N1727_3	RNVTAAAQGFGYK_N1727_N4H5F1S0	01Y(61F)41Y41M(31M41Y41L)61M61Y41L						N4H5F1S0	R1TMTN2GlcNAcK13TMT	N,0;	0	0	11998.8	6372.31	8948.16	13687.7	16174.4	16811.3	17745.6	13092.6	10473.5	16492.8	1.57472	0.0244425
STAB1_N1727_4		01Y41Y41M(31M41Y(31F)41L)61M61Y41L							R1TMTN2GlcNAcK13TMT	N,0;	0	0	11998.8	6372.31	8948.16	13687.7	16174.4	16811.3	17745.6	13092.6	10473.5	16492.8	1.57472	0.0244425
STT3B_N641_1	AMSSNETAAYK_N641_N2H9F0S0	01Y41Y41M(31M21M21M)61M(31M21M)61M21M	Q8TCJ2	STT3B	641	WNNSHIALVGKAMSSNETAAYKIMRTLDVDY	AMSSNETAAYK	N2H9F0S0	A1TMTN5GlcNAcK11TMT	N,0;	0	0		13640.3	19730.8	5332.36	24420.6	27967.8	25369.7	20394	13640.3	24895.2	1.82512	0.0321876
STT3B_N641_2		01Y41Y41M(31M21M21M31G)61M(31M21M)61M							A1TMTN5GlcNAcK11TMT	N,0;	0	0		13640.3	19730.8	5332.36	24420.6	27967.8	25369.7	20394	13640.3	24895.2	1.82512	0.0321876
SYNE2_N3108_1	KLNENK_N3108_N2H9F0S0	01Y41Y41M(31M21M21M)61M(31M21M)61M21M	Q8WXH0	SYNE2	3108	KAKCLCDEIIKKLNENKTFDDSFKEKEILQI	KLNENK	N2H9F0S0	K1TMTN5GlcNAcK6TMT	N,1;	0	0	36518.7	36686.8	29265.2	21491.3	58411	89607.3	58893.9	40241.3	32892	58652.5	1.78319	0.0296834
SYNE2_N3108_2		01Y41Y41M(31M21M21M31G)61M(31M21M)61M							K1TMTN5GlcNAcK6TMT	N,1;	0	0	36518.7	36686.8	29265.2	21491.3	58411	89607.3	58893.9	40241.3	32892	58652.5	1.78319	0.0296834
SYNPO2_N38_1	IRNQSK_N38_N2H9F0S0	01Y41Y41M(31M21M21M)61M(31M21M)61M21M	Q9UMS6	SYNPO2	38	GGKEQKQPLQVAKIRNQSKASGSGLCEGDEV	IRNQSK	N2H9F0S0	I1TMTN3GlcNAcK6TMT	N,1;	0	0	36518.7	36686.8	29265.2	21491.3	58411	89607.3	58893.9	40241.3	32892	58652.5	1.78319	0.0296834
SYNPO2_N38_2		01Y41Y41M(31M21M21M31G)61M(31M21M)61M							I1TMTN3GlcNAcK6TMT	N,1;	0	0	36518.7	36686.8	29265.2	21491.3	58411	89607.3	58893.9	40241.3	32892	58652.5	1.78319	0.0296834
TNC_N1119_1	NLTVPGSLR_N1119_N4H5F1S0	01Y(61F)41Y41M(31M41Y41L)61M61Y41L	P24821	TNC	1119	FIIQVQEANKVEAARNLTVPGSLRAVDIPGL	NLTVPGSLR	N4H5F1S0	N1GlcNAc@TMT	N,0;	0	0	4931.56	5918.87	2994.18	5287.26		11052.8	19006.6		5109.41	15029.7	2.94157	0.0172132
TNC_N1119_2		01Y41Y41M(31M)61M(21Y(31F)41L)61Y41L							N1GlcNAc@TMT	N,0;	0	0	4931.56	5918.87	2994.18	5287.26		11052.8	19006.6		5109.41	15029.7	2.94157	0.0172132
TNC_N1392_1	VEAAQNLTLPGSLR_N1392_N2H9F0S0	01Y41Y41M(31M21M21M)61M(31M21M)61M21M			1392	FVIQVQEVNKVEAAQNLTLPGSLRAVDIPGL	VEAAQNLTLPGSLR	N2H9F0S0	V1TMTN6GlcNAc	N,0;	0	0	2103.55		2246.91			4098.19	4939.96		2175.23	4519.07	2.07752	0.0316159
TNC_N1392_2		01Y41Y41M(31M21M21M31G)61M(31M21M)61M							V1TMTN6GlcNAc	N,0;	0	0	2103.55		2246.91			4098.19	4939.96		2175.23	4519.07	2.07752	0.0316159
TXNDC15_N293_2	IFIFNQTGIEAK_N293_N6H3F0S0	01Y41Y41M(31M(21Y)41Y)61M(21Y)61Y	Q96J42	TXNDC15	293	NHTDRTLETLKIFIFNQTGIEAKKNVVVTQA	IFIFNQTGIEAK	N6H3F0S0	I1TMTN5GlcNAcK12TMT	N,0;	0	0	3692.29	3789.66		2769.51	4091.82	8026.53	5573.34	7032.42	3692.29	6302.88	1.70704	0.0467862
TXNDC15_N293_3		01Y41Y41M(31M41Y)(41Y)61M(21Y)61Y							I1TMTN5GlcNAcK12TMT	N,0;	2	BIII2,CIII2,	3692.29	3789.66		2769.51	4091.82	8026.53	5573.34	7032.42	3692.29	6302.88	1.70704	0.0467862
ZGRF1_N1776_4	LGTNRTLLK_N1776_N2H5F0S0	01Y41Y41M(31M)61M(31M)61M	Q86YA3	ZGRF1	1776	RVYVRKSIEQHKLGTNRTLLKQVRVVGVTCA	LGTNRTLLK	N2H5F0S0	L1TMTN4GlcNAcK9TMT	N,0;	8	BI1,BII1,BIII1,04AI3,02XI1,ZI1,YI1,YI2,ZI1,YI1,	5329.17	3078.86	1767.38	2957.15	8246.32	8466.62	8768.7		3018	8466.62	2.80537	0.00204598

## Sheet: 9 downregulated glycopeptides
Significantly downregulated N-glycopeptides in RA.
GP ID	N-glycopeptides	Suggested glycan structure	Accession Number	Gene name	GlycoSite	Sequence window	p-Seq.	Composition	p-PTMs	Gly-bracket	GF score	Structure-diagnostic ions	OA1	OA2	OA3	OA4	RA1	RA2	RA3	RA4	OA (median)	RA (median)	Ratio (RA/OA)	p value
CACNA2D1_N324_6	DAVNNITAK_N324_N2H7F0S0	01Y41Y41M(31M)61M(31M21M)61M21M	P54289	CACNA2D1	324	QANVRNKKVLKDAVNNITAKGITDYKKGFSF	DAVNNITAK	N2H7F0S0	D1TMTN5GlcNAcK9TMT	N,0;	1	YI3,	15093.1	12078.4	10824.2	15099.5	8192.12	2915.86	10126.8	6946.33	13585.8	7569.22	0.557144	0.0157782
CACNA2D1_N324_7		01Y41Y41M(31M21M)61M(31M21M)61M							D1TMTN5GlcNAcK9TMT	N,0;	1	BI2,	15093.1	12078.4	10824.2	15099.5	8192.12	2915.86	10126.8	6946.33	13585.8	7569.22	0.557144	0.0157782
CACNA2D1_N324_8		01Y41Y41M(31M21M21M)61M(31M)61M							D1TMTN5GlcNAcK9TMT	N,0;	2	BI2,BIII3,BI2,BIII3,	15093.1	12078.4	10824.2	15099.5	8192.12	2915.86	10126.8	6946.33	13585.8	7569.22	0.557144	0.0157782
COL6A2_N140_16	GTFTDCALANMTEQIR_N140_N4H5F0S2	01Y41Y41M(31M)61M(21Y41L32S)61Y41L32S	P12110	COL6A2	140	ISSFRRGTFTDCALANMTEQIRQDRSKGTVH	GTFTDCALANMTEQIR	N4H5F0S2	G1TMTC6CamN10GlcNAc	N,0;	2	BIII1,YI3,	5070.22			4528.96	2144.51	2476.83	2610.02		4799.59	2476.83	0.51605	0.00302557
COL6A2_N140_17		01Y41Y41M(31M41Y41L32S)61M61Y41L32S							G1TMTC6CamN10GlcNAc	N,0;	2	03AI5,03AI5,	5070.22			4528.96	2144.51	2476.83	2610.02		4799.59	2476.83	0.51605	0.00302557
ITGAM_N900_4	ANVTSENNMPR_N900_N2H5F0S0	01Y41Y41M(31M)61M(31M)61M	P11215	ITGAM	900	VDSKASLGNKLLLKANVTSENNMPRTNKTEF	ANVTSENNMPR	N2H5F0S0	A1TMTN2GlcNAc	N,1;	8	BI1,BII1,BIII1,BI2,02XI1,ZI1,YI1,YI2,YI3,YI1,		55523.7	70333.1	67100.3	23943	29272.9	27077	12189.5	67100.3	25510	0.380177	0.000902772
LGMN_N167_1	DLNETIHYMYK_N167_N2H7F0S0	01Y41Y41M(31M)61M(31M21M)61M21M	Q99538	LGMN	167	GILVFPNEDLHVKDLNETIHYMYKHKMYRKM	DLNETIHYMYK	N2H7F0S0	D1TMTN3GlcNAcK11TMT	N,0;	0	0	16064.2	8905.91	10945.9	5352.26	3897.93	3322.75	3396.29	3111.4	9925.92	3359.52	0.338459	0.0219735
LGMN_N167_2		01Y41Y41M(31M21M)61M(31M21M)61M							D1TMTN3GlcNAcK11TMT	N,0;	1	BI2,	16064.2	8905.91	10945.9	5352.26	3897.93	3322.75	3396.29	3111.4	9925.92	3359.52	0.338459	0.0219735
LGMN_N167_3		01Y41Y41M(31M21M21M)61M(31M)61M							D1TMTN3GlcNAcK11TMT	N,0;	1	BI2,BIII3,	16064.2	8905.91	10945.9	5352.26	3897.93	3322.75	3396.29	3111.4	9925.92	3359.52	0.338459	0.0219735
LRP1_N729_8	IETILLNGTDR_N729_N5H5F1S0	01Y41Y41M(31M)61M(21Y41L31Y41L)61Y31F	Q07954	LRP1	729	YWVDAFYDRIETILLNGTDRKIVYEGPELNH	IETILLNGTDR	N5H5F1S0	I1TMTN7GlcNAc	N,0;	0	0	13561.5	12932.6	14140.9	14212.3	5628.86	5454.16	13481.7	8544.83	13851.2	7086.84	0.511641	0.0286511
LRP1_N729_9		01Y41Y41M(31M41Y(31F)41L31Y)61M61Y41L							I1TMTN7GlcNAc	N,0;	0	0	13561.5	12932.6	14140.9	14212.3	5628.86	5454.16	13481.7	8544.83	13851.2	7086.84	0.511641	0.0286511
LRP1B_N1983_1	LNGSFR_N1983_N2H6F0S0	01Y41Y41M(31M)61M(31M21M)61M	Q9NZR2	LRP1B	1983	YWTDHGFNLIEVARLNGSFRYVIISQGLDQP	LNGSFR	N2H6F0S0	L1TMTN2GlcNAc	N,0;	3	BI2,YI3,YI3,	14798.4	17085.8	22158.2	15747.5	6294.78	6971.58	14770.9	9022.65	16416.6	7997.12	0.487135	0.0177569
LRP1B_N1983_2		01Y41Y41M(31M21M)61M(31M)61M							L1TMTN2GlcNAc	N,0;	2	04AI3,YI3,	14798.4	17085.8	22158.2	15747.5	6294.78	6971.58	14770.9	9022.65	16416.6	7997.12	0.487135	0.0177569
PSAP_N332_11	LIDNNKTEK_N332_N3H4F1S1	01Y(61F)41Y41M(31M)61M61Y41L32S	P07602	PSAP	332	VCEFLVKEVTKLIDNNKTEKEILDAFDKMCS	LIDNNKTEK	N3H4F1S1	L1TMTN5GlcNAcK6TMTK9TMT	N,0;	1	BI3,	42016.8		44998.9	47270.7	39016.5	14894	20922.7	2584.77	44998.9	17908.3	0.397973	0.0378411
PSAP_N332_12		01Y41Y41M(31M)61M21Y(31F)41L32S							L1TMTN5GlcNAcK6TMTK9TMT	N,0;	3	YI1,ZI1,ZI1,	42016.8		44998.9	47270.7	39016.5	14894	20922.7	2584.77	44998.9	17908.3	0.397973	0.0378411
PXDN_N1280	ILCDNADNITR_N1280_N2H5F0S0	01Y41Y41M(31M)61M(31M)61M	Q92626	PXDN	1280	IKQTSLARILCDNADNITRVQSDVFRVAEFP	ILCDNADNITR	N2H5F0S0	I1TMTC3CamN8GlcNAc	N,1;	4	BI1,BII1,BIII1,BI2,YI1,YI2,	4378.81			3572.46	2515.2	2523.04	2262.53		3975.63	2515.2	0.632654	0.0170487
STRN_N207_1	NQDSVVNGTEAEVK_N207_N4H5F0S0	01Y41Y41M(31M)61M(21Y41L)61Y41L	O43815	STRN	207	DVTDREDDKNQDSVVNGTEAEVKETAMIAKS	NQDSVVNGTEAEVK	N4H5F0S0	N1TMTN7GlcNAcK14TMT	N,1;	3	BI3,YI3,YI3,	456795	647132	514689	603970			107046	274033	559329	190540	0.340657	0.0113513
STRN_N207_2		01Y41Y41M(31M41Y41L)61M61Y41L							N1TMTN7GlcNAcK14TMT	N,1;	0	0	456795	647132	514689	603970			107046	274033	559329	190540	0.340657	0.0113513
