# Supplementary material for: Integrative Proteomics and N-Glycoproteomics Analyses of Rheumatoid Arthritis Synovium Reveal Immune-Associated Glycopeptides
Source: Mol Cell Proteomics. 2023 Apr 4;22(5):100540. doi: 10.1016/j.mcpro.2023.100540 (PMC10176071; doi:10.1016/j.mcpro.2023.100540)
Supplement: Supplemental Table S6 [file mmc7.xlsx]

## Sheet: 30 specific N-glycopeptides
29 RA-specific N-glycopeptides and 1 OA-specific N-glycopeptide detected in all RA or OA samples but not any sample in the other group.
GP ID	N-glycopeptides	Suggested glycan structure	Accession Number	Gene name	GlycoSite	sequence window	p-Seq.	Composition	p-PTMs	Gly-bracket	GF score	Structure-diagnostic ions	OA1	OA2	OA3	OA4	RA1	RA2	RA3	RA4	Type	Effect size	Power
ATG2B_N1793_1	NFSAEEASFR_N1793_N2H8F0S0	01Y41Y41M(31M21M)61M(31M21M)61M21M	Q96BY7	ATG2B	1793	DSANSVEVVNGMEEKNFSAEEASFRDQPVFF	NFSAEEASFR	N2H8F0S0	N1GlcNAc@TMT	N,0;	0						21876.4	14617.2	22440.9	16719	RA specific	6.94524	1
ATG2B_N1793_2		01Y41Y41M(31M21M21M)61M(31M21M)61M							N1GlcNAc@TMT	N,0;	0						21876.4	14617.2	22440.9	16719	RA specific	6.94524	1
ATG2B_N1793_3	NFSAEEASFR_N1793_N2H9F0S0	01Y41Y41M(31M21M21M)61M(31M21M)61M21M						N2H9F0S0	N1GlcNAc@TMT	N,0;	0						46879.2	45938.2	37691.8	39935.9	RA specific	13.4033	1
ATG2B_N1793_4		01Y41Y41M(31M21M21M31G)61M(31M21M)61M							N1GlcNAc@TMT	N,0;	0						46879.2	45938.2	37691.8	39935.9	RA specific	13.4033	1
HLA-DRA_N143_9	FTPPVVNVTWLR_N143_N2H8F0S0	01Y41Y41M(31M21M)61M(31M21M)61M21M	P01903	HLA-DRA	143	NVLICFIDKFTPPVVNVTWLRNGKPVTTGVS	FTPPVVNVTWLR	N2H8F0S0	F1TMTN7GlcNAc	N,0;	0						3710.78	2887.63	3122.35	7130.08	RA specific	3.01579	0.941061
HLA-DRA_N143_10		01Y41Y41M(31M21M21M)61M(31M21M)61M							F1TMTN7GlcNAc	N,0;	0						3710.78	2887.63	3122.35	7130.08	RA specific	3.01579	0.941061
HLA-DRA_N143_11		01Y41Y41M(31M21M21M31G)61M(31M)61M							F1TMTN7GlcNAc	N,0;	0						3710.78	2887.63	3122.35	7130.08	RA specific	3.01579	0.941061
HSPA13_N184_1	NSTIEAANLAGLK_N184_N2H8F0S0	01Y41Y41M(31M21M21M31G)61M(31M)61M	P48723	HSPA13	184	NAVISVPAEFDLKQRNSTIEAANLAGLKILR	NSTIEAANLAGLK	N2H8F0S0	N1GlcNAc@TMTK13TMT	N,0;	0						10059.6	11539.1	9970.98	6146.58	RA specific	5.7889	0.999998
HYOU1_N869_11	NATLAEQAK_N869_N2H8F0S0	01Y41Y41M(31M21M)61M(31M21M)61M21M	Q9Y4L1	HYOU1	869	MTTLEKVINETWAWKNATLAEQAKLPATEKP	NATLAEQAK	N2H8F0S0	N1GlcNAc@TMTK9TMT	N,0;	0						3708.58	7854.72	9843.72	6035.83	RA specific	3.71141	0.990473
HYOU1_N869_12		01Y41Y41M(31M21M21M)61M(31M21M)61M							N1GlcNAc@TMTK9TMT	N,0;	0						3708.58	7854.72	9843.72	6035.83	RA specific	3.71141	0.990473
HYOU1_N931_4	AEPPLNASASDQGEK_N931_N4H3F1S0	01Y(61F)41Y41M(31M)(41Y)61M61Y			931	PRPKDKNGTRAEPPLNASASDQGEKVIPPAG	AEPPLNASASDQGEK	N4H3F1S0	A1TMTN6GlcNAcK15TMT	N,0;	0						12782	14280.1	3391.17	3237.8	RA specific	2.00853	0.66049
HYOU1_N931_5		01Y(61F)41Y41M(31M41Y)61M61Y							A1TMTN6GlcNAcK15TMT	N,0;	0						12782	14280.1	3391.17	3237.8	RA specific	2.00853	0.66049
IGHA2_N205_1	TPLTANITK_N205_N2H8F0S0	01Y41Y41M(31M21M)61M(31M21M)61M21M	P01877	IGHA2	205	TCTAAHPELKTPLTANITKSGNTFRPEVHLL	TPLTANITK	N2H8F0S0	T1TMTN6GlcNAcK9TMT	N,1;	0						38487.1	2908.91	13630.8	3691.61	RA specific	1.25023	0.31974
IGHA2_N205_2		01Y41Y41M(31M21M21M)61M(31M21M)61M							T1TMTN6GlcNAcK9TMT	N,1;	0						38487.1	2908.91	13630.8	3691.61	RA specific	1.25023	0.31974
IGHG1_N180_1	EEQYNSTYR_N180_N2H9F0S0	01Y41Y41M(31M21M21M)61M(31M21M)61M21M	P01857	IGHG1	180	VEVHNAKTKPREEQYNSTYRVVSVLTVLHQD	EEQYNSTYR	N2H9F0S0	E1TMTN5GlcNAc	N,0;	0						28591.6	27526.1	3924.89	61418.6	RA specific	1.81759	0.576508
IGHG1_N180_2		01Y41Y41M(31M21M21M31G)61M(31M21M)61M							E1TMTN5GlcNAc	N,0;	0						28591.6	27526.1	3924.89	61418.6	RA specific	1.81759	0.576508
IGHG1_N180_3		01Y41Y41M(31M21M21M31G31G)61M(31M)61M							E1TMTN5GlcNAc	N,0;	0						28591.6	27526.1	3924.89	61418.6	RA specific	1.81759	0.576508
IGHG1_N180_13	EEQYNSTYR_N180_N2H7F0S0	01Y41Y41M(31M)61M(31M21M)61M21M						N2H7F0S0	E1TMTN5GlcNAc	N,2;	0						27989.1	25136	13685.9	36864.5	RA specific	3.83299	0.99343
IGHG1_N180_18	EEQYNSTYR_N180_N2H5F0S0	01Y41Y41M(31M)61M(31M)61M						N2H5F0S0	E1TMTN5GlcNAc	N,0;	7	BI1,BII1,BIII1,BI2,02XI1,YI1,YI2,YI3,YI1,					13552.4	5383.56	4518.41	11331.5	RA specific	2.77433	0.901524
IGHG1_N180_23	EEQYNSTYR_N180_N5H3F1S0	01Y41Y41M(31M41Y)61M(21Y31F)61Y						N5H3F1S0	E1TMTN5GlcNAc	N,0;	0						5189.74	5535.82	7955.23	39228.4	RA specific	1.23736	0.314371
IGHG1_N180_25	EEQYNSTYR_N180_N2H8F0S0	01Y41Y41M(31M21M)61M(31M21M)61M21M						N2H8F0S0	E1TMTN5GlcNAc	N,0;	0						16493.8	11579.7	3707	27414.2	RA specific	2.10904	0.701826
IGHG1_N180_26		01Y41Y41M(31M21M21M)61M(31M21M)61M							E1TMTN5GlcNAc	N,0;	0						16493.8	11579.7	3707	27414.2	RA specific	2.10904	0.701826
IGHG2_N176_3	EEQFNSTFR_N176_N2H8F0S0	01Y41Y41M(31M21M)61M(31M21M)61M21M	P01859	IGHG2	176	VEVHNAKTKPREEQFNSTFRVVSVLTVVHQD	EEQFNSTFR	N2H8F0S0	E1TMTN5GlcNAc	N,1;	0						21876.4	14617.2	22440.9	16719	RA specific	6.94524	1
IGHG2_N176_4		01Y41Y41M(31M21M21M)61M(31M21M)61M							E1TMTN5GlcNAc	N,1;	0						21876.4	14617.2	22440.9	16719	RA specific	6.94524	1
IGHG2_N176_5	EEQFNSTFR_N176_N2H7F0S0	01Y41Y41M(31M)61M(31M21M)61M21M						N2H7F0S0	E1TMTN5GlcNAc	N,0;	1	YI3,					10147.5	5026.4	5416.97	7524.61	RA specific	4.22838	0.998242
IGHG2_N176_6		01Y41Y41M(31M21M)61M(31M21M)61M							E1TMTN5GlcNAc	N,0;	2	BI2,YI3,					10147.5	5026.4	5416.97	7524.61	RA specific	4.22838	0.998242
IGHG2_N176_12	EEQFNSTFR_N176_N2H9F0S0	01Y41Y41M(31M21M21M)61M(31M21M)61M21M						N2H9F0S0	E1TMTN5GlcNAc	N,1;	0						46879.2	45938.2	37691.8	39935.9	RA specific	13.4033	1
IGHG2_N176_13		01Y41Y41M(31M21M21M31G)61M(31M21M)61M							E1TMTN5GlcNAc	N,1;	0						46879.2	45938.2	37691.8	39935.9	RA specific	13.4033	1
IGHG3_N227_8	EEQYNSTFR_N227_N2H8F0S0	01Y41Y41M(31M21M)61M(31M21M)61M21M	P01860	IGHG3	227	VEVHNAKTKPREEQYNSTFRVVSVLTVLHQD	EEQYNSTFR	N2H8F0S0	E1TMTN5GlcNAc	N,1;	1	YI3,					128990	232601	16188.2	39630.8	RA specific	1.50057	0.430258
IGHG3_N227_9		01Y41Y41M(31M21M21M)61M(31M21M)61M							E1TMTN5GlcNAc	N,1;	0						128990	232601	16188.2	39630.8	RA specific	1.50057	0.430258
IGHG3_N227_10	EEQYNSTFR_N227_N2H7F0S0	01Y41Y41M(31M21M)61M(31M21M)61M						N2H7F0S0	E1TMTN5GlcNAc	N,0;	2	BI2,YI3,					30568.9	33920.9	5607.34	4640.67	RA specific	1.68059	0.513542
IGHG3_N227_11		01Y41Y41M(31M21M21M)61M(31M)61M							E1TMTN5GlcNAc	N,0;	2	BI2,BIII3,YI3,YIII3,					30568.9	33920.9	5607.34	4640.67	RA specific	1.68059	0.513542
IGHG4_N177_6	EEQFNSTYR_N177_N2H8F0S0	01Y41Y41M(31M21M)61M(31M21M)61M21M	P01861	IGHG4	177	VEVHNAKTKPREEQFNSTYRVVSVLTVLHQD	EEQFNSTYR	N2H8F0S0	E1TMTN5GlcNAc	N,1;	1	YI3,					128990	232601	16188.2	39630.8	RA specific	1.50057	0.430258
IGHG4_N177_7		01Y41Y41M(31M21M21M)61M(31M21M)61M							E1TMTN5GlcNAc	N,1;	0						128990	232601	16188.2	39630.8	RA specific	1.50057	0.430258
IGHG4_N177_8	EEQFNSTYR_N177_N2H7F0S0	01Y41Y41M(31M21M)61M(31M21M)61M						N2H7F0S0	E1TMTN5GlcNAc	N,0;	2	BI2,YI3,					30568.9	33920.9	5607.34	4640.67	RA specific	1.68059	0.513542
IGHG4_N177_9		01Y41Y41M(31M21M21M)61M(31M)61M							E1TMTN5GlcNAc	N,0;	2	BI2,BIII3,YI3,YIII3,					30568.9	33920.9	5607.34	4640.67	RA specific	1.68059	0.513542
IGHM_N46_5	NNSDISSTR_N46_N2H8F0S0	01Y41Y41M(31M21M)61M(31M21M)61M21M	P01871	IGHM	46	QDFLPDSITFSWKYKNNSDISSTRGFPSVLR	NNSDISSTR	N2H8F0S0	N1GlcNAc@TMT	N,0;	0						18792.3	5413.42	17220.5	13294.2	RA specific	3.2371	0.965103
IGHM_N46_6		01Y41Y41M(31M21M21M)61M(31M21M)61M							N1GlcNAc@TMT	N,0;	0						18792.3	5413.42	17220.5	13294.2	RA specific	3.2371	0.965103
IGHM_N46_7		01Y41Y41M(31M21M21M31G)61M(31M)61M							N1GlcNAc@TMT	N,0;	0						18792.3	5413.42	17220.5	13294.2	RA specific	3.2371	0.965103
IGHM_N46_8	YKNNSDISSTR_N46_N2H9F0S0	01Y41Y41M(31M21M21M)61M(31M21M)61M21M						N2H9F0S0	Y1TMTK2TMTN3GlcNAc	N,1;	0						29640.9	4984.04	21807.2	14226.7	RA specific	2.37041	0.796669
IGHM_N46_9		01Y41Y41M(31M21M21M31G31G)61M(31M)61M							Y1TMTK2TMTN3GlcNAc	N,1;	0						29640.9	4984.04	21807.2	14226.7	RA specific	2.37041	0.796669
ITGB2_N642_8	NCSAACPGLQLSNNPVK_N642_N2H7F0S0	01Y41Y41M(31M)61M(31M21M)61M21M	P05107	ITGB2	642	SCAECLKFEKGPFGKNCSAACPGLQLSNNPV	NCSAACPGLQLSNNPVK	N2H7F0S0	N1GlcNAc@TMTC2CamC6CamK17TMT	N,0;	0						4476.59	8193.49	3862.33	2107.81	RA specific	2.5738	0.855916
ITGB2_N642_9		01Y41Y41M(31M21M)61M(31M21M)61M							N1GlcNAc@TMTC2CamC6CamK17TMT	N,0;	1	BI2,					4476.59	8193.49	3862.33	2107.81	RA specific	2.5738	0.855916
ITGB2_N642_10		01Y41Y41M(31M21M21M)61M(31M)61M							N1GlcNAc@TMTC2CamC6CamK17TMT	N,0;	1	BI2,BIII3,					4476.59	8193.49	3862.33	2107.81	RA specific	2.5738	0.855916
ITGB2_N642_11	NCSAACPGLQLSNNPVK_N642_N3H6F0S0	01Y41Y41M(31M41Y41L)61M(31M)61M						N3H6F0S0	N1GlcNAc@TMTC2CamC6CamK17TMT	N,0;	8	BI1,BII1,BIII1,BI2,BIII2,BIII3,02XI1,YI1,YIII3,YIII4,					2633.16	9405.34	3989.65	6347.43	RA specific	2.66504	0.878207
LAMP1_N261_21	LLNINPNK_N261_N3H5F3S0	01Y(61F)41Y41M(31M21Y(31F)41L21F)61M61M	P11279	LAMP1	261	RKDNTTVTRLLNINPNKTSASGSCGAHLVTL	LLNINPNK	N3H5F3S0	L1TMTN7GlcNAcK8TMT	N,0;	1	25AII3,					8175.98	4829.99	2682.5	2647.37	RA specific	2.49033	0.833206
LAMP1_N261_22	LLNINPNK_N261_N3H5F1S1	01Y(61F)41Y41M(31M41Y41L32S)61M61M						N3H5F1S1	L1TMTN7GlcNAcK8TMT	N,0;	2	14AII3,BII3,					8175.98	4829.99	2682.5	2647.37	RA specific	2.49033	0.833206
LAMP1_N261_23		01Y41Y41M(31M21Y(31F)41L32S)61M61M							L1TMTN7GlcNAcK8TMT	N,0;	4	YI1,YI2,YII3,YI1,					8175.98	4829.99	2682.5	2647.37	RA specific	2.49033	0.833206
LGALS3BP_N551_5	AAIPSALDTNSSK_N551_N4H5F1S0	01Y41Y41M(31M)61M(21Y(31F)41L)61Y41L	Q08380	LGALS3BP	551	DFEGWKAAIPSALDTNSSKSTSSFPCPAGHF	AAIPSALDTNSSK	N4H5F1S0	A1TMTN10GlcNAcK13TMT	N,0;	0						2501.7	3326.58	4598.23	2981.6	RA specific	5.28469	0.999977
MPO_N483_2	SYNDSVDPR_N483_N2H3F1S0	01Y(61F)41Y41M(31M)61M	P05164	MPO	483	GPTAMRKYLPTYRSYNDSVDPRIANVFTNAF	SYNDSVDPR	N2H3F1S0	S1TMTN3GlcNAc	N,2;	6	BI1,BII1,BI2,02XI1,BI3,YI1,YI3,YII3,					25168.2	276725	178737	26923.7	RA specific	1.45744	0.410578
PTPRC_N380_3	FTNASK_N380_N5H4F0S0	01Y41Y41M(31M41Y)61M(21Y41L)61Y	P08575	PTPRC	380	YKCDSEILYNNHKFTNASKIIKTDFGSPGEP	FTNASK	N5H4F0S0	F1TMTN3GlcNAcK6TMT	N,0;	0						47480.1	38811.5	18158.7	45952.7	RA specific	3.93868	0.995304
PTPRC_N380_4		01Y41Y41M(31M41Y41L31Y)61M61Y							F1TMTN3GlcNAcK6TMT	N,0;	0						47480.1	38811.5	18158.7	45952.7	RA specific	3.93868	0.995304
SERPING1_N238_1	DTFVNASR_N238_N2H8F0S0	01Y41Y41M(31M21M)61M(31M21M)61M21M	P05155	SERPING1	238	QIFHSPDLAIRDTFVNASRTLYSSSPRVLSN	DTFVNASR	N2H8F0S0	D1TMTN5GlcNAc	N,1;	0						3815.34	2398.18	3210.14	1579.54	RA specific	3.99801	0.996132
SERPING1_N238_2		01Y41Y41M(31M21M21M)61M(31M21M)61M							D1TMTN5GlcNAc	N,1;	0						3815.34	2398.18	3210.14	1579.54	RA specific	3.99801	0.996132
PSAP_N426_4	NSTKQEILAALEK_N426_N2H5F0S0	01Y41Y41M(31M)61M(31M)61M	P07602	PSAP	426	VCKKLVGYLDRNLEKNSTKQEILAALEKGCS	NSTKQEILAALEK	N2H5F0S0	N1GlcNAc@TMTK4TMTK13TMT	N,0;	2	BI1,BII1,BIII1,BI2,	3998.42	2286.89	2153.61	2485.87					OA specific	4.51344	0.999388

## Sheet: 60 RA specific N-glycopeptides
RA-specific N-glycopeptides that detected in no less than 75% of RA samples, but not in any OA sample.
GP ID	N-glycopeptides	Suggested glycan structure	Accession Number	Gene name	GlycoSite	sequence window	p-Seq.	Composition	p-PTMs	Gly-bracket	GF score	Structure-diagnostic ions	OA1	OA2	OA3	OA4	RA1	RA2	RA3	RA4
ASPN_N282_3	ITDIENGSLANIPR_N282_N6H3F2S0	01Y41Y41M(31M(21Y31F)41Y)61M(21Y31F)61Y	Q9BXN1	ASPN	282	LQRLGLGNNKITDIENGSLANIPRVREIHLE	ITDIENGSLANIPR	N6H3F2S0	I1TMTN6GlcNAc	N,0;	0						2010		3186.02	1890.21
ASPN_N282_4		01Y41Y41M(31M41Y)(41Y)61M(21Y31F)61Y31F							I1TMTN6GlcNAc	N,0;	0						2010		3186.02	1890.21
ATG2B_N1793_1	NFSAEEASFR_N1793_N2H8F0S0	01Y41Y41M(31M21M)61M(31M21M)61M21M	Q96BY7	ATG2B	1793	DSANSVEVVNGMEEKNFSAEEASFRDQPVFF	NFSAEEASFR	N2H8F0S0	N1GlcNAc@TMT	N,0;	0						21876.4	14617.2	22440.9	16719
ATG2B_N1793_2		01Y41Y41M(31M21M21M)61M(31M21M)61M							N1GlcNAc@TMT	N,0;	0						21876.4	14617.2	22440.9	16719
ATG2B_N1793_3	NFSAEEASFR_N1793_N2H9F0S0	01Y41Y41M(31M21M21M)61M(31M21M)61M21M						N2H9F0S0	N1GlcNAc@TMT	N,0;	0						46879.2	45938.2	37691.8	39935.9
ATG2B_N1793_4		01Y41Y41M(31M21M21M31G)61M(31M21M)61M							N1GlcNAc@TMT	N,0;	0						46879.2	45938.2	37691.8	39935.9
CD163_N1001_3	GNESSLWDCPAR_N1001_N2H9F0S0	01Y41Y41M(31M21M21M)61M(31M21M)61M21M	Q86VB7	CD163	1001	QGTGPIWLNEVKCKGNESSLWDCPARRWGHS	GNESSLWDCPAR	N2H9F0S0	G1TMTN2GlcNAcC9Cam	N,1;	0						4228.09	4576.86	5844.42
CD163_N1001_4		01Y41Y41M(31M21M21M31G)61M(31M21M)61M							G1TMTN2GlcNAcC9Cam	N,1;	0						4228.09	4576.86	5844.42
CD163_N1027_7	EDAAVNCTDISVQK_N1027_N2H7F0S0	01Y41Y41M(31M)61M(31M21M)61M21M			1027	RWGHSECGHKEDAAVNCTDISVQKTPQKATT	EDAAVNCTDISVQK	N2H7F0S0	E1TMTN6GlcNAcC7CamK14TMT	N,0;	0						4255.9	13340.6	5112.73
CD163_N1027_8		01Y41Y41M(31M21M)61M(31M21M)61M							E1TMTN6GlcNAcC7CamK14TMT	N,0;	1	BI2,					4255.9	13340.6	5112.73
CD163_N1027_9		01Y41Y41M(31M21M21M)61M(31M)61M							E1TMTN6GlcNAcC7CamK14TMT	N,0;	2	BI2,BIII3,04AI3,					4255.9	13340.6	5112.73
CD38_N100_1	HPCNITEEDYQPLMK_N100_N4H5F1S2	01Y41Y41M(31M)61M(21Y(31F)41L32S)61Y41L32S	P28907	CD38	100	VWDAFKGAFISKHPCNITEEDYQPLMKLGTQ	HPCNITEEDYQPLMK	N4H5F1S2	H1TMTC3CamN4GlcNAcK15TMT	N,0;	0						3628.43	4580.39		3435.55
CD38_N100_2		01Y41Y41M(31M21Y(31F)41L32S)61M61Y41L32S							H1TMTC3CamN4GlcNAcK15TMT	N,0;	0						3628.43	4580.39		3435.55
CLPTM1L_N91_1	TVNVSVPK_N91_N4H3F1S0	01Y41Y41M(31M)(41Y)61M61Y31F	Q96KA5	CLPTM1L	91	NVEDFDVESKFERTVNVSVPKKTRNNGTLYA	TVNVSVPK	N4H3F1S0	T1TMTN3GlcNAcK8TMT	N,0;	0						10605.9	11914.4		3361.34
CYBB_N132_1	VNNSDPYSVALSELGDR_N132_N2H8F0S0	01Y41Y41M(31M21M)61M(31M21M)61M21M	P04839	CYBB	132	IAHLFNVEWCVNARVNNSDPYSVALSELGDR	VNNSDPYSVALSELGDR	N2H8F0S0	V1TMTN2GlcNAc	N,1;	0						2292.69	3364.25		1347.43
CYBB_N132_2		01Y41Y41M(31M21M21M)61M(31M21M)61M							V1TMTN2GlcNAc	N,1;	0						2292.69	3364.25		1347.43
FBN1_N448_3	VLPVNVTDYCQLVR_N448_N5H4F2S0	01Y41Y41M(31M)61M(21Y(31F)41L31Y)61Y31F	P35555	FBN1	448	EYLYPSREPPRVLPVNVTDYCQLVRYLCQNG	VLPVNVTDYCQLVR	N5H4F2S0	V1TMTN5GlcNAcC10Cam	N,0;	0							6446.36	13902.2	9354.24
FBN1_N448_4		01Y41Y41M(31M41Y(31F)41L31Y31F)61M61Y							V1TMTN5GlcNAcC10Cam	N,0;	0							6446.36	13902.2	9354.24
FN1_N1007_62	LDAPTNLQFVNETDSTVLVR_N1007_N4H5F2S0	01Y41Y41M(31M)61M(21Y(31F)41L21F)61Y41L	P02751	FN1	1007	QQTTKLDAPTNLQFVNETDSTVLVRWTPPRA	LDAPTNLQFVNETDSTVLVR	N4H5F2S0	L1TMTN11GlcNAc	N,0;	0						7841.79	9460.48	11682.2
FN1_N1007_63	LDAPTNLQFVNETDSTVLVR_N1007_N4H5F0S1	01Y41Y41M(31M)61M(21Y41L32S)61Y41L						N4H5F0S1	L1TMTN11GlcNAc	N,0;	0						7841.79	9460.48	11682.2
FN1_N528_12	DQCIVDDITYNVNDTFHK_N528_N4H4F1S0	01Y41Y41M(31M(21Y31F)41Y)61M61M			528	QLRDQCIVDDITYNVNDTFHKRHEEGHMLNC	DQCIVDDITYNVNDTFHK	N4H4F1S0	D1TMTC3CamN13GlcNAcK18TMT	N,0;	2	CII2,YII3,						2515.25	4072.19	2473.23
FN1_N528_13		01Y41Y41M(31M)61M(21Y41L)61Y31F							D1TMTC3CamN13GlcNAcK18TMT	N,0;	0							2515.25	4072.19	2473.23
FN1_N528_30		01Y(61F)41Y41M(31M)61M(21Y41L)61Y							D1TMTC3CamN13GlcNAcK18TMT	N,0;	1	BI2,					3615.17	2830.71	4502.47
FN1_N528_31		01Y(61F)41Y41M(31M41Y41L)61M61Y							D1TMTC3CamN13GlcNAcK18TMT	N,0;	0						3615.17	2830.71	4502.47
FN1_N542_4	HEEGHMLNCTCFGQGR_N542_N4H5F3S0	01Y(61F)41Y41M(31M)61M(21Y(31F)41L21F)61Y41L			542	VNDTFHKRHEEGHMLNCTCFGQGRGRWKCDP	HEEGHMLNCTCFGQGR	N4H5F3S0	H1TMTN8GlcNAcC9CamC11Cam	N,0;	0						2404.91	3212.7	4095.3
FN1_N542_5	HEEGHMLNCTCFGQGR_N542_N4H5F1S1	01Y(61F)41Y41M(31M)61M(21Y41L32S)61Y41L						N4H5F1S1	H1TMTN8GlcNAcC9CamC11Cam	N,0;	0						2404.91	3212.7	4095.3
FN1_N542_6		01Y41Y41M(31M)61M(21Y(31F)41L32S)61Y41L							H1TMTN8GlcNAcC9CamC11Cam	N,0;	0						2404.91	3212.7	4095.3
FN1_N542_13	HEEGHMLNCTCFGQGR_N542_N4H5F0S0	01Y41Y41M(31M)61M(21Y41L)61Y41L						N4H5F0S0	H1TMTN8GlcNAcC9CamC11Cam	N,0;	1	YI3,					3717.33	4381.79		1453.66
HLA-DRA_N143_9	FTPPVVNVTWLR_N143_N2H8F0S0	01Y41Y41M(31M21M)61M(31M21M)61M21M	P01903	HLA-DRA	143	NVLICFIDKFTPPVVNVTWLRNGKPVTTGVS	FTPPVVNVTWLR	N2H8F0S0	F1TMTN7GlcNAc	N,0;	0						3710.78	2887.63	3122.35	7130.08
HLA-DRA_N143_10		01Y41Y41M(31M21M21M)61M(31M21M)61M							F1TMTN7GlcNAc	N,0;	0						3710.78	2887.63	3122.35	7130.08
HLA-DRA_N143_11		01Y41Y41M(31M21M21M31G)61M(31M)61M							F1TMTN7GlcNAc	N,0;	0						3710.78	2887.63	3122.35	7130.08
HSPA13_N184_1	NSTIEAANLAGLK_N184_N2H8F0S0	01Y41Y41M(31M21M21M31G)61M(31M)61M	P48723	HSPA13	184	NAVISVPAEFDLKQRNSTIEAANLAGLKILR	NSTIEAANLAGLK	N2H8F0S0	N1GlcNAc@TMTK13TMT	N,0;	0						10059.6	11539.1	9970.98	6146.58
HYOU1_N869_11	NATLAEQAK_N869_N2H8F0S0	01Y41Y41M(31M21M)61M(31M21M)61M21M	Q9Y4L1	HYOU1	869	MTTLEKVINETWAWKNATLAEQAKLPATEKP	NATLAEQAK	N2H8F0S0	N1GlcNAc@TMTK9TMT	N,0;	0						3708.58	7854.72	9843.72	6035.83
HYOU1_N869_12		01Y41Y41M(31M21M21M)61M(31M21M)61M							N1GlcNAc@TMTK9TMT	N,0;	0						3708.58	7854.72	9843.72	6035.83
HYOU1_N931_4	AEPPLNASASDQGEK_N931_N4H3F1S0	01Y(61F)41Y41M(31M)(41Y)61M61Y			931	PRPKDKNGTRAEPPLNASASDQGEKVIPPAG	AEPPLNASASDQGEK	N4H3F1S0	A1TMTN6GlcNAcK15TMT	N,0;	0						12782	14280.1	3391.17	3237.8
HYOU1_N931_5		01Y(61F)41Y41M(31M41Y)61M61Y							A1TMTN6GlcNAcK15TMT	N,0;	0						12782	14280.1	3391.17	3237.8
IGF2R_N581_1	TNITLVCKPGDLESAPVLR_N581_N2H9F0S0	01Y41Y41M(31M21M21M)61M(31M21M)61M21M	P11717	IGF2R	581	YSDGDDCGHGKKIKTNITLVCKPGDLESAPV	TNITLVCKPGDLESAPVLR	N2H9F0S0	T1TMTN2GlcNAcC7CamK8TMT	N,0;	0						3930.92	5040.67		1648.21
IGF2R_N581_2		01Y41Y41M(31M21M21M31G)61M(31M21M)61M							T1TMTN2GlcNAcC7CamK8TMT	N,0;	0						3930.92	5040.67		1648.21
IGHA2_N205_1	TPLTANITK_N205_N2H8F0S0	01Y41Y41M(31M21M)61M(31M21M)61M21M	P01877	IGHA2	205	TCTAAHPELKTPLTANITKSGNTFRPEVHLL	TPLTANITK	N2H8F0S0	T1TMTN6GlcNAcK9TMT	N,1;	0						38487.1	2908.91	13630.8	3691.61
IGHA2_N205_2		01Y41Y41M(31M21M21M)61M(31M21M)61M							T1TMTN6GlcNAcK9TMT	N,1;	0						38487.1	2908.91	13630.8	3691.61
IGHG1_N180_1	EEQYNSTYR_N180_N2H9F0S0	01Y41Y41M(31M21M21M)61M(31M21M)61M21M	P01857	IGHG1	180	VEVHNAKTKPREEQYNSTYRVVSVLTVLHQD	EEQYNSTYR	N2H9F0S0	E1TMTN5GlcNAc	N,0;	0						28591.6	27526.1	3924.89	61418.6
IGHG1_N180_2		01Y41Y41M(31M21M21M31G)61M(31M21M)61M							E1TMTN5GlcNAc	N,0;	0						28591.6	27526.1	3924.89	61418.6
IGHG1_N180_3		01Y41Y41M(31M21M21M31G31G)61M(31M)61M							E1TMTN5GlcNAc	N,0;	0						28591.6	27526.1	3924.89	61418.6
IGHG1_N180_13	EEQYNSTYR_N180_N2H7F0S0	01Y41Y41M(31M)61M(31M21M)61M21M						N2H7F0S0	E1TMTN5GlcNAc	N,2;	0						27989.1	25136	13685.9	36864.5
IGHG1_N180_18	EEQYNSTYR_N180_N2H5F0S0	01Y41Y41M(31M)61M(31M)61M						N2H5F0S0	E1TMTN5GlcNAc	N,0;	7	BI1,BII1,BIII1,BI2,02XI1,YI1,YI2,YI3,YI1,					13552.4	5383.56	4518.41	11331.5
IGHG1_N180_21	EEQYNSTYR_N180_N4H3F1S0	01Y(61F)41Y41M(31M41Y)61M61Y						N4H3F1S0	E1TMTN5GlcNAc	N,0;	0							196338	379119	1.1613e+06
IGHG1_N180_22		01Y41Y41M(31M)61M(21Y31F)61Y							E1TMTN5GlcNAc	N,0;	2	CI2,YI3,						196338	379119	1.1613e+06
IGHG1_N180_23	EEQYNSTYR_N180_N5H3F1S0	01Y41Y41M(31M41Y)61M(21Y31F)61Y						N5H3F1S0	E1TMTN5GlcNAc	N,0;	0						5189.74	5535.82	7955.23	39228.4
IGHG1_N180_12	EEQYNSTYR_N180_N2H8F0S0	01Y41Y41M(31M21M21M31G)61M(31M)61M						N2H8F0S0	E1TMTN5GlcNAc	N,0;	0						18988	19060.2	5848.65	31498.5
IGHG1_N180_25		01Y41Y41M(31M21M)61M(31M21M)61M21M							E1TMTN5GlcNAc	N,0;	0						16493.8	11579.7	3707	27414.2
IGHG1_N180_26		01Y41Y41M(31M21M21M)61M(31M21M)61M							E1TMTN5GlcNAc	N,0;	0						16493.8	11579.7	3707	27414.2
IGHG2_N176_3	EEQFNSTFR_N176_N2H8F0S0	01Y41Y41M(31M21M)61M(31M21M)61M21M	P01859	IGHG2	176	VEVHNAKTKPREEQFNSTFRVVSVLTVVHQD	EEQFNSTFR	N2H8F0S0	E1TMTN5GlcNAc	N,1;	0						21876.4	14617.2	22440.9	16719
IGHG2_N176_4		01Y41Y41M(31M21M21M)61M(31M21M)61M							E1TMTN5GlcNAc	N,1;	0						21876.4	14617.2	22440.9	16719
IGHG2_N176_5	EEQFNSTFR_N176_N2H7F0S0	01Y41Y41M(31M)61M(31M21M)61M21M						N2H7F0S0	E1TMTN5GlcNAc	N,0;	1	YI3,					10147.5	5026.4	5416.97	7524.61
IGHG2_N176_6		01Y41Y41M(31M21M)61M(31M21M)61M							E1TMTN5GlcNAc	N,0;	2	BI2,YI3,					10147.5	5026.4	5416.97	7524.61
IGHG2_N176_12	EEQFNSTFR_N176_N2H9F0S0	01Y41Y41M(31M21M21M)61M(31M21M)61M21M						N2H9F0S0	E1TMTN5GlcNAc	N,1;	0						46879.2	45938.2	37691.8	39935.9
IGHG2_N176_13		01Y41Y41M(31M21M21M31G)61M(31M21M)61M							E1TMTN5GlcNAc	N,1;	0						46879.2	45938.2	37691.8	39935.9
IGHG3_N227_8	EEQYNSTFR_N227_N2H8F0S0	01Y41Y41M(31M21M)61M(31M21M)61M21M	P01860	IGHG3	227	VEVHNAKTKPREEQYNSTFRVVSVLTVLHQD	EEQYNSTFR	N2H8F0S0	E1TMTN5GlcNAc	N,1;	1	YI3,					128990	232601	16188.2	39630.8
IGHG3_N227_9		01Y41Y41M(31M21M21M)61M(31M21M)61M							E1TMTN5GlcNAc	N,1;	0						128990	232601	16188.2	39630.8
IGHG3_N227_10	EEQYNSTFR_N227_N2H7F0S0	01Y41Y41M(31M21M)61M(31M21M)61M						N2H7F0S0	E1TMTN5GlcNAc	N,0;	2	BI2,YI3,					30568.9	33920.9	5607.34	4640.67
IGHG3_N227_11		01Y41Y41M(31M21M21M)61M(31M)61M							E1TMTN5GlcNAc	N,0;	2	BI2,BIII3,YI3,YIII3,					30568.9	33920.9	5607.34	4640.67
IGHG4_N177_6	EEQFNSTYR_N177_N2H8F0S0	01Y41Y41M(31M21M)61M(31M21M)61M21M	P01861	IGHG4	177	VEVHNAKTKPREEQFNSTYRVVSVLTVLHQD	EEQFNSTYR	N2H8F0S0	E1TMTN5GlcNAc	N,1;	1	YI3,					128990	232601	16188.2	39630.8
IGHG4_N177_7		01Y41Y41M(31M21M21M)61M(31M21M)61M							E1TMTN5GlcNAc	N,1;	0						128990	232601	16188.2	39630.8
IGHG4_N177_8	EEQFNSTYR_N177_N2H7F0S0	01Y41Y41M(31M21M)61M(31M21M)61M						N2H7F0S0	E1TMTN5GlcNAc	N,0;	2	BI2,YI3,					30568.9	33920.9	5607.34	4640.67
IGHG4_N177_9		01Y41Y41M(31M21M21M)61M(31M)61M							E1TMTN5GlcNAc	N,0;	2	BI2,BIII3,YI3,YIII3,					30568.9	33920.9	5607.34	4640.67
IGHM_N209_4	GLTFQQNASSMCVPDQDTAIR_N209_N4H6F2S0	01Y(61F)41Y41M(31M(21Y(31F)41L)41Y41L)61M61M	P01871	IGHM	209	MFTCRVDHRGLTFQQNASSMCVPDQDTAIRV	GLTFQQNASSMCVPDQDTAIR	N4H6F2S0	G1TMTN7GlcNAcC12Cam	N,0;	0							2505.32	2458.39	4018.88
IGHM_N209_5		01Y(61F)41Y41M(31M41Y(31F)41L31Y)61M(31M)61M							G1TMTN7GlcNAcC12Cam	N,0;	0							2505.32	2458.39	4018.88
IGHM_N209_20	GLTFQQNASSMCVPDQDTAIR_N209_N5H4F1S1	01Y41Y41M(31M)(41Y)61M(21Y41L32S)61Y31F						N5H4F1S1	G1TMTN7GlcNAcC12Cam	N,0;	0						3267.73		4725.83	7139.34
IGHM_N209_21		01Y41Y41M(31M41Y)61M(21Y(31F)41L32S)61Y							G1TMTN7GlcNAcC12Cam	N,0;	0						3267.73		4725.83	7139.34
IGHM_N209_22		01Y41Y41M(31M41Y)61M(21Y41L32S)61Y31F							G1TMTN7GlcNAcC12Cam	N,0;	0						3267.73		4725.83	7139.34
IGHM_N46_5	NNSDISSTR_N46_N2H8F0S0	01Y41Y41M(31M21M)61M(31M21M)61M21M			46	QDFLPDSITFSWKYKNNSDISSTRGFPSVLR	NNSDISSTR	N2H8F0S0	N1GlcNAc@TMT	N,0;	0						18792.3	5413.42	17220.5	13294.2
IGHM_N46_6		01Y41Y41M(31M21M21M)61M(31M21M)61M							N1GlcNAc@TMT	N,0;	0						18792.3	5413.42	17220.5	13294.2
IGHM_N46_7		01Y41Y41M(31M21M21M31G)61M(31M)61M							N1GlcNAc@TMT	N,0;	0						18792.3	5413.42	17220.5	13294.2
IGHM_N46_8	YKNNSDISSTR_N46_N2H9F0S0	01Y41Y41M(31M21M21M)61M(31M21M)61M21M						N2H9F0S0	Y1TMTK2TMTN3GlcNAc	N,1;	0						29640.9	4984.04	21807.2	14226.7
IGHM_N46_9		01Y41Y41M(31M21M21M31G31G)61M(31M)61M							Y1TMTK2TMTN3GlcNAc	N,1;	0						29640.9	4984.04	21807.2	14226.7
IGHM_N46_10	YKNNSDISSTR_N46_N2H8F0S0	01Y41Y41M(31M21M)61M(31M21M)61M21M						N2H8F0S0	Y1TMTK2TMTN3GlcNAc	N,0;	0						37378.7	10833.7	13461.3	19739.8
IGHM_N46_11		01Y41Y41M(31M21M21M)61M(31M21M)61M							Y1TMTK2TMTN3GlcNAc	N,0;	0						37378.7	10833.7	13461.3	19739.8
ITGB2_N642_5	NCSAACPGLQLSNNPVK_N642_N4H4F3S0	01Y(61F)41Y41M(31M(21Y31F)41Y31F)61M61M	P05107	ITGB2	642	SCAECLKFEKGPFGKNCSAACPGLQLSNNPV	NCSAACPGLQLSNNPVK	N4H4F3S0	N1GlcNAc@TMTC2CamC6CamK17TMT	N,0;	2	BI2,BI2,						9157.37	11996.3	2884.92
ITGB2_N642_6		01Y(61F)41Y41M(31M41Y)61M21Y(31F)41L21F							N1GlcNAc@TMTC2CamC6CamK17TMT	N,0;	1	BII2,						9157.37	11996.3	2884.92
ITGB2_N642_8	NCSAACPGLQLSNNPVK_N642_N2H7F0S0	01Y41Y41M(31M)61M(31M21M)61M21M						N2H7F0S0	N1GlcNAc@TMTC2CamC6CamK17TMT	N,0;	0						4476.59	8193.49	3862.33	2107.81
ITGB2_N642_9		01Y41Y41M(31M21M)61M(31M21M)61M							N1GlcNAc@TMTC2CamC6CamK17TMT	N,0;	1	BI2,					4476.59	8193.49	3862.33	2107.81
ITGB2_N642_10		01Y41Y41M(31M21M21M)61M(31M)61M							N1GlcNAc@TMTC2CamC6CamK17TMT	N,0;	1	BI2,BIII3,					4476.59	8193.49	3862.33	2107.81
ITGB2_N642_11	NCSAACPGLQLSNNPVK_N642_N3H6F0S0	01Y41Y41M(31M41Y41L)61M(31M)61M						N3H6F0S0	N1GlcNAc@TMTC2CamC6CamK17TMT	N,0;	8	BI1,BII1,BIII1,BI2,BIII2,BIII3,02XI1,YI1,YIII3,YIII4,					2633.16	9405.34	3989.65	6347.43
JCHAIN_N71_1	ENISDPTSPLR_N71_N2H8F0S0	01Y41Y41M(31M21M)61M(31M21M)61M21M	P01591	JCHAIN	71	VERNIRIIVPLNNRENISDPTSPLRTRFVYH	ENISDPTSPLR	N2H8F0S0	E1TMTN2GlcNAc	N,2;	0						2082.77	3160.64	3472.69
JCHAIN_N71_2		01Y41Y41M(31M21M21M)61M(31M21M)61M							E1TMTN2GlcNAc	N,2;	0						2082.77	3160.64	3472.69
LAMP1_N261_21	LLNINPNK_N261_N3H5F3S0	01Y(61F)41Y41M(31M21Y(31F)41L21F)61M61M	P11279	LAMP1	261	RKDNTTVTRLLNINPNKTSASGSCGAHLVTL	LLNINPNK	N3H5F3S0	L1TMTN7GlcNAcK8TMT	N,0;	1	25AII3,					8175.98	4829.99	2682.5	2647.37
LAMP1_N261_22	LLNINPNK_N261_N3H5F1S1	01Y(61F)41Y41M(31M41Y41L32S)61M61M						N3H5F1S1	L1TMTN7GlcNAcK8TMT	N,0;	2	14AII3,BII3,					8175.98	4829.99	2682.5	2647.37
LAMP1_N261_23		01Y41Y41M(31M21Y(31F)41L32S)61M61M							L1TMTN7GlcNAcK8TMT	N,0;	4	YI1,YI2,YII3,YI1,					8175.98	4829.99	2682.5	2647.37
LGALS3BP_N551_5	AAIPSALDTNSSK_N551_N4H5F1S0	01Y41Y41M(31M)61M(21Y(31F)41L)61Y41L	Q08380	LGALS3BP	551	DFEGWKAAIPSALDTNSSKSTSSFPCPAGHF	AAIPSALDTNSSK	N4H5F1S0	A1TMTN10GlcNAcK13TMT	N,0;	0						2501.7	3326.58	4598.23	2981.6
LUM_N127_1	LHINHNNLTESVGPLPK_N127_N5H4F1S0	01Y41Y41M(31M41Y(31F)41L31Y)61M61Y	P51884	LUM	127	FSKLKQLKKLHINHNNLTESVGPLPKSLEDL	LHINHNNLTESVGPLPK	N5H4F1S0	L1TMTN7GlcNAcK17TMT	N,0;	0							1976.77	12082.8	1705.34
MPO_N483_2	SYNDSVDPR_N483_N2H3F1S0	01Y(61F)41Y41M(31M)61M	P05164	MPO	483	GPTAMRKYLPTYRSYNDSVDPRIANVFTNAF	SYNDSVDPR	N2H3F1S0	S1TMTN3GlcNAc	N,2;	6	BI1,BII1,BI2,02XI1,BI3,YI1,YI3,YII3,					25168.2	276725	178737	26923.7
NAA40_N114_1	AWYLIAWENSSVPVAFSHFR_N114_N2H8F0S0	01Y41Y41M(31M21M)61M(31M21M)61M21M	Q86UY6	NAA40	114	EEMTDDRAWYLIAWENSSVPVAFSHFRFDVE	AWYLIAWENSSVPVAFSHFR	N2H8F0S0	A1TMTN9GlcNAc	N,1;	1	03AI4,					2222.6	2840.81	6333.01
NAA40_N114_2		01Y41Y41M(31M21M21M)61M(31M21M)61M							A1TMTN9GlcNAc	N,1;	0						2222.6	2840.81	6333.01
NAA40_N114_3		01Y41Y41M(31M21M21M31G)61M(31M)61M							A1TMTN9GlcNAc	N,1;	0						2222.6	2840.81	6333.01
OLFML1_N138_3	TLLNASCDNMLMGIK_N138_N5H4F1S0	01Y(61F)41Y41M(31M41Y)61M(21Y41L)61Y	Q6UWY5	OLFML1	138	LLQEAEEEKKIRTLLNASCDNMLMGIKSLKI	TLLNASCDNMLMGIK	N5H4F1S0	T1TMTN4GlcNAcC7CamK15TMT	N,0;	0						2119.93		4217.89	1773.57
OLFML1_N138_4		01Y(61F)41Y41M(31M41Y41L)(41Y)61M61Y							T1TMTN4GlcNAcC7CamK15TMT	N,0;	0						2119.93		4217.89	1773.57
PTPRC_N380_3	FTNASK_N380_N5H4F0S0	01Y41Y41M(31M41Y)61M(21Y41L)61Y	P08575	PTPRC	380	YKCDSEILYNNHKFTNASKIIKTDFGSPGEP	FTNASK	N5H4F0S0	F1TMTN3GlcNAcK6TMT	N,0;	0						47480.1	38811.5	18158.7	45952.7
PTPRC_N380_4		01Y41Y41M(31M41Y41L31Y)61M61Y							F1TMTN3GlcNAcK6TMT	N,0;	0						47480.1	38811.5	18158.7	45952.7
SEL1L3_N527_4	NQNESVSEIGGK_N527_N2H8F0S0	01Y41Y41M(31M21M)61M(31M21M)61M21M	Q68CR1	SEL1L3	527	QALLEMDLLTVPRNQNESVSEIGGKIFEKAV	NQNESVSEIGGK	N2H8F0S0	N1TMTN3GlcNAcK12TMT	N,1;	0						12376.4		9802.8	3635.39
SEL1L3_N527_5		01Y41Y41M(31M21M21M)61M(31M21M)61M							N1TMTN3GlcNAcK12TMT	N,1;	0						12376.4		9802.8	3635.39
SERPINA1_N271_7	YLGNATAIFFLPDEGK_N271_N4H5F2S0	01Y(61F)41Y41M(31M41Y(31F)41L)61M61Y41L	P01009	SERPINA1	271	CKKLSSWVLLMKYLGNATAIFFLPDEGKLQH	YLGNATAIFFLPDEGK	N4H5F2S0	Y1TMTN4GlcNAcK16TMT	N,1;	0							2720.59	11226.6	8867.01
SERPINA1_N271_8		01Y41Y41M(31M41Y41L)61M21Y(31F)41L21F							Y1TMTN4GlcNAcK16TMT	N,1;	0							2720.59	11226.6	8867.01
SERPINA1_N271_9		01Y(61F)41Y41M(31M41Y41L)61M61Y41L21F							Y1TMTN4GlcNAcK16TMT	N,0;	0							2044.12	9070.48	2361.14
SERPINA1_N271_12	YLGNATAIFFLPDEGK_N271_N4H5F4S0	01Y41Y41M(31M)61M(21Y(31F)41L21F)61Y(31F)41L21F						N4H5F4S0	Y1TMTN4GlcNAcK16TMT	N,0;	0							2121.83	4709.84	1662.51
SERPINA1_N271_13		01Y41Y41M(31M21Y(31F)41L21F)61M21Y(31F)41L21F							Y1TMTN4GlcNAcK16TMT	N,0;	0							2121.83	4709.84	1662.51
SERPINA1_N271_17	YLGNATAIFFLPDEGK_N271_N4H6F3S0	01Y41Y41M(31M(21Y(31F)41L21F)41Y(31F)41L)61M61M						N4H6F3S0	Y1TMTN4GlcNAcK16TMT	N,0;	0							2663.04	12180	3015.13
SERPINA1_N271_18		01Y41Y41M(31M(21Y(31F)41L21F)41Y31F)61M(31M)61M							Y1TMTN4GlcNAcK16TMT	N,0;	0							2663.04	12180	3015.13
SERPINA3_N127_1	TLNQSSDELQLSMGNAMFVK_N127_N4H5F2S0	01Y(61F)41Y41M(31M41Y(31F)41L)61M61Y41L	P01011	SERPINA3	127	EAEIHQSFQHLLRTLNQSSDELQLSMGNAMF	TLNQSSDELQLSMGNAMFVK	N4H5F2S0	T1TMTN3GlcNAcK20TMT	N,0;	0							9256.75	4318.06	2344.98
SERPINA3_N127_2		01Y41Y41M(31M41Y41L)61M21Y(31F)41L21F							T1TMTN3GlcNAcK20TMT	N,0;	0							9256.75	4318.06	2344.98
SERPING1_N238_1	DTFVNASR_N238_N2H8F0S0	01Y41Y41M(31M21M)61M(31M21M)61M21M	P05155	SERPING1	238	QIFHSPDLAIRDTFVNASRTLYSSSPRVLSN	DTFVNASR	N2H8F0S0	D1TMTN5GlcNAc	N,1;	0						3815.34	2398.18	3210.14	1579.54
SERPING1_N238_2		01Y41Y41M(31M21M21M)61M(31M21M)61M							D1TMTN5GlcNAc	N,1;	0						3815.34	2398.18	3210.14	1579.54
SLC12A7_N312_1	SAFDPPDIPVCLLGNR_N312_N2H9F0S0	01Y41Y41M(31M21M21M)61M(31M21M)61M21M	Q9Y666	SLC12A7	312	KSAFDPPDIPVCLLGNRTLSRRSFDACVKAY	SAFDPPDIPVCLLGNR	N2H9F0S0	S1TMTC11CamN15GlcNAc	N,2;	0							4710.59	5103.75	2119.03
SLC12A7_N312_2		01Y41Y41M(31M21M21M31G)61M(31M21M)61M							S1TMTC11CamN15GlcNAc	N,2;	0							4710.59	5103.75	2119.03
TF_N432_1	CGLVPVLAENYNK_N432_N4H5F2S0	01Y(61F)41Y41M(31M(21Y41L)41Y31F)61M61M	P02787	TF	432	IAGKCGLVPVLAENYNKSDNCEDTPEAGYFA	CGLVPVLAENYNK	N4H5F2S0	C1TMT@CamN12GlcNAcK13TMT	N,1;	0						3617.9		2409.13	9193.53
TF_N432_2		01Y(61F)41Y41M(31M41Y(31F)41L)61M61Y41L							C1TMT@CamN12GlcNAcK13TMT	N,1;	0						3617.9		2409.13	9193.53
TF_N432_3	CGLVPVLAENYNK_N432_N4H6F1S1	01Y(61F)41Y41M(31M(21Y41L32S)41Y41L)61M61M						N4H6F1S1	C1TMT@CamN12GlcNAcK13TMT	N,1;	0						3195.37	4741.38		10738.1
TF_N432_6		01Y(61F)41Y41M(31M41Y41L32S)(41Y)61M(31M)61M							C1TMT@CamN12GlcNAcK13TMT	N,1;	0						3195.37	4741.38		10738.1

## Sheet: 4 OA specific N-glycopeptides
OA-specific N-glycopeptides detected in no less than 75% of OA samples, but not in any RA sample.
GP ID	N-glycopeptides	Suggested glycan structure	Accession Number	Gene name	GlycoSite	sequence window	p-Seq.	Composition	p-PTMs	Gly-bracket	GF score	Structure-diagnostic ions	OA1	OA2	OA3	OA4	RA1	RA2	RA3	RA4
ASPH_N452_9	LVQLFPNDTSLK_N452_N4H3F1S0	01Y(61F)41Y41M(31M41Y)61M61Y	Q12797	ASPH	452	RGSLLTLQRLVQLFPNDTSLKNDLGVGYLLI	LVQLFPNDTSLK	N4H3F1S0	L1TMTN7GlcNAcK12TMT	N,0;	0		3480.63	3073.52	1753.5
ASPH_N452_10		01Y41Y41M(31M)61M(21Y31F)61Y							L1TMTN7GlcNAcK12TMT	N,0;	2	CI2,YI3,	3480.63	3073.52	1753.5
BGN_N270_18	MIENGSLSFLPTLR_N270_N4H5F1S0	01Y(61F)41Y41M(31M41Y41L)(41Y)61M61M	P21810	BGN	270	LYRLGLGHNQIRMIENGSLSFLPTLRELHLD	MIENGSLSFLPTLR	N4H5F1S0	M1TMTN4GlcNAc	N,0;	0		3429.69	4740.94		3870.28
BGN_N270_19		01Y(61F)41Y41M(31M41Y41L)61M61Y41L							M1TMTN4GlcNAc	N,0;	0		3429.69	4740.94		3870.28
PSAP_N426_4	NSTKQEILAALEK_N426_N2H5F0S0	01Y41Y41M(31M)61M(31M)61M	P07602	PSAP	426	VCKKLVGYLDRNLEKNSTKQEILAALEKGCS	NSTKQEILAALEK	N2H5F0S0	N1GlcNAc@TMTK4TMTK13TMT	N,0;	2	BI1,BII1,BIII1,BI2,	3998.42	2286.89	2153.61	2485.87
SCARA5_N254_1	VLVSNASEDTR_N254_N5H4F1S0	01Y41Y41M(31M41Y(31F)41L31Y)61M61Y	Q6ZMJ2	SCARA5	254	ALHRTRLQDLRVLVSNASEDTRRLRLAHVGM	VLVSNASEDTR	N5H4F1S0	V1TMTN5GlcNAc	N,0;	0			2688.85	2956.46	3257.28
SCARA5_N254_2		01Y41Y41M(31M41Y)61M(21Y41L)61Y31F							V1TMTN5GlcNAc	N,0;	0			2688.85	2956.46	3257.28
