# Supplementary material for: Integrative Proteomics and N-Glycoproteomics Analyses of Rheumatoid Arthritis Synovium Reveal Immune-Associated Glycopeptides
Source: Mol Cell Proteomics. 2023 Apr 4;22(5):100540. doi: 10.1016/j.mcpro.2023.100540 (PMC10176071; doi:10.1016/j.mcpro.2023.100540)
Supplement: Supplemental Table S7 [file mmc8.xlsx]

## Sheet: 20 glycopeptides
20 significantly differentially expressed N-glycopeptides between RA and OA whose prototype peptides had antigenic index more than 1.
GP ID	N-glycopeptides	p-Seq.	Composition	sequence window	Flexibility (Karplus-Schulz)	β turn (Garnier-Robson)	Hydrophilicity (Kyte-Doolittle)	Protein surface accessibility (Emini)	Antigen index (Jameson-Wolf)	OA1	OA2	OA3	OA4	RA1	RA2	RA3	RA4
IGSF10_N2147_1	IRQSNK_N2147_N2H9F0S0	IRQSNK	N2H9F0S0	VHLTVITAAPRIRQSNKTNKRIKAGDTAVLD	YES	YES	2.2	3.97	3.06	36518.7	36686.8	29265.2	21491.3	58411	89607.3	58893.9	40241.3
IGSF10_N2147_2		IRQSNK								36518.7	36686.8	29265.2	21491.3	58411	89607.3	58893.9	40241.3
LAMP1_N261_24	LLNINPNK_N261_N3H4F1S1	LLNINPNK	N3H4F1S1	RKDNTTVTRLLNINPNKTSASGSCGAHLVTL	YES	YES	1.24	3.55	2.8	6126.32	3162.09	4143.94	2765.71	13206.2	22075.1	25926.2	12213.3
LAMP1_N261_25		LLNINPNK								6126.32	3162.09	4143.94	2765.71	13206.2	22075.1	25926.2	12213.3
MOXD2P_N404_1	NGTQLR_N404_N2H9F0S0	NGTQLR	N2H9F0S0	HTHLAGRALQAVQYRNGTQLRKICKDDSYDF	YES	YES	1.04	2.8	2.3	119087	83584.7	86257.6	72889.2	186378	170167	150901	89976.3
MOXD2P_N404_2		NGTQLR								119087	83584.7	86257.6	72889.2	186378	170167	150901	89976.3
PTCH2_N812_1	NGSEDGALAYK_N812_N4H7F0S0	NGSEDGALAYK	N4H7F0S0	DQDWASGRITRHSYRNGSEDGALAYKLLIQT	YES	YES	2.39	2.6	3.4	21468.6	21093.8	29753.9	17476.1	56512.4	81838.7	35356.5	43490.3
PTCH2_N812_2		NGSEDGALAYK								21468.6	21093.8	29753.9	17476.1	56512.4	81838.7	35356.5	43490.3
CD163_N1001_3	GNESSLWDCPAR_N1001_N2H9F0S0	GNESSLWDCPAR	N2H9F0S0	QGTGPIWLNEVKCKGNESSLWDCPARRWGHS	YES	YES	1.17	2.27	2.72					4228.09	4576.86	5844.42
CD163_N1001_4		GNESSLWDCPAR												4228.09	4576.86	5844.42
CRELD2_N190_1	NETHSICTACDESCK_N190_N2H7F0S0	NETHSICTACDESCK	N2H7F0S0	PLCTDCMDGYFSSLRNETHSICTACDESCKT	YES	YES	1.56	2.03	1.3		2736.72			11376.3	4584.91	3046.63	7551.19
CRELD2_N190_2		NETHSICTACDESCK									2736.72			11376.3	4584.91	3046.63	7551.19
CYBB_N132_1	VNNSDPYSVALSELGDR_N132_N2H8F0S0	VNNSDPYSVALSELGDR	N2H8F0S0	IAHLFNVEWCVNARVNNSDPYSVALSELGDR	YES	YES	1.66	1.93	3.4					2292.69	3364.25		1347.43
CYBB_N132_2		VNNSDPYSVALSELGDR												2292.69	3364.25		1347.43
IGHG3_N227_5	EEQYNSTFR_N227_N2H9F0S0	EEQYNSTFR	N2H9F0S0	VEVHNAKTKPREEQYNSTFRVVSVLTVLHQD	YES	YES	2.06	1.68	1.82				9348.27	74118.1	194046		30211.8
IGHG3_N227_6		EEQYNSTFR											9348.27	74118.1	194046		30211.8
IGHG3_N227_7		EEQYNSTFR											9348.27	74118.1	194046		30211.8
IGHG3_N227_8	EEQYNSTFR_N227_N2H8F0S0	EEQYNSTFR	N2H8F0S0											128990	232601	16188.2	39630.8
IGHG3_N227_9		EEQYNSTFR												128990	232601	16188.2	39630.8
IGHG3_N227_10	EEQYNSTFR_N227_N2H7F0S0	EEQYNSTFR	N2H7F0S0											30568.9	33920.9	5607.34	4640.67
IGHG3_N227_11		EEQYNSTFR												30568.9	33920.9	5607.34	4640.67
IGHM_N46_5	NNSDISSTR_N46_N2H8F0S0	NNSDISSTR	N2H8F0S0	QDFLPDSITFSWKYKNNSDISSTRGFPSVLR	YES	YES	1.87	4.16	3					18792.3	5413.42	17220.5	13294.2
IGHM_N46_6		NNSDISSTR												18792.3	5413.42	17220.5	13294.2
IGHM_N46_7		NNSDISSTR												18792.3	5413.42	17220.5	13294.2
IGHM_N46_8	YKNNSDISSTR_N46_N2H9F0S0	YKNNSDISSTR	N2H9F0S0											29640.9	4984.04	21807.2	14226.7
IGHM_N46_9		YKNNSDISSTR												29640.9	4984.04	21807.2	14226.7
JCHAIN_N71_1	ENISDPTSPLR_N71_N2H8F0S0	ENISDPTSPLR	N2H8F0S0	VERNIRIIVPLNNRENISDPTSPLRTRFVYH	YES	YES	2.21	1.96	3.06					2082.77	3160.64	3472.69
JCHAIN_N71_2		ENISDPTSPLR												2082.77	3160.64	3472.69
LAMP1_N261_21	LLNINPNK_N261_N3H5F3S0	LLNINPNK	N3H5F3S0	RKDNTTVTRLLNINPNKTSASGSCGAHLVTL	YES	YES	1.24	3.55	2.8					8175.98	4829.99	2682.5	2647.37
LAMP1_N261_22	LLNINPNK_N261_N3H5F1S1	LLNINPNK	N3H5F1S1											8175.98	4829.99	2682.5	2647.37
LAMP1_N261_23		LLNINPNK												8175.98	4829.99	2682.5	2647.37
MPO_N483_2	SYNDSVDPR_N483_N2H3F1S0	SYNDSVDPR	N2H3F1S0	GPTAMRKYLPTYRSYNDSVDPRIANVFTNAF	YES	YES	1.67	1.29	2.52					25168.2	276725	178737	26923.7
PRKCSH_N476	YEQGTGCWQGPNR_N476_N2H5F0S0	YEQGTGCWQGPNR	N2H5F0S0	SAMKYEQGTGCWQGPNRSTTVRLLCGKETMV	YES	YES	1.84	2.14	2.8		3750.51			8171.64	3336.15	10544.8	5965.46
TF_N432_1	CGLVPVLAENYNK_N432_N4H5F2S0	CGLVPVLAENYNK	N4H5F2S0	IAGKCGLVPVLAENYNKSDNCEDTPEAGYFA	YES	YES	2.41	4.16	3.4					3617.9		2409.13	9193.53
TF_N432_2		CGLVPVLAENYNK												3617.9		2409.13	9193.53
TF_N432_3	CGLVPVLAENYNK_N432_N4H6F1S1	CGLVPVLAENYNK	N4H6F1S1											3195.37	4741.38		10738.1
TF_N432_6		CGLVPVLAENYNK												3195.37	4741.38		10738.1
THY1_N79_6	TNFTSK_N79_N6H6F1S0	TNFTSK	N6H6F1S0	FGTVGVPEHTYRSRTNFTSKYNMKVLYLSAF	YES	YES	1.84	1.75	1.56			5459.99		12137.2	8838.33	7775.22	7775.77

## Sheet: 146 prototype peptides
Antigenicity analysis results of 146 prototype peptides derived from differentially expressed N-glycopeptides between RA and OA.
GP glycosites	sequence window	Flexibility (Karplus-Schulz)	β turn (Garnier-Robson)	Hydrophilicity (Kyte-Doolittle)	Protein surface accessibility (Emini)	Antigen index (Jameson-Wolf)
APMAP_N160	DEPVCGRPLGIRAGPNGTLFVADAYKGLFEV	YES	YES	0.3	0.664	1.49
ASIC5_N405	SFPSQKALKYLSKKLNQSRKYIRENLVKIEI	YES	NO	2.33	2.76	1.86
ATP6V0E1_N70	AILAQLNPLFGPQLKNETIWYLKYHWPXXXX	YES	NO	1.03	1.07	1.84
CACNA2D1_N324	QANVRNKKVLKDAVNNITAKGITDYKKGFSF	NO	NO	0.311	0.45	-0.6
CD163_N123	AGSGRIWMDHVSCRGNESALWDCKHDGWGKH	YES	YES	0.6	1.68	3.4
CD44_N57	YSISRTEAADLCKAFNSTLPTMAQMEKALSI	YES	NO	-0.0444	0.514	0.25
CD47_N73	WKFKGRDIYTFDGALNKSTVPTDFSSAKIEV	YES	YES	0.333	1.19	2.8
CD74_N136	GALPQGPMQNATKYGNMTEDHVMHLLQNADP	YES	NO	1.73	1.41	1.28
CEMIP2_N914	IGFLMKNSWQITPRNNISLVKFGPHVSLNVF	YES	YES	0.233	0.9	1.97
COL6A2_N140	ISSFRRGTFTDCALANMTEQIRQDRSKGTVH	NO	NO	-0.0667	0.76	-0.3
CTSC_N53	TWVFQVGSSGSQRDVNCSVMGPQEKKVVVYL	NO	NO	0.333	0.244	0.7
CTSZ_N184	QCGTCNEFKECHAIRNYTLWRVGDYGSLSGR	NO	YES	0.444	0.944	-0.2
DACH1	QVRILRGLGAIQPGVNRCKLISRKDFETLYN	YES	NO	0.767	0.569	2.3
DMD_N2899	LYQEPRELPPEERAQNVTRLLRKQAEEVNTE	YES	NO	1.16	1.35	0.9
EEA1_N538	QKIQNLEALLQKSKENISLLEKEREDLYAKI	YES	NO	0.478	0.989	0.45
HLA-DRA_N143	NVLICFIDKFTPPVVNVTWLRNGKPVTTGVS	NO	NO	-0.9	0.229	-0.6
HSP90B1_N62	EVVQREEEAIQLDGLNASQIRELREKSEKFA	YES	NO	-0.244	0.705	1.05
HYOU1_N862	QIFTEVEMTTLEKVINETWAWKNATLAEQAK	NO	NO	0.611	0.504	0.1
HYOU1_N869	MTTLEKVINETWAWKNATLAEQAKLPATEKP	NO	NO	0.0778	0.932	-0.6
HYOU1_N931	PRPKDKNGTRAEPPLNASASDQGEKVIPPAG	NO	NO	0.489	0.643	0.9
IGHG1_N180	VEVHNAKTKPREEQYNSTYRVVSVLTVLHQD	YES	YES	2.51	3.03	0.8
IGSF10_N2147	VHLTVITAAPRIRQSNKTNKRIKAGDTAVLD	YES	YES	2.2	3.97	3.06
ITGAM_N692	DLALDSGRPHSRAVFNETKNSTRRQTQVLGL	YES	NO	1.2	1.18	1.82
ITGAM_N900	VDSKASLGNKLLLKANVTSENNMPRTNKTEF	YES	NO	-0.133	1.07	0
ITGB2_N642	SCAECLKFEKGPFGKNCSAACPGLQLSNNPV	NO	YES	0.144	0.529	0.64
KIF18A_N858	TADVNSGFAKRVRQDNSSEKHLQENKPTMEH	YES	NO	2.2	3.32	3
LAMP1_N261	RKDNTTVTRLLNINPNKTSASGSCGAHLVTL	YES	YES	1.24	3.55	2.8
LAMP1_N322	NTILPDARDPAFKAANGSLRALQATVGNSYK	YES	NO	0.322	0.411	0.85
LGMN_N167	GILVFPNEDLHVKDLNETIHYMYKHKMYRKM	YES	NO	0.644	0.89	0.75
LRP1_N4075	YWADAKLSVIGSIRLNGTDPIVAADSKRGLS	YES	YES	0.744	1.42	2.36
LRP1_N729	YWVDAFYDRIETILLNGTDRKIVYEGPELNH	YES	YES	0.133	0.598	1.27
LRP1B_N1983	YWTDHGFNLIEVARLNGSFRYVIISQGLDQP	YES	YES	0.122	0.684	0.95
LUM_N127	FSKLKQLKKLHINHNNLTESVGPLPKSLEDL	YES	NO	1.16	1.66	2.16
MOXD2P_N404	HTHLAGRALQAVQYRNGTQLRKICKDDSYDF	YES	YES	1.04	2.8	2.3
MRC1_N104	YACDSKSEFQKWECKNDTLLGIKGEDLFFNY	YES	YES	0.656	0.785	3.1
MTA2_N31	NSSSNPYLVRRIEELNKTANGNVEAKVVCLF	YES	NO	0.944	1.54	0.9
NCSTN_N45	LCRGNSVERKIYIPLNKTAPCVRLLNATHQI	YES	YES	0.278	1.37	0.7
NCSTN_N530	PQTVTRLLYGFLIKANNSWFQSILRQDLRSY	YES	NO	-0.0333	1.69	0.6
NOMO1_N618	EFYQDGNGRENVGIYNLSKGVNRFCLSKPGV	NO	NO	-0.244	0.895	-0.02
P2RX7_N284	CRPKYSFRRLDDKTTNVSLYPGYNFRYAKYY	YES	NO	0.711	0.63	0.05
PECAM1_N151	TLDKKEAIQGGIVRVNCSVPEEKAPIHFTIE	NO	YES	-1.02	0.286	0.1
PPT1_N212	NHSIFLADINQERGINESYKKNLMALKKFVM	YES	NO	1.88	0.93	1.75
PSAP_N332	VCEFLVKEVTKLIDNNKTEKEILDAFDKMCS	YES	NO	1.58	4.95	1.3
PTCH2_N812	DQDWASGRITRHSYRNGSEDGALAYKLLIQT	YES	YES	2.39	2.6	3.4
PXDN	IKQTSLARILCDNADNITRVQSDVFRVAEFP	YES	NO	0.967	1.23	2.66
SEL1L_N195	MQEAEMMYQTGMKILNGSNKKSQKREAYRYL	YES	NO	0.644	0.454	1.35
SEL1L_N608	AAFILDQREASIVGENETYPRALLHWNRAAS	YES	NO	0.644	2.47	0.8
SOX6_N169	EKLLSKDWKEKMERLNTSELLGEIKGTPESL	YES	NO	0.778	1.99	1.3
STAB1_N1727	EALHWEPDDAPIPRRNVTAAAQGFGYKIFSG	YES	NO	0.278	1.53	1.82
STRN_N207	DVTDREDDKNQDSVVNGTEAEVKETAMIAKS	YES	NO	0.244	0.502	1.05
STT3B_N641	WNNSHIALVGKAMSSNETAAYKIMRTLDVDY	YES	NO	0.222	1.67	1
SYNE2_N3108	KAKCLCDEIIKKLNENKTFDDSFKEKEILQI	YES	NO	1.77	2.57	1
SYNPO2_N38	GGKEQKQPLQVAKIRNQSKASGSGLCEGDEV	YES	NO	1.33	2.35	2.66
TNC_N1119	FIIQVQEANKVEAARNLTVPGSLRAVDIPGL	NO	NO	0.244	0.644	-0.3
TNC_N1392	FVIQVQEVNKVEAAQNLTLPGSLRAVDIPGL	NO	NO	0.178	0.633	-0.6
TXNDC15_N293	NHTDRTLETLKIFIFNQTGIEAKKNVVVTQA	YES	NO	-1.22	0.553	-0.05
ZGRF1_N1776	RVYVRKSIEQHKLGTNRTLLKQVRVVGVTCA	YES	NO	0.256	1.23	1.42
ADA2_N378	QGTSIDRNILDALMLNTTRIGHGFALSKHPA	NO	NO	-0.711	1.23	0.25
AHSG_N156	DVRKVCQDCPLLAPLNDTRVVHAAKAALAAF	YES	NO	0.0222	2.22	1
ANPEP_N681	FNLASAHKVPVTLALNNTLFLIEERQYMPWE	YES	NO	-0.844	0.588	-0.05
ASPN_N282	LQRLGLGNNKITDIENGSLANIPRVREIHLE	YES	YES	0.256	0.489	2.5
ATG2B_N1793	DSANSVEVVNGMEEKNFSAEEASFRDQPVFF	YES	NO	1.36	1.5	0.9
BGN_N270	LYRLGLGHNQIRMIENGSLSFLPTLRELHLD	YES	YES	0.367	0.489	0.65
CD163_N1001	QGTGPIWLNEVKCKGNESSLWDCPARRWGHS	YES	YES	1.17	2.27	2.72
CD163_N1027	RWGHSECGHKEDAAVNCTDISVQKTPQKATT	NO	NO	-0.4	0.357	-0.3
CD276_N104	YANRTALFPDLLAQGNASLRLQRVRVADEGS	YES	NO	0.167	0.705	0.45
CD38_N100	VWDAFKGAFISKHPCNITEEDYQPLMKLGTQ	NO	NO	1.43	0.535	0.84
CD59_N43	CYNCPNPTADCKTAVNCSSDFDACLITKAGL	NO	YES	0.522	0.266	0.58
CLPTM1L_N91	NVEDFDVESKFERTVNVSVPKKTRNNGTLYA	NO	NO	0.222	0.292	-0.3
CP_N138	GITYYKEHEGAIYPDNTTDFQRADDKVYPGE	YES	YES	0.833	3.31	1.4
CP_N762	PQREWEKELHHLQEQNVSNAFLDKGEFYIGS	YES	NO	0.944	1.9	0.6
CRELD2_N190	PLCTDCMDGYFSSLRNETHSICTACDESCKT	YES	YES	1.56	2.03	1.3
CTSA	AGVGFSYSDDKFYATNDTEVAQSNFEALQDF	YES	NO	0.489	2.24	1.2
CYBB_N132	IAHLFNVEWCVNARVNNSDPYSVALSELGDR	YES	YES	1.66	1.93	3.4
CYTH1_N108	TCEDIAQFLYKGEGLNKTAIGDYLGERDEFN	YES	NO	0.256	0.877	1.21
ENTPD1_N371	DFGAFSAFYFVMKFLNLTSEKVSQEKVTEMM	NO	NO	0.0111	0.42	-0.6
FBN1_N448	EYLYPSREPPRVLPVNVTDYCQLVRYLCQNG	NO	NO	-0.644	0.757	-0.3
FGB_N394	AGNALMDGASQLMGENRTMTIHNGMFFSTYD	YES	NO	0.633	1.77	1
FGG_N78	DKDLQSLEDILHQVENKTSEVKQLIKAIQLT	YES	NO	2.04	1.83	1.3
FN1_N1007	QQTTKLDAPTNLQFVNETDSTVLVRWTPPRA	NO	NO	0.522	0.989	1.32
FN1_N528	QLRDQCIVDDITYNVNDTFHKRHEEGHMLNC	NO	YES	1.04	0.918	0.2
FN1_N542	VNDTFHKRHEEGHMLNCTCFGQGRGRWKCDP	NO	YES	-0.633	0.125	-0.2
HOXA1_N269	LTRARRVEIAASLQLNETQVKIWFQNRRMKQ	YES	NO	0.411	2.28	0
HPX_N187	LATGTMKERSWPAVGNCSSALRWLGRYYCFQ	NO	YES	-0.356	0.261	0.3
HSP90B1	LNFVKGVVDSDDLPLNVSRETLQQHKLLKVI	NO	NO	0.622	0.916	0.3
HSPA13_N184	NAVISVPAEFDLKQRNSTIEAANLAGLKILR	YES	NO	1.34	1.7	3
IGF2R_N581	YSDGDDCGHGKKIKTNITLVCKPGDLESAPV	YES	NO	-0.478	0.888	-0.45
IGHA2_N205	TCTAAHPELKTPLTANITKSGNTFRPEVHLL	NO	NO	0.122	1.09	0.13
IGHG2_N176	VEVHNAKTKPREEQFNSTFRVVSVLTVVHQD	YES	YES	1.6	0.926	0.65
IGHG3_N227	VEVHNAKTKPREEQYNSTFRVVSVLTVLHQD	YES	YES	2.06	1.68	1.82
IGHG4_N177	VEVHNAKTKPREEQFNSTYRVVSVLTVLHQD	YES	YES	2.06	1.68	0.8
IGHM_N209	MFTCRVDHRGLTFQQNASSMCVPDQDTAIRV	YES	YES	0.7	2.01	0.8
IGHM_N440	TERTVDKSTGKPTLYNVSLVMSDTAGTCYXX	NO	NO	-0.9	0.391	-0.6
IGHM_N46	QDFLPDSITFSWKYKNNSDISSTRGFPSVLR	YES	YES	1.87	4.16	3
ITGA1_N1113	FSSLNLTIRGELRSENASLVLSSSNQKRELA	YES	NO	-0.0556	0.955	1.15
ITGA1_N460	ASSGDVLYIAGQPRYNHTGQVIIYRMEDGNI	NO	YES	2.47	2.2	1.89
ITGA6_N323	VSKDEITFVSGAPRANHSGAVVLLKRDMKSA	YES	NO	0.956	1.32	1.72
ITGAV_N615	DTTGLQPILNQFTPANISRQAHILLDCGEDN	YES	NO	0.611	1.06	2.16
ITGB2_N212	ECQPPFAFRHVLKLTNNSNQFQTEVGKQLIS	YES	NO	1.31	1.52	1.48
JCHAIN_N71	VERNIRIIVPLNNRENISDPTSPLRTRFVYH	YES	YES	2.21	1.96	3.06
LAMP1_N103	PSLVIAFGRGHTLTLNFTRNATRYSVQLMSF	NO	NO	0.356	1.07	-0.45
LAMP2_N356	GAFQINTFDLRVQPFNVTQGKYSTAQDCSAD	NO	NO	0.222	0.916	-0.2
LEMD2_N311	KSKCIPVMEAQEYIANVTSSSSAKFEAALTW	NO	NO	0.0111	0.375	-0.6
LGALS3BP_N551	DFEGWKAAIPSALDTNSSKSTSSFPCPAGHF	YES	NO	0.933	3.19	2.86
MACF1_N3093	KVNNLSLCLTLKPEENLSREIACGAQSEPFP	YES	NO	2.33	2.39	0.9
MPO_N483	GPTAMRKYLPTYRSYNDSVDPRIANVFTNAF	YES	YES	1.67	1.29	2.52
NAA40_N114	EEMTDDRAWYLIAWENSSVPVAFSHFRFDVE	YES	YES	0.0667	0.895	0.83
NUP210_N1441	ATNRDDFVQIGKGPTNNTCVVRTVSVGLTLL	YES	YES	0.844	1.02	1.92
NUP210_N1442	TNRDDFVQIGKGPTNNTCVVRTVSVGLTLLR	YES	NO	-0.0556	0.491	0.79
OLFML1_N138	LLQEAEEEKKIRTLLNASCDNMLMGIKSLKI	NO	NO	0.122	0.182	-0.2
POSTN_N599	ILKTTQGSKIFLKEVNDTLLVNELKSKESDI	YES	NO	-0.0556	0.942	1.15
PRKCSH	SAMKYEQGTGCWQGPNRSTTVRLLCGKETMV	YES	YES	1.84	2.14	2.8
PTPRC_N380	YKCDSEILYNNHKFTNASKIIKTDFGSPGEP	YES	NO	0.767	1.25	1
SEL1L3_N527	QALLEMDLLTVPRNQNESVSEIGGKIFEKAV	YES	NO	1.94	1.77	2.2
SERPINA1_N271	CKKLSSWVLLMKYLGNATAIFFLPDEGKLQH	NO	NO	-0.233	0.443	-0.4
SERPINA3_N127	EAEIHQSFQHLLRTLNQSSDELQLSMGNAMF	YES	NO	1.08	1.36	2.1
SERPIND1_N188	THEQVHSILHFKDFVNASSKYEITTIHNLFR	NO	NO	0.844	0.43	0.1
SERPING1_N238	QIFHSPDLAIRDTFVNASRTLYSSSPRVLSN	NO	NO	0.544	0.628	0.1
SLC12A7_N312	KSAFDPPDIPVCLLGNRTLSRRSFDACVKAY	YES	YES	-0.444	0.701	0.65
TF_N432	IAGKCGLVPVLAENYNKSDNCEDTPEAGYFA	YES	YES	2.41	4.16	3.4
THY1_N79	FGTVGVPEHTYRSRTNFTSKYNMKVLYLSAF	YES	YES	1.84	1.75	1.56
TM9SF3_N174	KKLEIGFNGNRIVDVNLTSEGKVKLVPNTKI	NO	NO	-0.522	0.729	-0.3
ABI3BP_N252	PRKLIPITIIKQVIQNVTHKDSAKSPEKAPL	NO	NO	0.6	0.652	-0.6
ABI3BP_N306	LMFEISDALKTQLAKNETLALPAESKTPEVE	YES	NO	0.433	1.54	0.6
ANPEP_N234	KSFPCFDEPAMKAEFNITLIHPKDLTALSNM	NO	NO	-0.644	0.461	-0.6
ASPH_N452	RGSLLTLQRLVQLFPNDTSLKNDLGVGYLLI	YES	YES	0.356	1.59	1.32
BTD_N349	IAQVAKNPVGLIGAENATGETDPSHSKFLKI	YES	NO	0.433	0.931	2.25
COL6A1_N804	VKENYAELLEDAFLKNVTAQICIDKKCPDYT	NO	NO	-0.311	0.658	-0.6
COL6A2_N785	ENLYSIACDKPQQVRNMTLFSDLVAEKFIDD	NO	NO	0.333	0.631	-0.3
COL6A3_N2079	PGDEGGPGERGPPGVNGTQGFQGCPGQRGVK	YES	NO	0.878	0.67	0.45
COL6A6_N347	VPQIAVLVTHRDSEDNVTKAAVNLRREGVTI	YES	NO	1.49	2.28	1.1
COL6A6_N988	GGLKGIFSDVTASVCNSSKVDCEIDKVDLVF	YES	YES	-0.322	0.527	2.27
COLEC12_N386	CTDTLTKHTDDLTSLNNTLANIRLDSVSLRM	YES	NO	-0.444	0.78	0.15
DCN_N211	FQGMKKLSYIRIADTNITSIPQGLPPSLTEL	YES	YES	-0.678	1.2	1.4
FBN1_N1581	LGKAWGTPCEMCPAVNTSEYKILCPGGEGFR	YES	NO	0.322	0.926	1.89
FBN3_N1025	HCACAGGFALDAQERNCTDIDECRISPDLCG	YES	NO	1.16	1.62	3.06
GDPD1_N100	VSHDENLKRATGVNVNISDLKYCELPPYLGK	NO	NO	-0.556	0.69	-0.3
LAMC1_N650	WRPALTPFEFQKLLNNLTSIKIRGTYSERSA	NO	NO	-0.389	0.78	-0.6
LRP1_N3953	SNRHRRQIDRGVTHLNISGLKMPRGIAIDWV	NO	NO	-0.856	0.385	-0.2
LRPAP1_N268	EEPRVIDLWDLAQSANLTDKELEAFREELKH	YES	NO	0.944	0.992	0.85
LUM_N88	LRNNQIDHIDEKAFENVTDLQWLILDHNLLE	YES	NO	0.278	0.989	0.45
MFAP4_N137	LKQKYELRVDLEDFENNTAYAKYADFSISPN	YES	NO	1.66	1.3	0.6
NCSTN_N506	ATVLGRALYELAGGTNFSDTVQADPQTVTRL	YES	NO	0.6	1.02	1.2
PSAP_N426	VCKKLVGYLDRNLEKNSTKQEILAALEKGCS	YES	NO	2.17	4.94	1.3
SCARA5_N254	ALHRTRLQDLRVLVSNASEDTRRLRLAHVGM	YES	NO	-0.211	0.86	0.45
SUN2_N636	PTAVTLEHVPKALSPNSTISSAPKDFAIFGF	YES	YES	-0.211	1.04	0.5

## Sheet: Annotation
Name	Description
Flexibility (Karplus-Schulz)	Karplus-Schulz method was used to analyze and found that the peptide fragment contained flexible regions, indicating that it was prone to twist and fold.
β turn (Garnier-Robson)	Garnier-Robson method was used to analyze and found that the peptide was prone to form β - turn structure, which is helpful to improve the antigenicity of peptide.
Hydrophilicity (Kyte-Doolittle)	Kyte-Doolittle method was used to analyze the hydrophilicity of amino acids, peptides have stronger hydrophilicity and are more likely to be exposed to the corresponding protein surface to form antigen epitopes.
Protein surface accessibility (Emini)	Emini method was used to predict the possibility of peptides on the protein surface.
Antigen index (Jameson-Wolf)	Jameson-Wolf method was used to predict the peptide antigen index, peptide with higher antigen index is more likely to become antigen epitope.
