# Supplementary material for: Integrative Proteomics and N-Glycoproteomics Analyses of Rheumatoid Arthritis Synovium Reveal Immune-Associated Glycopeptides
Source: Mol Cell Proteomics. 2023 Apr 4;22(5):100540. doi: 10.1016/j.mcpro.2023.100540 (PMC10176071; doi:10.1016/j.mcpro.2023.100540)
Supplement: Supplemental Table S8 [file mmc9.xlsx]

## Sheet: B cells
Cell type	Gene set
B cells	CD79A
B cells	MS4A1
B cells	BANK1
B cells	CD22
B cells	POU2F2
B cells	IGHD
B cells	RALGPS2
B cells	ADAM28
B cells	CD79B
B cells	CD37
B cells	MEF2C
B cells	PAX5
B cells	FCRL5
B cells	CD19
B cells	BCL11A
B cells	FAM129C
B cells	FAIM3
B cells	LRMP
B cells	FCRL1
B cells	FAM65B
B cells	STRBP
B cells	CD52
B cells	SELL
B cells	MARCH1
B cells	TLR10
B cells	BIRC3
B cells	PARP15
B cells	WDFY4
B cells	RASGRP2
B cells	SP140
B cells	SWAP70
B cells	LTB
B cells	SPIB
B cells	FCRL2

## Sheet: CD4+ T cells
Cell type	Gene set
CD4+ T cells	IL7R
CD4+ T cells	LTB
CD4+ T cells	TCF7
CD4+ T cells	TRBC2
CD4+ T cells	BCL11B
CD4+ T cells	BIRC3
CD4+ T cells	SYNE2
CD4+ T cells	ETS1
CD4+ T cells	CD69
CD4+ T cells	FYB
CD4+ T cells	CD52
CD4+ T cells	RPS29
CD4+ T cells	SELL

## Sheet: CD8+ T cells
Cell type	Gene set
CD8+ T cells	CCL5
CD8+ T cells	GZMA
CD8+ T cells	GZMK
CD8+ T cells	NKG7
CD8+ T cells	CCL4
CD8+ T cells	CD8A
CD8+ T cells	IL32
CD8+ T cells	GZMH
CD8+ T cells	CST7
CD8+ T cells	HCST
CD8+ T cells	CRTAM
CD8+ T cells	GZMB
CD8+ T cells	CD3G
CD8+ T cells	SAMD3
CD8+ T cells	CD2
CD8+ T cells	CORO1A
CD8+ T cells	PTPRC
CD8+ T cells	DUSP2
CD8+ T cells	PTPRCAP
CD8+ T cells	CD3D
CD8+ T cells	RUNX3
CD8+ T cells	SH2D1A
CD8+ T cells	TMSB4X
CD8+ T cells	CXCR4
CD8+ T cells	CTSW
CD8+ T cells	TRBC2
CD8+ T cells	CD69
CD8+ T cells	LCP1
CD8+ T cells	CD52
CD8+ T cells	CD96
CD8+ T cells	RESF1
CD8+ T cells	CD8B
CD8+ T cells	ARL4C
CD8+ T cells	ITGAL
CD8+ T cells	CD97
CD8+ T cells	TRAC

## Sheet: Dendritic cells
Cell type	Gene set
Dendritic cells	LYZ
Dendritic cells	HLA-DPB1
Dendritic cells	HLA-DPA1
Dendritic cells	HLA-DQA1
Dendritic cells	HLA-DQB1
Dendritic cells	MNDA
Dendritic cells	CPVL
Dendritic cells	HLA-DRA
Dendritic cells	HLA-DRB1
Dendritic cells	CLEC10A
Dendritic cells	CD83
Dendritic cells	NR4A3
Dendritic cells	HLA-DQA2
Dendritic cells	PLAUR
Dendritic cells	CSF2RA
Dendritic cells	RASSF4
Dendritic cells	SGK1
Dendritic cells	GPR183
Dendritic cells	LGALS2
Dendritic cells	HLA-DRB5
Dendritic cells	AIF1
Dendritic cells	GRASP
Dendritic cells	LST1
Dendritic cells	AMICA1
Dendritic cells	CD74
Dendritic cells	CTSH
Dendritic cells	PLEK
Dendritic cells	FCER1A
Dendritic cells	IRF8
Dendritic cells	CCDC88A
Dendritic cells	RGS2
Dendritic cells	HLA-DMA
Dendritic cells	HLA-DMB
Dendritic cells	OLR1
Dendritic cells	CIITA
Dendritic cells	FCN1
Dendritic cells	ADAM28
Dendritic cells	TYROBP
Dendritic cells	FCGR2B
Dendritic cells	MARCH1
Dendritic cells	MS4A6A
Dendritic cells	FGL2
Dendritic cells	GPX1
Dendritic cells	KDM6B
Dendritic cells	HLA-DQB2
Dendritic cells	PLEKHO1
Dendritic cells	IL1B
Dendritic cells	IFI30
Dendritic cells	SAMHD1

## Sheet: Macrophage
Cell type	Gene set
Macrophage	C1QB
Macrophage	C1QA
Macrophage	MARCO
Macrophage	CXCL2
Macrophage	CTSZ
Macrophage	CYBB
Macrophage	CD163
Macrophage	RNASE1
Macrophage	FCGR3A
Macrophage	LYZ
Macrophage	HLA-DRA
Macrophage	S100A9
Macrophage	C5AR1
Macrophage	STAB1
Macrophage	CTSD
Macrophage	IL8
Macrophage	FTL
Macrophage	MS4A6A

## Sheet: Mast cells
Cell type	Gene set
Mast cells	TPSAB1
Mast cells	CPA3
Mast cells	HDC
Mast cells	CTSG
Mast cells	KIT
Mast cells	SLC18A2
Mast cells	GATA2
Mast cells	HPGD
Mast cells	ADCYAP1
Mast cells	CD69
Mast cells	HPGDS
Mast cells	VWA5A
Mast cells	MS4A2
Mast cells	RGS2
Mast cells	RGS13
Mast cells	IL1RL1
Mast cells	TPSD1
Mast cells	PPP1R15A
Mast cells	C1ORF186
Mast cells	PTGS2
Mast cells	SAMSN1
Mast cells	IER2
Mast cells	DUSP6
Mast cells	SDPR
Mast cells	LIF
Mast cells	BTG2
Mast cells	GCSAML
Mast cells	RGS1
Mast cells	ACSL4
Mast cells	IFITM10
Mast cells	NFKBIA
Mast cells	CALB2
Mast cells	NFKBIZ
Mast cells	STX3
Mast cells	CLNK
Mast cells	TNFAIP3
Mast cells	RAB27B
Mast cells	EGR3
Mast cells	FOSB
Mast cells	MLPH
Mast cells	ARHGEF6
Mast cells	AREG
Mast cells	LMO4
Mast cells	CSF1
Mast cells	NR4A1
Mast cells	SLC45A3
Mast cells	SRGN
Mast cells	BIRC3
Mast cells	P2RX1
Mast cells	GPR65
Mast cells	JUN
Mast cells	PTGS1
Mast cells	CD83
Mast cells	BMP2K
Mast cells	BTK
Mast cells	GNPTAB
Mast cells	FCER1A
Mast cells	IL18R1
Mast cells	ID2
Mast cells	ALOX5
Mast cells	PBX1
Mast cells	TESPA1
Mast cells	NR4A2
Mast cells	HS6ST1
Mast cells	ATP6V0A2
Mast cells	CTNNBL1
Mast cells	SLC26A2
Mast cells	CMA1
Mast cells	GRAP2
Mast cells	SLC2A3

## Sheet: NK cells
Cell type	Gene set
NK cells	GNLY
NK cells	GZMB
NK cells	NKG7
NK cells	CCL4
NK cells	ZNF683
NK cells	XCL1
NK cells	PRF1
NK cells	KLRD1
NK cells	CTSW
NK cells	KLRC1
NK cells	TRDC
NK cells	XCL2
NK cells	IL2RB
NK cells	CCL3
NK cells	CD7
NK cells	NCAM1
NK cells	HOPX
NK cells	KLRB1
NK cells	TXK
NK cells	SAMD3
NK cells	CD247
NK cells	GZMA
NK cells	SPN
NK cells	CD69
NK cells	MATK
NK cells	MYBL1
NK cells	CST7
NK cells	DUSP2
NK cells	ITGAX
NK cells	ID2
NK cells	KLRF1
NK cells	CCL5
NK cells	MAFF
NK cells	KRT86
NK cells	FGFBP2
NK cells	CD97
NK cells	TNFRSF18
NK cells	PLAC8
NK cells	LCP1

## Sheet: Plasma cells
Cell type	Gene set
Plasma cells	IGKC
Plasma cells	IGHG3
Plasma cells	IGHG1
Plasma cells	IGHG2
Plasma cells	IGHA1
Plasma cells	IGHG4
Plasma cells	IGJ
Plasma cells	IGLC2
Plasma cells	WT1-AS
Plasma cells	IGLL5
Plasma cells	IGHM
Plasma cells	IGLC3
Plasma cells	IGLC7
Plasma cells	IGKV4-1
Plasma cells	MZB1
Plasma cells	IGKV1-5
Plasma cells	IGLV3-1
Plasma cells	IGLJ2
Plasma cells	IGHJ4
Plasma cells	IGKJ4
Plasma cells	DERL3
Plasma cells	XBP1
Plasma cells	IGKJ5
Plasma cells	IGLV6-57
Plasma cells	IGHJ6
Plasma cells	SSR4
Plasma cells	SEC11C
Plasma cells	IGHV1-69
Plasma cells	FGF23
Plasma cells	FKBP11
Plasma cells	IGLL1
Plasma cells	ENAM
Plasma cells	IGHV3-23
Plasma cells	IGKJ3
Plasma cells	QTRTD1
Plasma cells	IGHV4-34
Plasma cells	IGHJ3
Plasma cells	PIM2
Plasma cells	HERPUD1
Plasma cells	GUSBP11
Plasma cells	HSP90B1
Plasma cells	POU2AF1
Plasma cells	ITM2C
Plasma cells	CD79A
Plasma cells	FCRL5
Plasma cells	SDC1
Plasma cells	SLAMF7
Plasma cells	JSRP1
Plasma cells	PDK1
Plasma cells	CPEB4
Plasma cells	IGHV4-39
Plasma cells	SPCS3
Plasma cells	TP53INP1
Plasma cells	SDF2L1

## Sheet: CD4+ TPH cells
Cell type	Gene set
CD4+ TPH cells	CXCL13
CD4+ TPH cells	CTLA4
CD4+ TPH cells	MAF
CD4+ TPH cells	TNFRSF4
CD4+ TPH cells	TRAC
CD4+ TPH cells	TNFRSF18
CD4+ TPH cells	CD2
CD4+ TPH cells	SPOCK2
CD4+ TPH cells	TRBC2
CD4+ TPH cells	SLA
CD4+ TPH cells	LAG3
CD4+ TPH cells	BATF
CD4+ TPH cells	IL32
CD4+ TPH cells	RNF19A
CD4+ TPH cells	TBC1D4
CD4+ TPH cells	SRGN
CD4+ TPH cells	ITM2A
CD4+ TPH cells	TIGIT
CD4+ TPH cells	KLRB1
CD4+ TPH cells	DUSP4
CD4+ TPH cells	ETS1
CD4+ TPH cells	LTB
CD4+ TPH cells	PGM2L1
CD4+ TPH cells	PTPRC
CD4+ TPH cells	CD7
CD4+ TPH cells	LAIR2
CD4+ TPH cells	FKBP5
CD4+ TPH cells	TOX2
CD4+ TPH cells	IL2RG
CD4+ TPH cells	IL7R
CD4+ TPH cells	BIRC3
CD4+ TPH cells	PRDM1
CD4+ TPH cells	MIAT
CD4+ TPH cells	FYB
CD4+ TPH cells	IL6ST
CD4+ TPH cells	CD3G
CD4+ TPH cells	PDCD1
CD4+ TPH cells	CD3E
CD4+ TPH cells	CD6
CD4+ TPH cells	SYNE2
CD4+ TPH cells	AIM1
CD4+ TPH cells	GPRIN3
CD4+ TPH cells	THADA
CD4+ TPH cells	ITK
