# Supplementary material for: Integrative Proteomics and N-Glycoproteomics Analyses of Rheumatoid Arthritis Synovium Reveal Immune-Associated Glycopeptides
Source: Mol Cell Proteomics. 2023 Apr 4;22(5):100540. doi: 10.1016/j.mcpro.2023.100540 (PMC10176071; doi:10.1016/j.mcpro.2023.100540)
Supplement: Supplemental Table S9 [file mmc10.xlsx]

## Sheet: 5 glycopeptides with p<0.05
Note: the N-glycopeptides with the same quantitative value were combined, and named by the combination of N-glycopeptides ID, numbers at the end of IDs were separated by commas.
Protein	N-glycopeptides	Immune cells	Spearman correlation	p value
IGSF10	IRQSNK_N2147_N2H9F0S0	Dendritic cells	0.904762	0.00456349
IGSF10	IRQSNK_N2147_N2H9F0S0	CD8+ T cells	0.857143	0.0107143
IGSF10	IRQSNK_N2147_N2H9F0S0	NK cells	0.833333	0.015377
IGSF10	IRQSNK_N2147_N2H9F0S0	Macrophage	0.809524	0.0217758
IGSF10	IRQSNK_N2147_N2H9F0S0	CD4+ T cells	0.738095	0.0458333
LAMP1	LLNINPNK_N261_N3H4F1S1	Dendritic cells	0.857143	0.0107143
LAMP1	LLNINPNK_N261_N3H4F1S1	Macrophage	0.809524	0.0217758
LAMP1	LLNINPNK_N261_N3H4F1S1	NK cells	0.761905	0.036756
MOXD2P	NGTQLR_N404_N2H9F0S0	NK cells	0.857143	0.0107143
MOXD2P	NGTQLR_N404_N2H9F0S0	Dendritic cells	0.833333	0.015377
MOXD2P	NGTQLR_N404_N2H9F0S0	CD8+ T cells	0.785714	0.0279266
MOXD2P	NGTQLR_N404_N2H9F0S0	Mast cells	0.761905	0.036756
PTCH2	NGSEDGALAYK_N812_N4H7F0S0	Dendritic cells	0.952381	0.00114087
PTCH2	NGSEDGALAYK_N812_N4H7F0S0	Tph cells	0.857143	0.0107143
PTCH2	NGSEDGALAYK_N812_N4H7F0S0	Macrophage	0.833333	0.015377
PTCH2	NGSEDGALAYK_N812_N4H7F0S0	NK cells	0.833333	0.015377
PTCH2	NGSEDGALAYK_N812_N4H7F0S0	Plasma cells	0.833333	0.015377
PTCH2	NGSEDGALAYK_N812_N4H7F0S0	CD8+ T cells	0.809524	0.0217758
THY1	TNFTSK_N79_N6H6F1S0	CD8+ T cells	1	0.0166667
THY1	TNFTSK_N79_N6H6F1S0	NK cells	1	0.0166667

## Sheet: Correlation of 20 glycopeptides
Spearman's rank correlation coefficient of the levels of 20 N-glycopeptides with the enrichment scores of 9 immune cell types.
Note: the N-glycopeptides with the same quantitative value were combined, and named by the combination of N-glycopeptides ID, numbers at the end of IDs were separated by commas.
Protein	N-glycopeptides	Immune cells	Spearman correlation	p value
PTCH2	NGSEDGALAYK_N812_N4H7F0S0	Dendritic cells	0.952381	0.00114087
IGSF10	IRQSNK_N2147_N2H9F0S0	Dendritic cells	0.904762	0.00456349
IGSF10	IRQSNK_N2147_N2H9F0S0	CD8+ T cells	0.857143	0.0107143
LAMP1	LLNINPNK_N261_N3H4F1S1	Dendritic cells	0.857143	0.0107143
MOXD2P	NGTQLR_N404_N2H9F0S0	NK cells	0.857143	0.0107143
PTCH2	NGSEDGALAYK_N812_N4H7F0S0	Tph cells	0.857143	0.0107143
IGSF10	IRQSNK_N2147_N2H9F0S0	NK cells	0.833333	0.015377
MOXD2P	NGTQLR_N404_N2H9F0S0	Dendritic cells	0.833333	0.015377
PTCH2	NGSEDGALAYK_N812_N4H7F0S0	Macrophage	0.833333	0.015377
PTCH2	NGSEDGALAYK_N812_N4H7F0S0	NK cells	0.833333	0.015377
PTCH2	NGSEDGALAYK_N812_N4H7F0S0	Plasma cells	0.833333	0.015377
THY1	TNFTSK_N79_N6H6F1S0	CD8+ T cells	1	0.0166667
THY1	TNFTSK_N79_N6H6F1S0	NK cells	1	0.0166667
IGSF10	IRQSNK_N2147_N2H9F0S0	Macrophage	0.809524	0.0217758
LAMP1	LLNINPNK_N261_N3H4F1S1	Macrophage	0.809524	0.0217758
PTCH2	NGSEDGALAYK_N812_N4H7F0S0	CD8+ T cells	0.809524	0.0217758
MOXD2P	NGTQLR_N404_N2H9F0S0	CD8+ T cells	0.785714	0.0279266
LAMP1	LLNINPNK_N261_N3H4F1S1	NK cells	0.761905	0.036756
MOXD2P	NGTQLR_N404_N2H9F0S0	Mast cells	0.761905	0.036756
IGSF10	IRQSNK_N2147_N2H9F0S0	CD4+ T cells	0.738095	0.0458333
LAMP1	LLNINPNK_N261_N3H4F1S1	B cells	0.714286	0.0575893
LAMP1	LLNINPNK_N261_N3H4F1S1	CD8+ T cells	0.714286	0.0575893
PTCH2	NGSEDGALAYK_N812_N4H7F0S0	B cells	0.714286	0.0575893
IGSF10	IRQSNK_N2147_N2H9F0S0	Mast cells	0.690476	0.0693948
IGSF10	IRQSNK_N2147_N2H9F0S0	Tph cells	0.690476	0.0693948
LAMP1	LLNINPNK_N261_N3H4F1S1	Tph cells	0.690476	0.0693948
MOXD2P	NGTQLR_N404_N2H9F0S0	Tph cells	0.690476	0.0693948
LAMP1	LLNINPNK_N261_N3H4F1S1	CD4+ T cells	0.666667	0.0830853
MOXD2P	NGTQLR_N404_N2H9F0S0	Macrophage	0.666667	0.0830853
PTCH2	NGSEDGALAYK_N812_N4H7F0S0	CD4+ T cells	0.666667	0.0830853
CRELD2	NETHSICTACDESCK_N190_N2H7F0S0	CD8+ T cells	0.9	0.0833333
CRELD2	NETHSICTACDESCK_N190_N2H7F0S0	NK cells	0.9	0.0833333
IGHG3	EEQYNSTFR_N227_N2H7F0S0	B cells	-1	0.0833333
IGHG3	EEQYNSTFR_N227_N2H7F0S0	Dendritic cells	1	0.0833333
IGHG3	EEQYNSTFR_N227_N2H7F0S0	Mast cells	1	0.0833333
IGHG3	EEQYNSTFR_N227_N2H9F0S0	Dendritic cells	1	0.0833333
IGHG3	EEQYNSTFR_N227_N2H9F0S0	Macrophage	1	0.0833333
IGHG3	EEQYNSTFR_N227_N2H9F0S0	Tph cells	1	0.0833333
IGHG3	EEQYNSTFR_N227_N2H8F0S0	Tph cells	1	0.0833333
THY1	TNFTSK_N79_N6H6F1S0	Tph cells	0.9	0.0833333
IGSF10	IRQSNK_N2147_N2H9F0S0	Plasma cells	0.642857	0.0961806
LAMP1	LLNINPNK_N261_N3H4F1S1	Mast cells	0.619048	0.11498
LAMP1	LLNINPNK_N261_N3H4F1S1	Plasma cells	0.619048	0.11498
MOXD2P	NGTQLR_N404_N2H9F0S0	CD4+ T cells	0.595238	0.132292
CRELD2	NETHSICTACDESCK_N190_N2H7F0S0	CD4+ T cells	0.8	0.133333
THY1	TNFTSK_N79_N6H6F1S0	Dendritic cells	0.8	0.133333
IGSF10	IRQSNK_N2147_N2H9F0S0	B cells	0.571429	0.151141
MOXD2P	NGTQLR_N404_N2H9F0S0	B cells	0.52381	0.196627
MOXD2P	NGTQLR_N404_N2H9F0S0	Plasma cells	0.5	0.216171
PTCH2	NGSEDGALAYK_N812_N4H7F0S0	Mast cells	0.5	0.216171
CRELD2	NETHSICTACDESCK_N190_N2H7F0S0	Plasma cells	0.7	0.233333
CRELD2	NETHSICTACDESCK_N190_N2H7F0S0	Tph cells	0.7	0.233333
CD163	GNESSLWDCPAR_N1001_N2H9F0S0	CD8+ T cells	-1	0.333333
CD163	GNESSLWDCPAR_N1001_N2H9F0S0	NK cells	-1	0.333333
CYBB	VNNSDPYSVALSELGDR_N132_N2H8F0S0	B cells	-1	0.333333
CYBB	VNNSDPYSVALSELGDR_N132_N2H8F0S0	CD4+ T cells	-1	0.333333
CYBB	VNNSDPYSVALSELGDR_N132_N2H8F0S0	Dendritic cells	1	0.333333
CYBB	VNNSDPYSVALSELGDR_N132_N2H8F0S0	Macrophage	1	0.333333
CYBB	VNNSDPYSVALSELGDR_N132_N2H8F0S0	Mast cells	1	0.333333
CYBB	VNNSDPYSVALSELGDR_N132_N2H8F0S0	Tph cells	1	0.333333
IGHG3	EEQYNSTFR_N227_N2H7F0S0	CD4+ T cells	-0.8	0.333333
IGHG3	EEQYNSTFR_N227_N2H7F0S0	Macrophage	0.8	0.333333
IGHG3	EEQYNSTFR_N227_N2H7F0S0	Tph cells	0.8	0.333333
IGHG3	EEQYNSTFR_N227_N2H9F0S0	CD8+ T cells	0.8	0.333333
IGHG3	EEQYNSTFR_N227_N2H9F0S0	Mast cells	0.8	0.333333
IGHG3	EEQYNSTFR_N227_N2H9F0S0	NK cells	0.8	0.333333
IGHG3	EEQYNSTFR_N227_N2H8F0S0	B cells	-0.8	0.333333
IGHG3	EEQYNSTFR_N227_N2H8F0S0	CD8+ T cells	0.8	0.333333
IGHG3	EEQYNSTFR_N227_N2H8F0S0	Dendritic cells	0.8	0.333333
IGHG3	EEQYNSTFR_N227_N2H8F0S0	Mast cells	0.8	0.333333
IGHG3	EEQYNSTFR_N227_N2H8F0S0	NK cells	0.8	0.333333
IGHM	YKNNSDISSTR_N46_N2H8F0S0	CD4+ T cells	0.8	0.333333
IGHM	YKNNSDISSTR_N46_N2H8F0S0	Macrophage	-0.8	0.333333
JCHAIN	ENISDPTSPLR_N71_N2H8F0S0	CD8+ T cells	-1	0.333333
JCHAIN	ENISDPTSPLR_N71_N2H8F0S0	NK cells	-1	0.333333
LAMP1	LLNINPNK_N261_N3H5F1S1	B cells	-0.8	0.333333
LAMP1	LLNINPNK_N261_N3H5F1S1	CD8+ T cells	0.8	0.333333
LAMP1	LLNINPNK_N261_N3H5F1S1	Dendritic cells	0.8	0.333333
LAMP1	LLNINPNK_N261_N3H5F1S1	Mast cells	0.8	0.333333
LAMP1	LLNINPNK_N261_N3H5F1S1	NK cells	0.8	0.333333
MPO	SYNDSVDPR_N483_N2H3F1S0	CD4+ T cells	-0.8	0.333333
MPO	SYNDSVDPR_N483_N2H3F1S0	Macrophage	0.8	0.333333
TF	CGLVPVLAENYNK_N432_N4H5F2S0	CD4+ T cells	1	0.333333
TF	CGLVPVLAENYNK_N432_N4H5F2S0	Macrophage	-1	0.333333
TF	CGLVPVLAENYNK_N432_N4H5F2S0	Plasma cells	1	0.333333
TF	CGLVPVLAENYNK_N432_N4H6F1S1	CD8+ T cells	-1	0.333333
TF	CGLVPVLAENYNK_N432_N4H6F1S1	NK cells	-1	0.333333
TF	CGLVPVLAENYNK_N432_N4H6F1S1	Plasma cells	1	0.333333
LAMP1	LLNINPNK_N261_N3H5F3S0	B cells	-0.8	0.333333
LAMP1	LLNINPNK_N261_N3H5F3S0	CD8+ T cells	0.8	0.333333
LAMP1	LLNINPNK_N261_N3H5F3S0	Dendritic cells	0.8	0.333333
LAMP1	LLNINPNK_N261_N3H5F3S0	Mast cells	0.8	0.333333
LAMP1	LLNINPNK_N261_N3H5F3S0	NK cells	0.8	0.333333
PRKCSH	YEQGTGCWQGPNR_N476_N2H5F0S0	B cells	0.6	0.35
THY1	TNFTSK_N79_N6H6F1S0	Mast cells	0.6	0.35
THY1	TNFTSK_N79_N6H6F1S0	Plasma cells	0.6	0.35
IGHG3	EEQYNSTFR_N227_N2H7F0S0	CD8+ T cells	0.6	0.416667
IGHG3	EEQYNSTFR_N227_N2H7F0S0	NK cells	0.6	0.416667
IGHM	YKNNSDISSTR_N46_N2H9F0S0	Plasma cells	-0.6	0.416667
LAMP1	LLNINPNK_N261_N3H5F1S1	Tph cells	0.6	0.416667
LAMP1	LLNINPNK_N261_N3H5F3S0	Tph cells	0.6	0.416667
CRELD2	NETHSICTACDESCK_N190_N2H7F0S0	B cells	0.5	0.45
CRELD2	NETHSICTACDESCK_N190_N2H7F0S0	Dendritic cells	0.5	0.45
PRKCSH	YEQGTGCWQGPNR_N476_N2H5F0S0	CD4+ T cells	0.5	0.45
THY1	TNFTSK_N79_N6H6F1S0	CD4+ T cells	0.5	0.45
THY1	TNFTSK_N79_N6H6F1S0	Macrophage	0.5	0.45
PRKCSH	YEQGTGCWQGPNR_N476_N2H5F0S0	Tph cells	-0.3	0.683333
IGHG3	EEQYNSTFR_N227_N2H9F0S0	Plasma cells	0.4	0.75
IGHG3	EEQYNSTFR_N227_N2H8F0S0	CD4+ T cells	-0.4	0.75
IGHG3	EEQYNSTFR_N227_N2H8F0S0	Macrophage	0.4	0.75
IGHG3	EEQYNSTFR_N227_N2H8F0S0	Plasma cells	0.4	0.75
IGHM	YKNNSDISSTR_N46_N2H8F0S0	B cells	0.4	0.75
IGHM	YKNNSDISSTR_N46_N2H8F0S0	CD8+ T cells	0.4	0.75
IGHM	YKNNSDISSTR_N46_N2H8F0S0	Dendritic cells	-0.4	0.75
IGHM	YKNNSDISSTR_N46_N2H8F0S0	Mast cells	-0.4	0.75
IGHM	YKNNSDISSTR_N46_N2H8F0S0	NK cells	0.4	0.75
IGHM	YKNNSDISSTR_N46_N2H9F0S0	CD4+ T cells	0.4	0.75
IGHM	YKNNSDISSTR_N46_N2H9F0S0	Macrophage	-0.4	0.75
IGHM	YKNNSDISSTR_N46_N2H9F0S0	Tph cells	-0.4	0.75
LAMP1	LLNINPNK_N261_N3H5F1S1	CD4+ T cells	-0.4	0.75
LAMP1	LLNINPNK_N261_N3H5F1S1	Macrophage	0.4	0.75
LAMP1	LLNINPNK_N261_N3H5F1S1	Plasma cells	-0.4	0.75
MPO	SYNDSVDPR_N483_N2H3F1S0	B cells	-0.4	0.75
MPO	SYNDSVDPR_N483_N2H3F1S0	CD8+ T cells	-0.4	0.75
MPO	SYNDSVDPR_N483_N2H3F1S0	Dendritic cells	0.4	0.75
MPO	SYNDSVDPR_N483_N2H3F1S0	Mast cells	0.4	0.75
MPO	SYNDSVDPR_N483_N2H3F1S0	NK cells	-0.4	0.75
LAMP1	LLNINPNK_N261_N3H5F3S0	CD4+ T cells	-0.4	0.75
LAMP1	LLNINPNK_N261_N3H5F3S0	Macrophage	0.4	0.75
LAMP1	LLNINPNK_N261_N3H5F3S0	Plasma cells	-0.4	0.75
CRELD2	NETHSICTACDESCK_N190_N2H7F0S0	Macrophage	0.2	0.783333
CRELD2	NETHSICTACDESCK_N190_N2H7F0S0	Mast cells	0.2	0.783333
PRKCSH	YEQGTGCWQGPNR_N476_N2H5F0S0	Mast cells	-0.2	0.783333
PRKCSH	YEQGTGCWQGPNR_N476_N2H5F0S0	Plasma cells	-0.2	0.783333
THY1	TNFTSK_N79_N6H6F1S0	B cells	0.2	0.783333
IGHG3	EEQYNSTFR_N227_N2H7F0S0	Plasma cells	-0.2	0.916667
IGHG3	EEQYNSTFR_N227_N2H9F0S0	B cells	0.2	0.916667
IGHG3	EEQYNSTFR_N227_N2H9F0S0	CD4+ T cells	0.2	0.916667
IGHM	YKNNSDISSTR_N46_N2H8F0S0	Tph cells	-0.2	0.916667
IGHM	YKNNSDISSTR_N46_N2H9F0S0	B cells	0.2	0.916667
IGHM	YKNNSDISSTR_N46_N2H9F0S0	CD8+ T cells	0.2	0.916667
IGHM	YKNNSDISSTR_N46_N2H9F0S0	Dendritic cells	-0.2	0.916667
IGHM	YKNNSDISSTR_N46_N2H9F0S0	Mast cells	-0.2	0.916667
IGHM	YKNNSDISSTR_N46_N2H9F0S0	NK cells	0.2	0.916667
MPO	SYNDSVDPR_N483_N2H3F1S0	Tph cells	0.2	0.916667
PRKCSH	YEQGTGCWQGPNR_N476_N2H5F0S0	Dendritic cells	-0.1	0.95
CD163	GNESSLWDCPAR_N1001_N2H9F0S0	B cells	0.5	1
CD163	GNESSLWDCPAR_N1001_N2H9F0S0	CD4+ T cells	-0.5	1
CD163	GNESSLWDCPAR_N1001_N2H9F0S0	Dendritic cells	-0.5	1
CD163	GNESSLWDCPAR_N1001_N2H9F0S0	Macrophage	0.5	1
CD163	GNESSLWDCPAR_N1001_N2H9F0S0	Mast cells	-0.5	1
CD163	GNESSLWDCPAR_N1001_N2H9F0S0	Plasma cells	-0.5	1
CD163	GNESSLWDCPAR_N1001_N2H9F0S0	Tph cells	-0.5	1
CYBB	VNNSDPYSVALSELGDR_N132_N2H8F0S0	CD8+ T cells	0.5	1
CYBB	VNNSDPYSVALSELGDR_N132_N2H8F0S0	NK cells	0.5	1
CYBB	VNNSDPYSVALSELGDR_N132_N2H8F0S0	Plasma cells	-0.5	1
IGHM	YKNNSDISSTR_N46_N2H8F0S0	Plasma cells	0	1
JCHAIN	ENISDPTSPLR_N71_N2H8F0S0	B cells	0.5	1
JCHAIN	ENISDPTSPLR_N71_N2H8F0S0	CD4+ T cells	-0.5	1
JCHAIN	ENISDPTSPLR_N71_N2H8F0S0	Dendritic cells	-0.5	1
JCHAIN	ENISDPTSPLR_N71_N2H8F0S0	Macrophage	0.5	1
JCHAIN	ENISDPTSPLR_N71_N2H8F0S0	Mast cells	-0.5	1
JCHAIN	ENISDPTSPLR_N71_N2H8F0S0	Plasma cells	-0.5	1
JCHAIN	ENISDPTSPLR_N71_N2H8F0S0	Tph cells	-0.5	1
MPO	SYNDSVDPR_N483_N2H3F1S0	Plasma cells	0	1
PRKCSH	YEQGTGCWQGPNR_N476_N2H5F0S0	CD8+ T cells	0	1
PRKCSH	YEQGTGCWQGPNR_N476_N2H5F0S0	Macrophage	0	1
PRKCSH	YEQGTGCWQGPNR_N476_N2H5F0S0	NK cells	0	1
TF	CGLVPVLAENYNK_N432_N4H5F2S0	B cells	0.5	1
TF	CGLVPVLAENYNK_N432_N4H5F2S0	CD8+ T cells	0.5	1
TF	CGLVPVLAENYNK_N432_N4H5F2S0	Dendritic cells	-0.5	1
TF	CGLVPVLAENYNK_N432_N4H5F2S0	Mast cells	-0.5	1
TF	CGLVPVLAENYNK_N432_N4H5F2S0	NK cells	0.5	1
TF	CGLVPVLAENYNK_N432_N4H5F2S0	Tph cells	0.5	1
TF	CGLVPVLAENYNK_N432_N4H6F1S1	B cells	0.5	1
TF	CGLVPVLAENYNK_N432_N4H6F1S1	CD4+ T cells	0.5	1
TF	CGLVPVLAENYNK_N432_N4H6F1S1	Dendritic cells	-0.5	1
TF	CGLVPVLAENYNK_N432_N4H6F1S1	Macrophage	-0.5	1
TF	CGLVPVLAENYNK_N432_N4H6F1S1	Mast cells	-0.5	1
TF	CGLVPVLAENYNK_N432_N4H6F1S1	Tph cells	-0.5	1
